# Supplementary material for: Reversible On/Off Switching of Ferroelectricity in a Molecular FeCo Prussian Blue Analogue with Multiple Control
Source: Nat Commun. 2026 Mar 7;17:3609. doi: 10.1038/s41467-026-70427-x (PMC13096190; doi:10.1038/s41467-026-70427-x)
Supplement: Supplementary file 3 — Source Data [file 41467_2026_70427_MOESM3_ESM.zip]

Archive with 3 entries (3 files):
- Co2Fe4B4C94N48H94O3-optimized.xyz
- Main text-Reversible OnOff Switching of Ferroelectricity in a Molecular FeCo Prussian Blue Analogue with Multiple Control.xlsx
- SI-Reversible OnOff Switching of Ferroelectricity in a Molecular FeCo Prussian Blue Analogue with Multiple Control.xlsx
