# Supplementary material for: Reversible On/Off Switching of Ferroelectricity in a Molecular FeCo Prussian Blue Analogue with Multiple Control
Source: Nat Commun. 2026 Mar 7;17:3609. doi: 10.1038/s41467-026-70427-x (PMC13096190; doi:10.1038/s41467-026-70427-x)
Supplement: Supplementary file 3 — Source Data [file 41467_2026_70427_MOESM3_ESM.zip › Co2Fe4B4C94N48H94O3-optimized.xyz]

Fe       2.937307000      5.006692000      8.063818000
Co       4.817076000      1.878551000     11.201436000
Fe       6.365613000      5.272701000     14.386400000
N        4.531526000      0.469368000      9.892883000
N        6.674734000     -0.427606000     10.303699000
H        7.248072000     -1.254803000     10.208658000
N        1.869125000      6.211955000      6.860485000
N        3.346083000      3.959225000      6.393402000
N        4.463346000      3.159299000      9.871626000
N        6.686006000      1.893621000     10.653886000
N        4.560021000      6.113933000      7.638587000
N        2.961067000      1.893682000     11.752128000
C        5.382983000     -0.561840000      9.838438000
N        4.479671000      6.748258000     16.002651000
N        6.867321000      6.972812000     16.673532000
N        5.633776000      4.893343000     17.140989000
C        7.363529000      3.076322000     10.595933000
H        6.760323000      3.974040000     10.723415000
N        4.781295000      6.547108000      6.364870000
C        5.885939000     -1.780234000     13.880853000
H        6.211376000     -2.702295000     14.366080000
N        7.066505000      6.831333000     11.824385000
C        5.006478000     -1.807936000      9.318678000
H        5.714385000     -2.637587000      9.335987000
N        3.005124000     -0.426222000     12.178750000
H        2.434067000     -1.254793000     12.274387000
C        5.627314000      6.487863000      8.374906000
H        5.662705000      6.299789000      9.445646000
N        4.708862000      6.294005000     14.741998000
N        8.759037000      3.481956000     13.754423000
N        6.018604000      4.253616000     16.010051000
C        2.297444000      0.773263000     12.025016000
N        5.109997000      0.512733000     12.561231000
C        6.681171000     -0.634349000     13.934780000
H        7.624083000     -0.632654000     14.477448000
C        6.526312000      7.181830000      7.555518000
H        7.454238000      7.659746000      7.865023000
C        3.349715000      2.653379000      6.115266000
H        3.060375000      1.937268000      6.879204000
C        2.571530000      6.067520000      9.611545000
N        3.720346000      4.611456000      5.254044000
C        6.291216000      0.484469000     13.259286000
H        6.900796000      1.387525000     13.212855000
C        9.430107000      1.980946000     10.272401000
H       10.514005000      2.007268000     10.152283000
C        3.245999000      7.301042000     16.059269000
H        2.877613000      7.720832000     16.992374000
N        5.145478000      3.223436000     12.497410000
C        7.803407000      7.723548000     17.311548000
H        7.580648000      8.153249000     18.285698000
N        7.387579000      6.568233000     15.484438000
C        3.732474000      2.448105000      4.771831000
H        3.827655000      1.505419000      4.239971000
C        8.702516000      3.142447000     10.407450000
H        9.183312000      4.122795000     10.364373000
C        0.227508000      1.938904000     12.158290000
H       -0.858510000      1.942810000     12.270129000
C        4.285051000     -0.513270000     12.668550000
C        4.680624000     -1.711625000     13.263415000
H        3.994525000     -2.560044000     13.256223000
C        5.964167000      7.197528000      6.317719000
H        6.313601000      7.634819000      5.384987000
N        2.388177000      6.648709000      5.680693000
C        7.361538000      0.749368000     10.409165000
C        5.429589000      3.984131000     18.112280000
H        5.108895000      4.298759000     19.102598000
C        0.909417000      3.127345000     11.977210000
H        0.416320000      4.096669000     11.915807000
C        3.345613000      0.355885000      9.264170000
H        2.698898000      1.236445000      9.267653000
C        5.521713000      3.995892000     13.234131000
C        3.958690000      3.715850000      4.282000000
H        4.263966000      4.050660000      3.293031000
C        8.906929000      7.796393000     16.543325000
H        9.826035000      8.335658000     16.753746000
C        8.754364000      0.770569000     10.245270000
H        9.283951000     -0.168490000     10.076149000
C        6.768579000      6.279363000     12.780185000
C        8.615742000      7.064227000     15.408104000
H        9.225303000      6.875107000     14.529403000
C        7.907614000      4.200869000     13.990075000
C        0.904619000      0.752061000     12.188911000
H        0.394854000     -0.196744000     12.358997000
C        2.262524000      3.071305000     11.764046000
H        2.822024000      3.975402000     11.524776000
C        3.912407000      3.867753000      9.119904000
C        1.410665000      3.926673000      8.431269000
N        2.347266000      6.679609000     10.561080000
N        0.521515000      3.246431000      8.690984000
C        5.701976000      2.732501000     17.603487000
H        5.638458000      1.788882000     18.138517000
C        6.066666000      2.924847000     16.309473000
H        6.373207000      2.215482000     15.546665000
C        2.922146000     -0.822242000      8.679531000
H        1.912669000     -0.840546000      8.266988000
C        3.625325000      6.581614000     14.026105000
H        3.566659000      6.376690000     12.953307000
C        2.672366000      7.208398000     14.810235000
H        1.704682000      7.575280000     14.481930000
C        0.294583000      7.338341000      5.744379000
H       -0.646012000      7.815245000      5.483337000
C        0.597723000      6.626421000      6.899150000
H       -0.013343000      6.386406000      7.765676000
B        3.765010000      6.150076000      5.277049000
H        4.094697000      6.580907000      4.190740000
C        1.453413000      7.324775000      5.009683000
H        1.679676000      7.753741000      4.035713000
C        3.753489000     -1.935258000      8.768336000
H        3.428209000     -2.898077000      8.368035000
B        5.490793000      6.437651000     17.112570000
H        5.149189000      6.868526000     18.188067000
Co      15.193500000      7.288608000     11.199870000
Fe      13.084369000     10.416683000      8.129717000
Fe      17.030982000     10.612086000     14.333440000
N       17.087594000      5.065423000     10.190444000
H       17.704379000      4.273149000     10.072787000
N       17.640709000     12.259685000     16.640661000
N       15.258164000     12.053599000     16.104108000
N       12.108421000     11.779892000      7.027159000
N       14.760869000     11.421365000      7.679799000
N       16.449434000     10.146810000     17.121522000
N       14.858259000      5.825254000      9.956459000
N       16.996907000      7.384296000     10.469027000
N       16.753817000      9.531246000     15.934655000
N       19.532161000      8.969330000     13.544779000
N       15.418957000     11.660401000     14.821117000
N       13.393166000      7.155115000     11.898460000
N       13.360080000      9.373774000      6.430245000
N       15.578857000      8.684215000     12.444580000
N       17.590856000     12.289843000     11.793910000
C       15.783600000      4.844770000      9.843804000
C       18.609924000      9.579897000     13.854287000
C       15.402947000      3.562957000      9.384475000
H       16.145359000      2.763440000      9.360380000
N       18.103812000     11.866603000     15.415773000
N       14.989920000     11.830339000      6.412786000
C       16.067885000      9.417526000     13.185723000
N       13.726115000     10.030611000      5.290892000
N       14.624707000      8.498976000      9.859136000
C       15.833078000     11.749194000      8.404903000
H       15.854507000     11.571300000      9.478088000
C       18.531967000     13.119874000     17.182474000
H       18.344915000     13.550092000     18.163918000
C       16.777645000     12.400533000      7.581006000
H       17.736752000     12.812747000      7.881193000
N       13.701312000      4.871052000     12.430225000
H       13.216737000      4.008017000     12.646449000
C       19.095739000      6.360354000      9.975372000
H       19.663926000      5.445015000      9.806057000
C       17.001706000      6.081319000     13.092244000
H       17.536067000      7.020141000     12.938501000
C       14.072790000     12.683632000     16.234619000
H       13.759309000     13.075436000     17.199145000
N       15.758192000      5.997797000     12.553111000
C       15.581817000      3.778173000     13.432067000
H       14.973027000      2.884412000     13.574183000
C       17.607902000      8.607301000     10.361863000
H       16.965387000      9.470037000     10.526594000
N       12.596931000     12.168223000      5.813776000
C       17.588816000      5.039788000     13.769939000
H       18.594416000      5.162003000     14.171133000
C       15.014163000      4.914225000     12.799177000
C       12.872833000      5.954084000     12.240666000
B       16.317156000     11.658862000     17.146815000
H       16.031136000     12.058743000     18.252758000
C       13.621910000      5.643770000      9.403851000
H       12.935878000      6.490766000      9.427241000
C       19.261648000     12.483565000     15.225340000
H       19.805623000     12.322988000     14.296974000
C       16.193345000     12.421984000      6.336500000
H       16.544966000     12.827126000      5.390209000
C       11.206407000      8.110945000     11.969005000
H       10.580413000      8.987828000     11.808062000
C       16.724316000      8.218578000     16.196053000
H       16.951295000      7.517997000     15.396848000
C       16.239357000      9.214539000     18.059226000
H       15.978119000      9.511591000     19.072605000
C       17.355115000     11.674505000     12.742946000
C       13.506947000      7.890222000      4.763993000
H       13.476923000      6.954171000      4.212594000
C       17.705914000      6.293068000     10.215362000
C       12.569146000      8.228950000     11.823069000
H       13.024961000      9.186578000     11.568284000
C       10.951856000     12.438754000      7.186774000
H       10.378480000     12.279831000      8.097351000
C       19.578647000     13.286033000     16.313568000
H       20.454562000     13.915024000     16.440021000
C       12.855120000     11.446446000      9.704247000
C       16.869493000      3.860542000     13.897308000
H       17.313634000      2.997302000     14.398515000
N       12.733567000     12.022849000     10.685075000
N       10.535211000      8.869585000      8.730152000
C       13.235257000      4.429940000      8.881869000
H       12.221808000      4.358315000      8.490872000
C       10.699664000     13.262498000      6.096954000
H        9.848633000     13.918200000      5.937349000
C       13.821122000      9.130338000      4.280837000
H       14.099640000      9.458243000      3.281728000
C       19.691493000      7.607571000      9.939861000
H       20.767036000      7.685552000      9.770379000
C       16.402223000      7.966319000     17.498982000
H       16.309280000      7.002450000     17.989905000
C       11.490113000      9.447282000      8.501713000
C       14.338119000     12.045982000     14.154516000
H       14.223229000     11.873940000     13.081299000
C       14.135284000      3.375718000      8.928138000
H       13.838895000      2.389739000      8.561773000
C       11.767682000     13.043731000      5.250269000
H       11.997299000     13.469620000      4.275582000
C       13.467166000     12.693553000     15.001308000
H       12.510662000     13.129732000     14.727980000
C       13.227956000      8.095534000      6.123064000
H       12.898103000      7.391521000      6.883758000
C       18.926145000      8.736791000     10.086103000
H       19.353200000      9.738541000     10.048704000
C       10.672662000      6.855722000     12.208212000
H        9.586260000      6.730036000     12.238878000
C       11.496053000      5.776143000     12.382104000
H       11.092136000      4.792302000     12.635185000
C       14.032073000      9.214338000      9.145489000
B       13.935463000     11.553160000      5.340698000
H       14.271774000     11.984167000      4.257064000
O       10.554526000      5.960643000      8.657310000
H       10.418144000      6.943513000      8.676074000
C        9.758445000      5.376994000      7.627543000
H        8.691933000      5.605991000      7.796312000
H        9.857645000      4.281243000      7.751252000
C       10.159437000      5.780251000      6.282114000
H        9.505818000      5.327665000      5.519499000
H       11.198707000      5.490732000      6.056484000
H       10.098694000      6.873644000      6.166636000
O       -0.097663000      0.454767000      8.336335000
H        0.024987000      1.413559000      8.551193000
C       -0.142834000      0.332314000      6.937114000
C       -0.551988000     -1.040513000      6.712820000
H       -0.654015000     -1.291536000      5.644540000
H       -1.518029000     -1.233972000      7.201892000
H        0.173074000     -1.749615000      7.146612000
H        0.837948000      0.555589000      6.468633000
O       10.508809000      1.461092000     13.889552000
H        9.757727000      2.078053000     13.766259000
C       10.268501000     -0.851959000     14.504325000
H       10.060409000     -1.876889000     14.153528000
H        9.543092000     -0.608724000     15.298583000
H       11.254231000     -0.867124000     14.994779000
C       10.225820000      0.087116000     13.445822000
H       10.969065000     -0.168779000     12.666002000
H        9.248472000      0.066533000     12.929742000
H       -0.859940000      1.048309000      6.494890000
