# Supplementary material for: Reversible On/Off Switching of Ferroelectricity in a Molecular FeCo Prussian Blue Analogue with Multiple Control
Source: Nat Commun. 2026 Mar 7;17:3609. doi: 10.1038/s41467-026-70427-x (PMC13096190; doi:10.1038/s41467-026-70427-x)
Supplement: Supplementary file 3 — Source Data [file 41467_2026_70427_MOESM3_ESM.zip › Main text-Reversible OnOff Switching of Ferroelectricity in a Molecular FeCo Prussian Blue Analogue with Multiple Control.xlsx]

## Sheet: Fig. 2
T (K)	Quench	T (K)	Cooling	T (K)	Heating	T (K)	Light
9.99596	4.89737	300.012	4.02168	9.99722	0.75562	5.00198	3.09532
11.1702	5.06799	299.198	4.02251	11.17	0.78586	7.47108	4.30392
12.2049	4.96723	298.258	4.02155	12.1715	0.77843	9.39719	4.72625
13.2103	4.83614	297.132	4.01875	13.1936	0.76818	11.333	4.25799
14.2332	4.80484	296.238	4.02628	14.2179	0.77008	13.3756	4.03866
15.1458	4.74966	295.193	4.02193	15.189	0.76902	15.4414	4.08298
16.1823	4.70544	294.235	4.02563	16.2216	0.77085	17.3819	4.0913
17.1667	4.65207	293.244	4.02694	17.1916	0.7706	20.3331	4.10988
18.172	4.61546	292.204	4.02763	18.2107	0.77151	21.378	4.09201
19.1563	4.56039	291.222	4.02884	19.184	0.77299	23.3888	4.09119
20.1699	4.51454	290.186	4.02605	20.1907	0.77245	25.328	4.07719
21.167	4.48337	289.208	4.02935	21.204	0.77329	27.8144	4.07317
22.5655	4.44404	288.204	4.02693	22.2091	0.77428	29.4382	4.07817
23.198	4.42592	287.212	4.03171	23.1884	0.77412	31.3409	4.07275
24.1889	4.40369	286.19	4.03164	24.2123	0.77443	33.3503	4.06536
25.1789	4.38355	285.182	4.03393	25.2155	0.7756	35.2941	4.06732
26.1712	4.35846	284.186	4.03007	26.1632	0.7766	38.0839	4.06886
27.1554	4.33652	283.198	4.03239	27.1467	0.77686	39.2925	4.07211
28.2027	4.31827	282.191	4.03184	28.1887	0.77842	41.2958	4.07355
29.1303	4.30517	281.175	4.03036	29.1944	0.77876	43.2456	4.06693
30.1961	4.29397	280.199	4.02874	30.1959	0.77997	45.3259	4.07771
31.1512	4.27874	279.22	4.03227	31.1779	0.78021	47.9584	4.07713
32.1661	4.26799	278.249	4.0364	32.1685	0.78061	49.2002	4.07823
33.2133	4.25711	277.193	4.03096	33.1745	0.78114	51.2511	4.07637
34.1991	4.24332	276.257	4.03392	34.1785	0.78142	53.2049	4.06623
35.1484	4.22961	275.173	4.03519	35.1962	0.78202	55.1852	4.05134
36.1887	4.22007	274.187	4.03669	36.1953	0.78248	57.1973	4.04152
37.1883	4.21461	273.253	4.03615	37.556	0.78267	59.1542	4.03231
38.1803	4.20599	272.185	4.03731	38.198	0.78307	61.1974	4.01969
39.1349	4.19836	271.256	4.03845	39.2154	0.78435	63.2902	4.00533
40.5442	4.1879	270.224	4.03758	40.179	0.78416	65.1058	3.97828
41.1841	4.18607	269.163	4.03874	41.1806	0.78501	68.062	3.92572
42.2071	4.17937	268.233	4.03639	42.2043	0.78501	69.064	3.90717
43.1686	4.1695	267.212	4.03992	43.2248	0.78523	71.1355	3.86133
44.1841	4.16458	266.199	4.03737	44.213	0.78564	73.1001	3.80509
45.1746	4.15971	265.19	4.03965	45.1992	0.7855	75.0888	3.7298
46.1741	4.15313	264.194	4.03735	46.1797	0.78541	77.0734	3.60074
47.1985	4.14902	263.141	4.03667	47.1949	0.78582	79.8817	3.28673
48.1753	4.14361	262.197	4.03997	48.1972	0.7858	81.0494	3.07914
49.1712	4.14129	261.238	4.0414	49.1513	0.7859	83.12	2.6279
50.169	4.13742	260.3	4.04245	50.1925	0.7866	86.077	2.00513
51.2093	4.13401	259.233	4.04335	51.1782	0.78736	88.5303	1.68754
52.2079	4.13091	258.209	4.04333	52.194	0.78824	89.3795	1.60355
53.2179	4.12643	257.214	4.04218	53.1774	0.78892	91.019	1.48692
54.2008	4.12308	256.172	4.0441	54.1904	0.79063	92.9518	1.37424
55.1742	4.11845	255.18	4.04392	55.1884	0.79293	95.0062	1.28765
56.1555	4.11384	254.188	4.04351	56.2086	0.79719	97.0346	1.22253
57.199	4.11103	253.232	4.04466	57.1878	0.80227	99.1097	1.16824
58.1585	4.10848	252.196	4.04047	58.2076	0.80709	100.923	1.12474
59.1681	4.10512	251.202	4.03921	59.2007	0.81151	102.94	1.08138
60.1624	4.10139	250.183	4.04123	60.1858	0.815	104.883	1.04204
61.1761	4.10059	249.236	4.03951	61.2344	0.8162	106.939	1.00768
62.2038	4.09899	248.201	4.0379	62.1893	0.80388	109.556	0.96149
63.1677	4.09506	247.197	4.04041	63.1931	0.79864	111.007	0.93891
64.2263	4.09214	246.21	4.03839	64.5405	0.79549	112.92	0.91033
65.149	4.08993	245.203	4.03775	65.1952	0.79592	114.975	0.89475
66.1715	4.08726	244.177	4.03671	66.2226	0.79581	116.841	0.87201
67.1991	4.08698	243.206	4.0418	67.2055	0.79467	118.847	0.8573
68.1444	4.08449	242.23	4.0396	68.2678	0.79362	120.915	0.8451
69.167	4.08197	241.149	4.04123	69.2176	0.79237	122.963	0.82608
70.1913	4.07717	240.254	4.03859	71.2236	0.78973	124.832	0.8184
71.198	4.07583	239.205	4.03981	72.1817	0.78853	126.88	0.81062
72.1907	4.07313	238.184	4.03852	73.2218	0.7873	129.618	0.81322
73.2217	4.07078	237.182	4.03944	74.1809	0.78587	130.829	0.80728
74.1552	4.06761	236.21	4.0381	75.1653	0.78478
75.1587	4.0639	235.21	4.03794	76.1986	0.78384
76.1326	4.06112	234.215	4.03749	77.1884	0.78306
77.2115	4.06011	233.191	4.03646	78.1492	0.78278
78.1667	4.05612	232.196	4.03378	79.2224	0.78182
79.1478	4.05308	231.206	4.04693	80.1833	0.7813
80.2043	4.04638	230.206	4.04575	81.1989	0.78108
81.1749	4.04353	229.225	4.04493	82.1537	0.78093
82.1368	4.03886	228.211	4.04277	83.1545	0.7806
83.1704	4.03436	227.2	4.04403	84.2057	0.78081
84.1486	4.02701	226.211	4.04044	85.19	0.78049
85.2051	4.02371	225.191	4.04487	86.1845	0.78069
86.2001	4.01344	224.17	4.03946	87.1861	0.78048
87.1904	4.00463	223.22	4.04545	88.2202	0.78088
88.1771	3.9939	222.216	4.04325	89.2187	0.78099
89.1596	3.98265	221.203	4.04154	90.1759	0.78151
90.1373	3.96597	220.246	4.04184	91.2264	0.78138
91.1807	3.9461	219.191	4.04119	92.1665	0.78082
92.1665	3.92829	218.214	4.03837	93.2016	0.78097
94.1821	3.87416	217.194	4.03655	94.1704	0.78085
95.1702	3.84459	216.207	4.03633	95.1973	0.78121
96.1781	3.81038	215.235	4.04002	96.1713	0.78114
97.1853	3.77038	214.201	4.04756	97.1573	0.78138
98.152	3.72752	213.169	4.04753	98.2164	0.78148
99.1863	3.6699	212.204	4.04577	99.1809	0.78147
100.153	3.60568	211.172	4.04437	100.16	0.78146
101.174	3.52807	210.184	4.04555	101.183	0.7814
102.175	3.42887	209.194	4.03662	102.164	0.78168
103.172	3.30345	208.194	4.03401	103.221	0.78185
104.135	3.15417	207.203	4.03599	104.189	0.78186
105.199	2.94134	206.21	4.03904	105.189	0.78208
106.186	2.67957	205.175	4.02005	106.149	0.78205
107.204	2.36874	204.199	4.0207	107.219	0.78246
108.595	1.94028	203.199	4.03671	108.238	0.78284
109.205	1.73445	202.233	4.03103	109.244	0.78294
110.24	1.43461	201.197	4.03723	110.238	0.78285
111.541	1.13623	200.239	4.03595	111.235	0.78319
112.219	1.14561	199.189	4.03352	112.194	0.78374
113.183	0.90239	198.201	4.03831	113.141	0.78312
114.287	0.81797	197.174	4.03943	114.224	0.78377
115.173	0.78176	196.233	4.03881	115.218	0.78443
116.184	0.76257	195.167	4.03669	116.184	0.78363
117.161	0.75494	194.176	4.03627	117.191	0.78443
118.224	0.75365	193.214	4.03243	118.169	0.78481
119.513	0.75666	192.218	4.03311	119.253	0.78542
120.18	0.75858	191.213	4.03151	120.185	0.7857
121.22	0.75992	190.18	4.02956	121.141	0.78623
122.196	0.76102	189.753	4.03853	122.132	0.78632
123.149	0.76245	188.783	4.03604	123.211	0.78707
124.15	0.76412	187.766	4.03258	124.202	0.7876
125.146	0.76516	186.778	4.03268	125.197	0.78807
126.167	0.7659	185.766	4.03265	126.159	0.78825
127.163	0.76732	184.758	4.03046	127.281	0.78949
128.132	0.7686	183.736	4.02962	128.208	0.78949
129.198	0.77011	182.729	4.02953	129.18	0.78987
130.185	0.77099	181.77	4.02775	130.173	0.78983
		180.738	4.02677	131.22	0.79056
		179.776	4.02568	132.18	0.79026
		178.756	4.02472	133.18	0.79102
		177.752	4.02189	134.162	0.79126
		176.781	4.02057	135.157	0.79128
		175.734	4.01983	136.184	0.79171
		174.751	4.01646	137.186	0.79218
		173.763	4.01568	138.16	0.79204
		172.777	4.0121	139.208	0.79284
		171.736	4.00824	140.157	0.7927
		170.804	4.00727	141.131	0.79301
		169.733	4.00229	142.258	0.79381
		168.76	3.9993	143.194	0.79421
		167.778	3.99501	144.156	0.79465
		166.777	3.9912	145.199	0.79511
		165.739	3.9856	146.188	0.79575
		164.764	3.97977	148.143	0.79615
		163.778	3.97357	149.146	0.79678
		162.725	3.96472	150.207	0.79716
		161.798	3.95427	151.25	0.79767
		160.771	3.94324	152.204	0.79748
		159.763	3.92781	153.176	0.79789
		158.773	3.90952	154.182	0.79925
		157.795	3.88977	155.148	0.79967
		156.766	3.86319	156.2	0.80081
		155.796	3.8292	157.161	0.80097
		154.702	3.7754	158.155	0.80165
		153.763	3.71096	159.147	0.80245
		152.766	3.61755	160.176	0.80388
		151.805	3.49581	161.178	0.80438
		150.776	3.307	162.212	0.80572
		149.763	3.06025	163.179	0.80772
		148.753	2.71271	164.181	0.81274
		147.752	2.27495	165.15	0.82666
		146.747	1.7407	166.171	0.87936
		145.78	1.2842	167.139	1.03908
		144.772	0.98917	168.194	1.41608
		143.773	0.85779	169.176	2.04157
		142.746	0.81239	170.198	2.59159
		141.762	0.80444	171.188	3.13234
		140.744	0.80399	172.185	3.17413
		139.756	0.80352	173.185	3.34991
		138.773	0.80265	174.156	3.48138
		137.763	0.80273	175.177	3.58889
		136.776	0.80406	176.162	3.67112
		135.787	0.80356	177.195	3.74239
		134.761	0.80398	178.187	3.80062
		133.773	0.80355	179.176	3.84562
		132.764	0.80239	180.163	3.88307
		131.77	0.80326	181.182	3.91384
		130.775	0.80249	182.165	3.93513
		129.74	0.80294	183.175	3.95177
		128.77	0.80255	184.191	3.96321
		127.756	0.80246	185.175	3.97021
		126.715	0.80298	186.19	3.97428
		125.79	0.80287	187.166	3.97699
		124.744	0.80138	188.203	3.9804
		123.785	0.80223	189.17	3.98255
		122.769	0.80246	190.202	3.9849
		121.791	0.80204	191.213	4.00005
		120.763	0.80259	192.218	4.00146
		119.749	0.8016	193.214	4.00068
		118.764	0.80186	194.176	4.00423
		117.756	0.80164	195.167	4.0045
		116.778	0.80148	196.233	4.00641
		115.759	0.80163	197.174	4.00688
		114.781	0.80186	198.201	4.00567
		113.749	0.80249	199.189	4.01054
		112.77	0.80129	200.239	4.01274
		111.743	0.80254	201.197	4.01384
		110.757	0.80222	202.233	4.01735
		109.78	0.80295	203.199	4.02267
		108.807	0.80201	204.199	4.03594
		107.803	0.802	205.175	4.03392
		106.752	0.80173	206.21	4.03988
		105.782	0.80107	207.203	4.03303
		104.775	0.80243	208.194	4.03721
		103.789	0.80124	209.194	4.04006
		102.766	0.80088	210.184	4.04164
		101.796	0.80168	211.172	4.04254
		100.779	0.80141	212.204	4.04375
		99.7879	0.80124	213.169	4.04531
		98.7877	0.80136	214.201	4.04521
		97.7518	0.8009	215.235	4.04744
		96.8111	0.79949	216.207	4.04378
		95.7696	0.80015	217.194	4.04387
		94.7455	0.79954	218.214	4.04548
		93.7862	0.80002	219.191	4.04806
		92.7415	0.7999	220.246	4.04855
		91.766	0.79989	221.203	4.04814
		90.7377	0.79895	222.216	4.04965
		89.8084	0.79976	223.22	4.05163
		88.8008	0.79959	224.17	4.04577
		87.7773	0.79843	225.191	4.05082
		86.8126	0.79883	226.211	4.04645
		85.7928	0.79892	227.2	4.04976
		84.7866	0.79801	228.211	4.04843
		83.7965	0.79794	229.225	4.05037
		82.8039	0.79839	230.206	4.05103
		81.7959	0.79857	231.206	4.05203
		80.7906	0.79794	232.196	4.04889
		79.7812	0.79771	233.191	4.05133
		78.8048	0.79797	234.215	4.05219
		77.7962	0.79814	235.21	4.05249
		76.7479	0.7983	236.21	4.05252
		75.7861	0.7986	237.182	4.05368
		74.7792	0.79871	238.184	4.05268
		73.7703	0.79825	239.205	4.05378
		72.7816	0.79889	240.254	4.05248
		71.7649	0.79889	241.149	4.05489
		70.8061	0.79911	242.23	4.05319
		69.8208	0.79909	243.206	4.05518
		68.7462	0.79959	244.177	4.05019
		67.756	0.79916	245.203	4.05105
		66.8072	0.8002	246.21	4.05153
		65.8144	0.8006	247.197	4.05335
		64.7988	0.8007	248.201	4.05081
		63.7655	0.80144	249.236	4.05223
		62.7803	0.80197	250.183	4.05375
		61.8014	0.80354	251.202	4.05169
		60.7461	0.80125	252.196	4.05277
		59.8332	0.80253	253.232	4.05665
		58.8125	0.80218	254.188	4.05543
		57.7836	0.80202	255.18	4.05569
		56.8055	0.80138	256.172	4.05574
		55.8129	0.80061	257.214	4.05377
		54.7654	0.79979	258.209	4.05475
		53.7683	0.79958	259.233	4.05463
		52.7544	0.79947	260.3	4.05364
		51.7722	0.79902	261.238	4.05252
		50.7817	0.7986	262.197	4.05102
		49.7963	0.79805	263.141	4.04774
		48.787	0.79765	264.194	4.04827
		47.7838	0.79708	265.19	4.05034
		46.7853	0.79669	266.199	4.04803
		45.8065	0.79643	267.212	4.05034
		44.7906	0.79599	268.233	4.04683
		43.8128	0.79607	269.163	4.04897
		42.7851	0.79551	270.224	4.04772
		41.7425	0.79491	271.256	4.04842
		40.821	0.79508	272.185	4.04721
		39.7936	0.79478	273.253	4.04596
		38.7841	0.79388	274.187	4.04636
		37.8048	0.79329	275.173	4.0448
		36.834	0.79276	276.257	4.04345
		35.7906	0.79136	277.193	4.04049
		34.7924	0.79057	278.249	4.04558
		33.8066	0.79043	279.22	4.0415
		32.7963	0.79007	280.199	4.03799
		31.7985	0.78865	281.175	4.03942
		30.8131	0.7882	282.191	4.0407
		29.7786	0.78766	283.198	4.04111
		28.4035	0.78684	284.186	4.03876
		27.7878	0.78678	285.182	4.04233
		26.8028	0.7857	286.19	4.04001
		25.7848	0.78582	287.212	4.03995
		24.6822	0.78358	288.204	4.03524
		23.8578	0.78559	289.208	4.03744
		22.7941	0.78474	290.186	4.03415
		21.7886	0.78344	291.222	4.03669
		20.8324	0.78417	292.204	4.0354
		19.8049	0.78356	293.244	4.03462
		18.8201	0.78334	294.235	4.03323
		17.8174	0.78252	295.193	4.02957
		16.8069	0.78267	296.238	4.0336
		15.8105	0.78211	297.132	4.02628
		14.7961	0.78363	298.258	4.02881
		13.8343	0.7785	299.198	4.02962
		12.7781	0.76966	300.012	4.02872
		11.8023	0.75974
		10.4061	0.7402
		10.0228	0.76663

## Sheet: Fig. 4
T (K)	Cooling	T (K)	Heating
193.32	43.8668	103.32	2760.98
193.27	41.7309	103.45	3038.57
193.23	13.6899	103.6	3073.42
193.18	45.9044	103.77	2989.84
193.13	16.313	103.99	3125.43
193.08	55.9872	104.17	3234.13
193.04	43.6173	104.34	3225.65
193	26.8303	104.49	3094.6
192.96	49.6039	104.62	3044.27
192.91	75.3571	104.75	3194.51
192.87	56.1181	104.86	3136.54
192.82	34.0921	104.96	3154.38
192.78	44.969	105.04	3205.76
192.75	29.0421	105.13	3149.82
192.71	72.3317	105.19	3190.59
192.67	61.2471	105.25	3223.77
192.62	19.3978	105.31	3280.17
192.59	64.6268	105.36	3220.62
192.55	68.6358	105.4	3125.57
192.51	24.6233	105.44	3084.45
192.47	55.2927	105.48	3084.98
192.42	96.2602	105.52	3081.4
192.38	106.038	105.54	3145.21
192.33	98.5319	105.57	3244.26
192.28	28.8575	105.59	3307.88
192.24	38.1347	105.62	3270.71
192.19	60.879	105.65	3247.19
192.14	30.1881	105.67	3213.77
192.09	38.8369	105.69	3225.18
192.04	103.331	105.71	3234.03
191.99	130.052	105.73	3147.04
191.94	126.4	105.75	3151.3
191.89	105.159	105.77	3255.31
191.83	75.0786	105.8	3338.15
191.78	21.2192	105.82	3302.11
191.74	87.1532	105.85	3097.88
191.67	53.9325	105.88	3087.73
191.62	93.307	105.9	3238.76
191.57	48.6627	105.93	3302.28
191.51	114.995	105.97	3307.86
191.47	113.543	106	3305.66
191.42	88.7267	106.05	3306.22
191.36	15.4917	106.09	3295.24
191.31	102.835	106.14	3229.53
191.26	87.6302	106.2	3242.06
191.21	38.8376	106.26	3290.81
191.16	14.8062	106.33	3184.06
191.11	48.4023	106.4	3287.68
191.06	34.4696	106.49	3338.06
191.01	16.6954	106.59	3195.62
190.96	66.7685	106.68	3291.91
190.91	140.276	106.79	3260.46
190.86	94.667	106.9	3089.62
190.82	37.8148	107.02	3155.09
190.77	59.4327	107.15	3120.61
190.72	75.0277	107.29	3109.04
190.68	78.2337	107.42	3280.5
190.63	83.854	107.57	3334.64
190.58	45.403	107.72	3290.15
190.54	25.3855	107.86	3222.06
190.5	46.9515	108.01	3113.48
190.46	62.1389	108.17	3170.42
190.42	71.9052	108.31	3230.37
190.38	98.2621	108.45	3087.6
190.33	91.0148	108.59	3154.4
190.29	31.3869	108.72	3259.03
190.26	40.1646	108.84	3241.63
190.21	40.0919	108.97	3225.12
190.18	8.54321	109.09	3225.55
190.13	12.1984	109.19	3186.72
190.09	31.2772	109.29	3100.73
190.05	64.3954	109.4	3229.83
190.01	14.738	109.48	3275.34
189.97	70.3662	109.57	3312.11
189.92	99.9331	109.65	3263.78
189.87	68.3584	109.73	3159.47
189.82	40.7114	109.79	3080.74
189.78	15.7137	109.87	3078.98
189.74	69.0112	109.93	3103.76
189.69	18.3729	109.99	3098.58
189.64	7.63698	110.06	3196.32
189.6	39.2396	110.11	3228.27
189.55	64.8372	110.16	3226.53
189.49	61.9119	110.21	3221.53
189.44	55.214	110.26	3163.59
189.39	44.9971	110.32	3163.99
189.35	13.8748	110.37	3162.94
189.29	53.1165	110.41	3138.85
189.23	50.7944	110.46	3192.32
189.18	51.3355	110.51	3235.98
189.13	52.0856	110.55	3190.18
189.08	42.9135	110.6	3187.51
189.03	70.6254	110.64	3122.02
188.97	119.749	110.7	3302.81
188.92	78.9471	110.74	3336.3
188.87	6.94097	110.79	3125.29
188.82	12.0167	110.84	3163.36
188.77	52.0949	110.88	3213.97
188.72	66.833	110.93	3074.79
188.67	47.7207	110.99	3103.31
188.61	35.422	111.04	3225.21
188.57	37.0296	111.09	3256.24
188.52	43.338	111.15	3186.73
188.47	61.499	111.21	3277.17
188.42	38.0491	111.27	3326.73
188.38	30.0467	111.34	3242.98
188.33	73.1206	111.41	3114.47
188.28	51.5703	111.48	3072.35
188.24	98.5725	111.56	3090.96
188.2	67.5155	111.64	3100.85
188.15	45.8598	111.74	3207.51
188.11	89.1898	111.83	3328.44
188.06	124.03	111.92	3351.53
188.02	91.9068	112.03	3332.6
187.98	67.4162	112.13	3307.65
187.94	85.2971	112.23	3259.64
187.89	10.9904	112.34	3176.82
187.86	15.0467	112.45	3145.77
187.81	62.8708	112.56	3242.21
187.77	99.1811	112.68	3219.14
187.73	74.0001	112.8	3172.48
187.68	53.9108	112.91	3220.48
187.64	33.4348	113.03	3214.8
187.6	55.2515	113.14	3178.29
187.56	30.5333	113.26	3176.7
187.51	96.8898	113.37	3201.1
187.47	22.5544	113.49	3281.86
187.43	12.8165	113.59	3304.76
187.38	58.4723	113.7	3264.16
187.33	24.0016	113.81	3174.22
187.29	68.9918	113.9	3101.09
187.24	74.8435	114	3138.05
187.19	11.4975	114.1	3296.17
187.14	59.3003	114.18	3274.67
187.09	79.0466	114.27	3273.7
187.04	87.321	114.36	3284.59
187	50.0756	114.44	3220.79
186.95	87.5261	114.52	3208.17
186.9	8.59849	114.6	3173.16
186.85	39.1128	114.67	3190.51
186.81	80.1589	114.74	3231.2
186.76	51.7839	114.81	3205.22
186.71	57.253	114.87	3163.45
186.66	117.358	114.94	3211.04
186.61	8.23605	115	3187.71
186.56	80.6082	115.06	3153.59
186.51	36.2458	115.12	3164.41
186.46	42.5298	115.18	3125.19
186.41	25.1359	115.24	3165.69
186.36	86.3247	115.3	3179.41
186.3	72.6669	115.36	3108.7
186.25	42.3923	115.41	3102.24
186.2	40.3148	115.46	3204.49
186.16	13.533	115.53	3200.77
186.1	35.727	115.58	3214.04
186.06	52.6069	115.63	3235.03
186.01	46.4742	115.69	3185.49
185.96	47.2314	115.75	3183.14
185.91	29.2131	115.8	3207.03
185.87	50.0756	115.87	3207.98
185.81	14.5403	115.92	3133.71
185.77	16.3536	115.99	3149.95
185.72	57.3681	116.05	3191.15
185.67	45.155	116.11	3148.1
185.63	75.2233	116.18	3173.78
185.58	55.3259	116.24	3179.16
185.54	20.3562	116.31	3295.79
185.49	36.2756	116.38	3320.96
185.45	27.6975	116.46	3267.33
185.4	75.4989	116.53	3316.47
185.36	28.2101	116.61	3312.87
185.31	29.1321	116.68	3233.7
185.27	53.139	116.78	3208.74
185.23	39.129	116.86	3243.52
185.19	163.05	116.95	3206.77
185.14	121.526	117.04	3123.97
185.1	55.4683	117.13	3125.05
185.05	57.2249	117.22	3230.66
185.01	25.3538	117.32	3207.81
184.97	21.1656	117.42	3177.73
184.91	48.7735	117.51	3169.88
184.87	70.8355	117.61	3074.14
184.83	125.572	117.72	2974.91
184.78	89.5083	117.82	3142.88
184.73	57.5675	117.92	3261.12
184.69	63.4302	118.02	3372.28
184.64	51.4702	118.13	3320.78
184.59	27.2682	118.23	3164.07
184.55	83.8443	118.33	3292.96
184.5	111.72	118.43	3282.56
184.45	39.7381	118.53	3127.72
184.41	17.8772	118.63	3180.99
184.36	57.9503	118.73	3256.38
184.31	91.5703	118.82	3234.51
184.27	90.5004	118.93	3207.54
184.22	54.8564	119.02	3244.17
184.18	78.8999	119.11	3285.84
184.13	103.247	119.19	3272.27
184.07	74.6568	119.3	3220.87
184.03	76.9667	119.37	3190.52
183.99	43.6012	119.45	3189.59
183.94	29.9541	119.53	2987.83
183.89	78.6424	119.6	3035.61
183.84	54.8359	119.67	3277.1
183.79	49.2648	119.75	3299.21
183.74	76.821	119.82	3105.08
183.69	98.2586	119.89	3136.68
183.65	73.7263	119.96	3179.11
183.6	70.6441	120.02	3291.33
183.54	56.3331	120.09	3163.1
183.49	61.3382	120.16	3112.47
183.45	69.0657	120.22	3265.14
183.4	35.6386	120.29	3146.51
183.35	29.6215	120.35	3140.11
183.3	49.4628	120.41	3235.02
183.27	40.0004	120.48	3218.69
183.21	9.70479	120.54	3241.54
183.16	52.3296	120.6	3250.32
183.13	25.4457	120.67	3149.82
183.08	71.0378	120.73	3109.09
183.03	76.5203	120.79	3124.16
182.99	20.4158	120.86	3093.92
182.94	41.7506	120.93	3071.5
182.89	13.9063	120.99	3079.83
182.85	48.1817	121.06	3205.78
182.8	65.4719	121.12	3184.24
182.76	53.0724	121.19	3083.24
182.71	48.8365	121.26	3197.2
182.67	27.1133	121.33	3231.96
182.62	39.0353	121.4	3203.76
182.57	51.2015	121.49	3179.82
182.52	52.4658	121.56	3194.25
182.48	30.2602	121.63	3197.86
182.43	37.9356	121.72	3140.82
182.38	28.9397	121.8	3143.4
182.34	59.1905	121.87	3195.7
182.29	86.7157	121.96	3152.76
182.24	34.3504	122.04	3129.51
182.2	20.9675	122.12	3248.86
182.15	36.2766	122.21	3232.83
182.1	23.3194	122.3	3224.96
182.05	57.2725	122.38	3268.58
182.01	46.0435	122.5	3191.47
181.97	1.70453	122.59	3257.89
181.92	100.71	122.68	3283.16
181.87	69.0158	122.77	3352.86
181.83	76.2121	122.89	3188.82
181.78	57.2326	122.98	3070.68
181.74	43.9136	123.08	3092.33
181.69	75.827	123.17	3308.54
181.64	31.484	123.28	3349.59
181.59	48.5244	123.38	3251.93
181.55	54.1249	123.47	3317.37
181.51	41.6264	123.56	3375.75
181.46	14.6653	123.67	3198.86
181.42	23.138	123.77	3157.49
181.37	49.7298	123.85	3184.1
181.33	49.6254	123.94	3253.02
181.28	12.5621	124.03	3327.6
181.23	39.5994	124.11	3296.17
181.19	52.8152	124.2	3201.89
181.15	57.7649	124.28	3282.83
181.08	58.7594	124.38	3276.88
181.03	37.0352	124.46	3126.74
180.99	63.1915	124.54	3078.5
180.94	91.4757	124.62	3021.92
180.89	101.328	124.69	3175.3
180.84	96.3031	124.76	3277.9
180.8	58.7317	124.83	3251.28
180.75	23.7728	124.91	3335.17
180.7	13.3042	124.99	3243.71
180.65	56.4502	125.05	3087.86
180.6	33.3667	125.13	2999.62
180.56	78.751	125.2	3035.75
180.52	47.3572	125.27	3051.47
180.47	60.6258	125.34	3089.31
180.42	58.5405	125.41	3130.44
180.37	36.4318	125.48	3146.77
180.33	59.0561	125.56	3210.31
180.28	87.0907	125.63	3279.85
180.23	55.9918	125.69	3214.64
180.18	88.3675	125.76	3231.17
180.14	116.569	125.84	3195.46
180.09	79.9442	125.91	3215.68
180.04	58.193	125.98	3248.96
180	45.2503	126.05	3193.86
179.95	54.7239	126.13	3282.16
179.9	58.3544	126.21	3262.85
179.85	27.4631	126.28	3277.57
179.81	58.6569	126.35	3252.88
179.77	58.145	126.43	3086.85
179.72	51.6495	126.51	3089.73
179.67	73.0932	126.58	2988.95
179.62	20.0837	126.66	2970.46
179.58	18.0303	126.75	3249.93
179.53	21.0662	126.82	3242.69
179.48	56.7259	126.91	3118.93
179.44	100.825	126.99	3184.68
179.39	56.8308	127.07	3255.24
179.34	48.4783	127.15	3191.45
179.3	45.4007	127.24	3170
179.25	57.0472	127.32	3223.21
179.21	57.4684	127.4	3161.64
179.17	23.9853	127.49	3233.49
179.12	15.4236	127.57	3324.13
179.07	43.2457	128.73	3368.83
179.03	54.7465	128.83	3172.05
178.97	24.2662	128.91	3089.57
178.92	53.563	129.01	3129.7
178.88	57.156	129.09	3167.1
178.83	58.6263	129.17	3140.92
178.77	17.1569	129.26	3278.92
178.72	4.49522	129.34	3295.32
178.68	52.3623	129.41	3190.97
178.64	132.594	129.49	3251.16
178.57	147.843	129.58	3430.37
178.52	83.914	129.66	3327.05
178.48	28.6181	129.74	3163.65
178.43	56.4595	129.81	3206.79
178.38	82.8923	129.89	3190.8
178.33	55.882	129.96	3180.85
178.28	39.6293	130.04	3234.55
178.23	70.0481	130.11	3272.12
178.19	80.4765	130.19	3208.36
178.14	22.4215	130.26	3351.67
178.1	36.8179	130.32	3327.33
178.05	32.099	130.4	3250.61
178.01	56.1972	130.47	3229.52
177.96	79.9915	130.54	3169.25
177.92	110.761	130.61	3297.7
177.87	45.0641	130.68	3353.66
177.82	30.1524	130.75	3229.31
177.78	23.6151	130.82	3111.36
177.72	10.0274	130.89	3124.15
177.68	54.5939	130.96	3151.55
177.64	37.168	131.03	3177.07
177.59	52.8618	131.12	3224.75
177.54	107.701	131.19	3260.06
177.5	65.5344	131.26	3346.39
177.45	21.3704	131.34	3393.6
177.4	10.8437	131.41	3332.88
177.36	54.0292	131.48	3321.25
177.31	84.844	131.56	3254.55
177.26	87.5505	131.63	3182.84
177.21	27.689	131.71	3170.11
177.17	46.5913	131.79	3170.05
177.12	48.2024	131.86	3211.66
177.08	31.0248	131.94	3255.88
177.03	94.3767	132.02	3289.88
176.99	50.4605	132.09	3184.68
176.93	25.6105	132.18	3174.36
176.88	33.8998	132.26	3243.09
176.84	44.5378	132.34	3153.19
176.79	53.3769	132.44	3060.04
176.75	93.784	132.53	3158.21
176.7	94.0444	132.61	3237.28
176.65	27.4455	132.7	3156.8
176.6	53.7037	132.79	3104.46
176.55	96.6826	132.87	3132.89
176.51	72.6779	132.96	3149.19
176.47	81.9621	133.05	3125.08
176.42	62.4697	133.14	3097.52
176.38	62.7611	133.22	3335.58
176.33	27.2862	133.32	3298.89
176.28	50.2039	133.4	3161.32
176.24	60.2867	133.49	3175.86
176.19	80.12	133.6	3162.69
176.15	90.3504	133.68	3043.58
176.09	77.8801	133.77	3034.43
176.04	33.7685	133.86	3192.58
176	111.712	133.94	3346.01
175.95	114.592	134.02	3268.78
175.91	79.7322	134.11	3246.34
175.86	61.3826	134.19	3431.85
175.81	68.1452	134.29	3285.95
175.77	35.8152	134.37	3095.09
175.72	19.8599	134.45	3026.97
175.67	81.4732	134.53	2997.35
175.62	86.078	134.62	3041.32
175.58	95.3217	134.7	3195.53
175.54	42.1685	134.78	3215.36
175.49	30.6617	134.85	3245.99
175.44	108.359	134.94	3334.03
175.4	94.2602	135.03	3190.86
175.35	30.8547	135.1	3189.01
175.31	115.807	135.18	3229.27
175.25	91.9023	135.27	3190.37
175.21	17.8945	135.34	3169.27
175.16	31.9815	135.42	3147.69
175.11	28.9397	135.49	3050.08
175.06	22.1004	135.56	3159.92
175.01	78.8668	135.63	3394.68
174.97	62.8217	135.71	3320.61
174.92	59.5478	135.78	3189.62
174.87	75.7288	135.85	3123.04
174.82	95.2673	135.93	3182.19
174.77	24.6766	136	3167.12
174.72	102.153	136.07	3068.04
174.68	107.821	136.14	3169.58
174.64	108.952	136.21	3151.45
174.59	95.0432	136.29	3160.55
174.55	7.92448	136.37	3185.93
174.49	56.4059	136.44	3136.12
174.44	80.9266	136.52	3152.44
174.4	62.0055	136.59	3198.87
174.35	59.9022	136.67	3125.67
174.31	64.2816	136.74	2964.28
174.27	11.1615	136.83	3063.82
174.21	65.1175	136.89	3099.21
174.16	48.4072	136.97	2986.8
174.12	52.6267	137.05	3141.72
174.07	126.497	137.13	3215.13
174.02	106.354	137.22	3187.85
173.98	88.6706	137.3	3179.75
173.94	96.1917	137.38	3170.65
173.89	85.8948	137.46	3122.52
173.84	69.9516	137.55	3126.96
173.8	17.4531	137.63	3196.32
173.75	25.7786	137.71	3267.35
173.71	34.6132	137.8	3244.02
173.66	95.6189	137.88	3232.81
173.6	55.9905	137.96	3313.74
173.55	58.7797	138.05	3326.68
173.51	47.0897	138.14	3293.56
173.47	73.7152	138.22	3372.26
173.4	67.1943	138.31	3166.98
173.36	17.1539	138.39	3123.88
173.32	46.7669	138.47	3327.77
173.27	86.8305	138.56	3268.99
173.23	68.0112	138.64	3183.56
173.18	71.3048	138.73	3127.29
173.13	88.5719	138.82	3222.2
173.09	24.2706	138.9	3198.41
173.03	38.0847	138.98	3145.24
172.98	68.5207	139.07	3220.49
172.93	54.9866	139.14	3232.61
172.89	50.1155	139.23	3180.82
172.84	45.6761	139.31	3139.4
172.79	61.4348	139.39	3205.23
172.76	128.264	139.47	3233.18
172.71	104.347	139.55	3263.99
172.65	32.3395	139.62	3276.48
172.62	58.8174	139.71	3317.95
172.56	75.3602	139.79	3297.98
172.51	78.0985	139.86	3176.64
172.47	78.3277	139.94	3257.04
172.42	40.965	140.98	3245.19
172.37	55.4064	141.06	3277.08
172.33	69.8382	141.15	3066.16
172.27	57.0472	141.23	3125.36
172.22	49.7357	141.3	3241.7
172.18	34.4345	141.38	3238.6
172.12	79.6939	141.46	3281.66
172.07	74.9973	141.53	3368.78
172.03	82.2539	141.61	3255.72
171.98	132.128	141.68	3224.94
171.92	128.179	141.76	3102.46
171.87	51.4504	141.84	3046.34
171.82	37.0669	141.92	3101.24
171.78	81.0695	142.01	3157.93
171.73	56.9855	142.09	3206.12
171.68	82.2584	142.17	3209.25
171.63	84.0097	142.25	3156.18
171.58	35.5953	142.33	3326.9
171.54	40.9085	142.41	3240.43
171.48	32.0104	142.49	3059.44
171.44	29.2996	142.58	3122.52
171.39	40.1594	142.66	3239.23
171.34	50.8942	142.74	3293.62
171.3	63.1936	142.83	3365.14
171.24	53.7501	142.9	3273.92
171.19	37.2359	142.99	3264.1
171.15	14.4005	143.07	3258.4
171.11	57.9099	143.15	3131.04
171.06	176.538	143.24	3183.09
171.02	113.939	143.32	3293.74
170.97	5.5941	143.4	3263.81
170.93	78.3997	143.49	3068.31
170.88	90.034	143.57	2998.26
170.84	39.4828	143.65	3062.74
170.79	50.8543	143.73	3145.68
170.74	51.8371	143.82	3174.57
170.71	24.4735	143.9	3065.82
170.66	112.11	143.98	3126.74
170.61	146.363	144.06	3212.72
170.57	95.74	144.14	3173.79
170.52	79.0106	144.22	3079.06
170.48	91.6576	144.3	3051.56
170.44	76.1162	144.38	3126.82
170.39	78.8922	144.46	3369.86
170.34	41.8515	144.54	3352.27
170.29	31.1628	144.61	3134.04
170.25	28.4527	144.69	3158.96
170.2	21.492	144.77	3175.09
170.16	46.0458	144.84	3352.2
170.11	62.1259	144.92	3404.74
170.07	71.3956	145	3278.61
170.02	107.167	145.07	3255.89
169.96	47.9516	145.15	3277.03
169.91	20.4855	145.23	3279.09
169.87	46.4881	145.3	3180.61
169.82	81.3084	145.38	3093.64
169.76	132.493	145.46	3183.84
169.72	89.6339	145.53	3256.51
169.68	23.0801	145.61	3182.52
169.63	17.1215	145.69	3232.44
169.59	26.9348	145.77	3211.72
169.54	27.9954	145.85	3121.21
169.49	17.1905	145.92	3161.19
169.44	50.8994	145.99	3161.67
169.4	78.5188	146.08	3118.51
169.35	37.7613	146.17	3156.72
169.31	55.6061	146.25	3161.55
169.26	71.4758	146.33	3238.5
169.22	80.9227	146.41	3309.09
169.17	78.745	146.49	3312.32
169.13	91.0417	146.57	3342.29
169.07	85.266	146.64	3179.06
169.03	34.4801	146.72	3107.98
168.98	25.5498	146.8	3193.82
168.93	86.4145	146.88	3232.52
168.88	117.106	146.96	3250.74
168.84	60.9654	147.03	3281.55
168.78	47.595	147.13	3358.23
168.74	55.9882	147.21	3282.29
168.69	30.9467	147.29	3106.77
168.65	49.3463	147.37	3059.78
168.61	86.2361	147.45	3186.03
168.55	73.8421	147.53	3227.09
168.5	69.5954	147.61	3117.59
168.46	82.9927	147.69	3096.66
168.4	81.2066	147.77	3222.33
168.36	22.0133	147.87	3256.38
168.31	84.1445	147.95	3196.48
168.27	144.364	148.03	3311.16
168.22	123.044	148.11	3279.34
168.17	144.666	148.19	3100.09
168.13	77.8466	148.27	3120.28
168.08	16.6955	148.35	3254.88
168.03	10.6207	148.42	3228.77
167.98	54.8993	148.51	3098.34
167.93	58.8551	148.58	3023.26
167.89	90.9905	148.66	3174.07
167.84	93.4313	148.74	3253.47
167.79	58.5892	148.83	3163.94
167.75	33.7504	148.9	3230.56
167.69	24.7658	148.98	3251.03
167.65	22.8226	149.06	3062.06
167.61	73.8378	149.14	3033.76
167.57	63.5753	149.22	3140.2
167.52	63.9874	149.3	3207.36
167.48	44.8758	149.38	3323.41
167.43	42.9966	149.46	3351.89
167.38	49.9731	149.53	3263.15
167.33	56.5507	149.61	3205.41
167.29	66.2288	149.69	3178.01
167.24	22.8583	149.78	3195.02
167.2	71.6811	151.11	3445.92
167.16	66.6946	151.21	3215.19
167.11	30.2341	151.28	3412.53
167.06	84.761	151.36	3496.82
167.01	90.9911	151.44	3237.85
166.97	34.4421	151.51	3176.71
166.93	53.7937	151.59	3240.12
166.87	171.841	151.67	3188.54
166.83	100.973	151.76	3223.15
166.77	23.38	151.83	3118.98
166.73	55.4764	151.91	3118.67
166.67	107.535	151.99	3142.66
166.62	69.2338	152.07	3137.18
166.58	72.9235	152.17	3204.37
166.53	26.0259	152.25	3248.15
166.48	17.9316	152.33	3107.82
166.43	62.8997	152.41	3104.76
166.38	115.138	152.49	3227.56
166.34	117.653	152.57	3257.52
166.3	89.1219	152.65	3205.48
166.24	52.1015	152.73	3133.52
166.19	58.5257	152.82	3237.25
166.15	79.7444	152.9	3313.19
166.1	88.519	152.97	3239.87
166.05	88.2826	153.06	3131.78
166	60.6076	153.14	3169.04
165.97	53.1486	153.22	3251.43
165.92	73.174	153.3	3249.05
165.87	85.2826	153.38	3187.47
165.82	74.828	153.46	3149.29
165.77	43.8556	153.54	3218.03
165.73	60.4581	153.62	3287.77
165.67	82.01	153.7	3212.73
165.64	98.5919	153.78	3229.23
165.59	79.0263	153.86	3261.13
165.54	106.308	153.93	3264.66
165.5	84.5484	154.01	3364.68
165.45	81.1959	154.09	3310.87
165.41	137.445	154.18	3229.09
165.36	176.279	154.26	3259.24
165.31	131.652	154.34	3273.95
165.27	110.244	154.42	3366.33
165.22	76.3201	154.49	3304.15
165.17	105.916	154.58	3158.7
165.13	145.101	154.66	3124.11
165.08	51.8856	154.73	3099.58
165.03	18.7778	154.81	3121.53
164.98	75.89	154.88	3183.78
164.94	115.476	154.96	3217.49
164.89	136.623	155.04	3278.96
164.85	101.545	155.12	3249.7
164.8	108.919	155.2	3294.23
164.75	98.4159	155.28	3248.29
164.7	107.161	155.35	3254.52
164.66	134.353	155.44	3206.06
164.62	183.219	155.52	3123.77
164.56	168.766	155.59	3196.79
164.51	130.116	155.67	3193.14
164.45	100.091	155.75	3169.37
164.41	38.5243	155.84	3215.4
164.36	114.745	155.93	3246.16
164.32	127.222	156.01	3252.99
164.27	106.935	156.08	3216.43
164.22	143.644	156.16	3222.94
164.17	58.0256	156.24	3226.32
164.12	58.8444	156.32	3100.97
164.08	74.9839	156.4	3125.59
164.02	59.8739	156.49	3216.11
163.97	50.2412	156.57	3136.82
163.93	72.92	156.65	3099.92
163.88	120.369	156.73	3130.65
163.83	93.1221	156.81	3209.38
163.77	145.688	156.9	3225.99
163.72	113.991	156.98	3217.43
163.67	122.047	157.06	3126.19
163.63	145.731	157.14	3070.5
163.58	98.1656	157.22	3117.14
163.53	100.345	157.29	3060.35
163.48	93.1873	157.38	3106.29
163.44	100.733	157.46	3095.99
163.38	97.6331	157.54	3007.98
163.34	39.514	157.62	3084.48
163.29	59.5576	157.7	3084.35
163.25	96.9093	157.78	3177.56
163.21	115.398	157.86	3239.01
163.16	95.7514	157.94	3126.85
163.11	46.699	158.01	3104.25
163.07	75.3536	158.1	3257.67
163.02	123.748	158.18	3314.19
162.97	124.021	158.25	3142.59
162.94	164.026	158.33	3111.49
162.88	163.343	158.41	3070.08
162.83	125.978	158.49	3149.21
162.79	148.946	158.57	3275.56
162.75	116.339	158.65	3302.13
162.69	83.1395	158.73	3268.92
162.65	54.2748	158.83	3221.89
162.6	150.075	158.91	3237.53
162.56	118.052	158.99	3221.02
162.51	126.611	159.07	3232.07
162.47	138.659	159.14	3167.89
162.42	159.728	159.22	3242.9
162.37	182.186	159.3	3245.8
162.32	114.027	159.37	3102.59
162.27	37.2623	159.45	3070.02
162.23	45.4424	159.53	3211.78
162.18	92.3747	159.61	3207.4
162.14	77.3099	159.69	3198.56
162.08	103.656	159.77	3200.18
162.04	111.462	159.85	3022.11
161.99	130.898	159.93	3151
161.94	155.972	160.01	3372.61
161.9	172.445	160.08	3385.36
161.85	108.948	160.16	3221.77
161.8	24.8096	160.24	3187.18
161.75	44.017	160.33	3208.48
161.7	27.5657	160.41	3166.46
161.65	152.349	160.49	3184.69
161.6	144.539	160.57	3201.77
161.55	118.686	160.65	3156.34
161.51	116.2	160.74	3090.98
161.45	83.4278	160.83	3202.38
161.4	94.1701	160.92	3238.84
161.36	91.9441	161.01	3193.21
161.32	111.967	161.11	3232.29
161.26	104.262	161.2	3345.63
161.21	115.21	161.31	3387.67
161.17	112.74	161.42	3258.85
161.12	83.3119	161.53	3210.27
161.07	87.9567	161.65	3151.32
161.03	62.0361	161.78	3139.28
160.99	90.247	161.9	3171.38
160.93	91.1655	162.04	3099.7
160.89	86.2272	162.19	3109.19
160.85	80.8289	162.32	3180.09
160.8	77.8328	162.46	3145.79
160.75	123.611	162.61	3230.22
160.7	133.968	162.76	3308.67
160.66	74.8734	162.9	3274.54
160.61	57.9045	163.05	3252.71
160.56	93.3477	163.2	3291.6
160.52	71.9385	163.35	3316.35
160.47	33.2623	163.49	3222.09
160.43	92.161	163.63	3260.24
160.39	134.464	163.78	3376.14
160.33	49.2456	163.92	3323.69
160.29	54.7397	164.05	3220.33
160.25	79.3558	164.18	3276.08
160.19	90.6649	164.32	3323.74
160.15	85.3381	164.43	3264.4
160.1	64.8237	164.56	3186.74
160.05	82.0038	164.68	3199.29
160.01	158.858	164.79	3159.36
159.96	129.017	164.91	3054.22
159.91	115.471	165.02	3123.46
159.86	100.741	165.13	3151.42
159.81	61.3385	165.24	3198.12
159.76	60.6593	165.36	3281.09
159.71	89.3174	165.46	3220.53
159.66	136.551	165.56	3198.51
159.61	145.769	165.65	3177.4
159.56	113.719	165.77	3194.53
159.52	84.8918	165.86	3081.51
159.47	115.194	165.95	3112.18
159.41	14.9792	166.04	3269.31
159.36	29.1866	166.15	3209.86
159.3	66.0952	166.23	3182.87
159.25	60.9355	166.33	3048.64
159.2	84.8767	166.42	3134.09
159.14	79.1886	166.51	3257.55
159.08	41.9247	166.6	3225.87
159.03	2.87502	166.69	3103.76
158.96	16.6389	166.78	3199.13
158.9	48.0075	166.88	3303.38
158.84	73.4233	166.98	3285.55
158.78	81.9394	167.07	3315.44
158.71	86.9882	167.17	3367.65
158.65	89.8438	167.27	3252.61
158.59	96.1982	167.37	3176.14
158.53	50.0284	167.48	3205.61
158.46	1.54274	167.58	3175.8
158.4	0.83426	167.69	3103.05
158.34	2.52492	167.8	3196.97
158.27	156.496	167.92	3299.56
158.21	165.151	168.03	3176.72
158.13	274.747	168.15	3146.68
158.07	231.377	168.28	3100.32
158	187.853	168.4	2987.23
157.93	232.533	168.52	3098.53
157.88	177.68	168.65	3179.44
157.82	162.467	168.78	3167
157.75	164.75	168.91	3197.95
157.69	95.9045	169.04	3273.54
157.63	158.426	169.17	3276.58
157.56	177.697	169.3	3205.17
157.5	225.913	169.43	3185.43
157.44	189.299	169.56	3174.8
157.37	106.809	169.69	3206.32
157.32	102.815	169.82	3292.97
157.26	109.623	169.95	3244.96
157.2	212.882	171.45	3088.14
157.13	102.958	171.56	2989.76
157.06	90.7709	171.66	2909.45
157.01	100.189	171.76	3107.67
156.96	58.5257	171.86	3038.5
156.9	19.6318	171.96	3090.88
156.85	58.2832	172.06	3246.03
156.8	122.623	172.19	3239.05
156.75	109.87	172.28	3134.34
156.71	127.576	172.39	3167.96
156.66	82.3638	172.49	3160.97
156.62	106.376	172.58	3086.95
156.57	82.0946	172.68	3106.81
156.53	69.3668	172.78	3130.08
156.49	115.289	172.88	3175.05
156.44	118.708	172.98	3225.24
156.4	118.004	173.09	3155.72
156.35	164.098	173.18	3167.22
156.3	122.139	173.29	3134.34
156.26	68.9465	173.4	3119.12
156.2	72.0334	173.5	3080.55
156.16	114.273	173.61	2975.19
156.11	79.8798	173.72	2992.17
156.07	117.949	173.82	3006.19
156.01	107.461	173.93	3033.52
155.96	122.447	174.05	3080.83
155.92	80.5673	174.16	3004.86
155.86	100.182	174.28	3030.53
155.81	131.286	174.4	3133.06
155.76	131.113	174.51	3060.1
155.7	162.574	174.63	3068.23
155.64	178.155	174.76	3112.32
155.58	146.112	174.88	3077.41
155.52	131.461	175	3104.23
155.45	153.612	175.13	3048.7
155.39	249.486	175.25	3078.44
155.33	165.535	175.37	3008.18
155.27	98.1091	175.49	2972.99
155.2	158.9	175.61	2992.29
155.15	137.023	175.74	2869.19
155.08	157.081	175.86	2910.7
155.02	188.661	175.98	3013.82
154.95	161.135	176.1	2907.35
154.89	137.863	176.22	2923.63
154.82	174.444	176.33	3016.26
154.75	224.903	176.45	3006.18
154.69	209.536	176.57	2916.89
154.63	168.83	176.68	2821.47
154.55	232.943	176.8	2809.92
154.49	228.171	176.91	2834.45
154.42	191.811	177.02	2944.06
154.36	230.746	177.14	2929.28
154.28	262.453	177.25	2765.87
154.22	309.697	177.38	2688.94
154.17	296.347	177.49	2687.09
154.1	296.899	177.6	2679.87
154.04	299.969	177.7	2577.65
153.98	281.509	177.81	2468.1
153.93	248.152	177.92	2469.79
153.88	235.067	178.02	2427.97
153.8	314.108	178.13	2401.79
153.75	323.041	178.23	2332.82
153.7	215.692	178.34	2261.37
153.65	326.997	178.45	2227.55
153.6	377.707	178.55	2121.01
153.55	345.908	178.65	2060.3
153.49	414.266	178.76	2038.23
153.44	517.345	178.87	1869.96
153.39	483.35	178.97	1664.71
153.34	471.178	179.07	1419.48
153.29	539.918	179.18	1187.92
153.25	562.076	179.29	1022.03
153.19	545.666	179.39	842.478
153.14	498.56	179.5	669.082
153.09	496.898	179.61	466.402
153.05	548.627	179.72	411.317
153.01	566.812	179.83	455.738
152.95	609.771	179.93	358.217
152.91	626.223	180.05	324.558
152.86	651.813	180.16	280.407
152.82	675.665	180.27	297.896
152.76	769.241	180.38	389.294
152.72	809.154	180.5	370.228
152.67	850.416	180.61	284.219
152.61	984.722	180.73	310.579
152.57	919.178	180.85	319.327
152.52	977.688	180.96	292.756
152.45	1028.63	181.08	242.665
152.41	1046.04	181.2	139.931
152.36	1101.4	181.31	100.671
152.29	1232.26	181.43	132.03
152.23	1300.17	181.57	173.883
152.18	1243.76	181.69	216.208
152.12	1292.9	181.8	202.521
152.05	1397.88	181.92	165.607
151.99	1493.2	182.04	176.477
151.93	1527.76	182.16	122.875
151.87	1601.85	182.28	164.064
151.82	1627.91	182.39	146.151
151.75	1758.99	182.5	105.508
151.7	1840.18	182.63	100.777
151.63	1923.78	182.73	111.429
151.57	1925.38	182.85	111.888
151.51	1921.56	182.96	110.508
151.44	2000.7	183.07	112.198
151.38	1999.84	183.19	166.827
151.32	2037.96	183.3	153.944
151.24	2096.11	183.41	78.6693
151.18	2071.51	183.52	129.602
151.12	2127.51	183.63	142.469
151.06	2283.12	183.74	96.282
151	2265.88	183.86	38.9687
150.94	2259.56	183.96	81.9331
150.88	2359.18	184.07	88.1261
150.82	2382.83	184.18	113.45
150.75	2383.19	184.28	77.0005
150.69	2436.19	184.39	42.9209
150.64	2543.87	184.49	66.0284
150.58	2538.95	184.6	119.644
150.53	2557.86	184.71	84.1813
150.47	2614.77	184.82	62.299
150.42	2826.34	184.93	63.0511
150.37	2961.12	185.03	62.5426
150.31	2753.33	185.14	132.624
150.25	2812.99	185.25	93.2747
150.2	2891.71	185.38	113.749
150.15	2771.39	185.49	77.9487
150.09	2797.49	185.59	81.7019
150.03	2926.86	185.71	50.5011
149.98	2908.83	185.84	89.737
149.93	2997.69	185.94	119.862
149.88	2969.51	186.06	111.993
149.83	2808.9	186.17	82.5389
149.78	2834.39	186.28	54.0811
149.74	2985.85	186.39	21.1249
149.68	3116.02	186.51	71.929
149.63	3041.5	186.62	127.692
149.58	2970.42	186.74	103.463
149.53	3002.77	186.85	72.098
149.49	3034.43	186.96	77.2636
149.44	3026.08	187.08	64.0247
149.39	2903.88	187.2	49.4624
149.34	3045.79	187.32	42.9931
149.27	3079.94	187.43	123.122
149.23	2979.79	187.54	95.1104
149.17	2921.19	187.66	54.5022
149.12	2989.44	187.77	105.828
149.07	3122.68	187.9	81.785
149.01	3082.06	188.01	61.7178
148.96	3135.84	188.12	64.5707
148.91	3215.57	188.24	92.8736
148.86	3109.76	188.35	58.2041
148.79	2990.07	188.47	41.3069
148.74	3022.27	188.59	51.0324
148.68	3076.19	188.69	89.0145
148.63	3111.96	188.81	94.046
148.57	3179.43	188.93	17.5922
148.51	3164.01	189.03	15.0241
148.45	3147.35	189.17	81.881
148.39	3183.79	189.28	58.7544
148.33	3239.4	189.39	50.0441
148.27	3148.69	189.5	98.0522
148.21	3132.88	189.61	90.4578
148.16	3095.09	189.72	24.8009
148.09	3024.13	189.83	53.437
148.02	3112.7	189.94	117.682
147.96	3237.85	190.04	100.485
147.9	3171.86	190.16	80.0664
147.83	3169.27	190.27	61.9666
147.77	3143.03	190.37	32.0525
147.71	3152.34	190.48	25.7091
147.64	3211.57	190.59	54.4919
147.58	3247.85	190.71	39.4286
147.53	3291.24	190.81	74.6112
147.47	3166.58	190.93	45.517
147.4	3130.77	191.03	105.828
147.34	3193.57	191.14	38.568
147.28	3161.23	191.26	55.2041
147.22	3199.56	191.37	86.6824
147.16	3019.22	191.48	38.2249
147.1	2999.51	191.59	55.2027
147.05	3224.89	191.69	138.752
146.99	3296.11	191.8	37.5405
146.93	3319.31	191.92	31.6532
146.88	3259.79	192.02	47.4384
146.82	3274.46	192.13	64.1151
146.77	3222.01	192.25	39.2707
146.71	3055.73	192.36	9.48262
146.66	2988.94	192.47	26.8062
146.61	3053.25	192.58	110.919
146.56	3069.77	192.69	64.9876
146.51	3097.91	192.8	13.7026
146.46	3106.28	192.92	66.5598
146.41	3171.33	193.03	62.4606
146.35	3128.31	193.15	25.4269
146.3	3131.36	193.26	84.5803
146.26	3262.4	193.37	35.0698
146.21	3170.19	193.49	47.2989
146.16	3082.15	193.6	56.5316
146.11	3200.17	193.71	138.2
146.06	3278.7	193.82	74.1547
146.01	3266.29	193.94	42.7664
145.96	3166.68	194.05	66.282
145.9	3013.61	194.17	64.3558
145.86	2924.49	194.3	52.8812
145.8	3093.68	194.41	72.0005
145.75	3286.64	194.53	85.0369
145.68	3294.04	194.65	29.4682
145.64	3150.58	194.78	124.305
145.58	3028.88	194.9	127.539
145.53	3127.91	195.01	16.4703
145.47	3145.68	195.12	33.7131
145.41	3252.02	195.26	89.5331
145.36	3389.6	195.37	83.2716
145.31	3269.49	195.48	78.0322
145.24	3155.62	195.6	80.9163
145.18	3139.82	195.73	34.309
145.12	3188.76	195.84	19.0988
145.06	3239.93	195.95	115.813
145	3365.2	196.06	73.4932
144.95	3375.34	196.19	18.7147
144.89	3309.84	196.3	74.5874
144.82	3295.58	196.42	145.515
144.77	3182.13	196.52	140.702
144.7	3206.63	196.66	80.2433
144.64	3273.81	196.77	112.472
144.58	3230.5	196.88	57.9734
144.51	3258.16	196.99	40.3017
144.45	3330.83	197.1	56.9417
144.39	3234.38	197.21	92.0191
144.33	3176.5	197.32	136.102
144.27	3186.14	197.44	100.254
144.2	3180.62	197.57	87.671
144.13	3045.31	197.68	58.1898
144.08	2948.35	197.79	59.4285
144.02	3166.05	197.9	73.0439
143.96	3306.4	198.01	63.8751
143.9	3381.59	198.12	45.3155
143.84	3342.56	198.23	85.0952
143.78	3198.69	198.35	34.7043
143.72	3248.07	198.48	18.3873
143.66	3216.58	198.59	78.966
143.61	3221.38	198.7	66.2451
143.55	3180.14	198.82	76.7039
143.5	3224.47	198.93	101.169
143.43	3322.98	199.04	44.023
143.38	3264.04	199.15	46.7505
143.33	3166.39	199.26	26.3507
143.27	3132.4	199.37	40.6644
143.21	3107.32	199.48	58.2612
143.16	3097.32	199.59	26.6287
143.1	3297.42	199.71	24.548
143.04	3336.41	199.82	37.9177
142.99	3064.2	199.93	61.9132
142.94	2982.2	200	37.8905
142.88	3111.36	200.2	53.3616
142.83	3201.95	200.3	62.9162
142.78	3205.82	200.4	16.1675
142.72	3277.98	200.5	37.321
142.68	3296.4	200.6	74.9945
142.62	3285.17	200.7	9.69892
142.57	3279.07	200.9	23.3126
142.52	3129.99	201	28.2228
142.48	3145.22	201.1	21.7913
142.41	3235.39	201.2	31.5856
142.37	3205.33	201.4	20.9796
142.32	3323.01	201.5	75.1151
142.27	3329.82	201.7	63.9158
142.22	3141.01	201.9	28.5804
142.16	2979.58	202	42.146
142.12	3029.93	202.2	68.5638
142.06	3119.29	202.4	36.0758
142.01	3123.44	202.6	21.9277
141.95	3270.29	202.8	8.85452
141.89	3171.83	203	38.5805
141.83	3090.05	203.2	7.94111
141.78	3146.99	203.4	47.297
141.73	3284.92	203.6	66.6111
141.67	3314.87	203.9	66.0389
141.62	3321.55	204.1	32.0495
141.56	3211.62	204.3	27.4363
141.51	3199	204.6	56.8225
141.45	3292.12	204.8	109.573
141.39	3271.97	205	22.2404
141.33	3219.5	205.2	87.3776
141.27	3234.83	205.4	105.458
141.2	3276.24	205.6	50.8289
141.15	3271.06	205.8	77.1473
141.09	3165.57	206	47.6849
141.03	3066.56	206.1	51.2448
140.97	2967.34	206.3	116.297
140.92	3004.31	206.5	62.8307
140.85	3164.36	206.7	50.1357
140.79	3232.69	206.8	42.3503
140.73	3282.32	207	69.2251
140.67	3127.51	207.2	72.5741
140.61	3143.11	207.3	84.9838
140.55	3176.2	207.4	33.268
140.48	3130.25	207.6	23.8929
140.42	3129.64	207.7	57.4514
140.37	3225	207.9	46.9264
140.31	3321.16	208	16.868
140.25	3323.27	208.2	48.8241
140.2	3271.4	208.3	32.7367
140.14	3153.73	208.4	84.7044
140.08	3187.86	208.6	22.3193
140.01	3325.93	208.7	51.1785
139.96	3297.96	208.9	15.1779
139.9	3203.98	209	34.1139
139.84	3244.96	209.1	24.2403
139.79	3223.48	209.3	31.0581
139.71	3159.88	209.4	59.4285
139.65	3131.64	209.6	83.1328
139.6	3234.15	209.7	50.4347
139.53	3294.92	209.9	10.0458
139.47	3250.57	210	15.479
139.4	3316.85	210.2	27.5474
139.33	3223.57	210.3	44.4801
139.25	3205.63	210.5	43.8748
139.16	3319.18	210.7	66.2701
139.08	3291.13	210.8	54.0301
139	3278.59	211.1	65.4412
138.91	3336.08	211.2	49.3964
138.82	3227.6	211.4	52.6883
138.72	3204.97	211.6	79.118
138.62	3183.78	211.8	49.6523
138.52	3231.36	212	20.3619
138.41	3280.98	212.2	21.2557
138.31	3205.49	212.4	51.3227
138.19	3185.09	212.6	55.586
138.09	3223.73	212.7	27.6074
137.98	3192.57	212.9	35.6859
137.86	3264.41	213.1	43.4791
137.75	3294.72	213.3	48.2968
137.64	3297.58	213.5	30.4102
137.52	3198.31	213.7	48.5605
137.38	3213.53	213.8	81.5706
137.27	3201.27	214	76.7597
137.16	3133.39	214.2	30.9307
137.04	3247.64	214.4	62.5011
136.93	3257.49	214.6	61.4343
136.81	3111.76	214.7	65.5742
136.7	3088.5	214.9	59.4703
136.59	2985.12	215.1	83.6947
136.48	3046.61	215.3	13.5288
136.37	3149.58	215.4	37.6623
136.26	3090.05	215.6	86.5914
136.14	3155.37	215.8	60.7078
136.03	3109.21	215.9	30.6108
135.92	3102.82	216.1	25.3413
135.81	3163.75	216.2	24.1004
135.69	3071.7	216.4	22.8771
135.58	3149.5	216.6	61.5652
135.47	3226.57	216.7	57.3934
135.36	3192.83	216.9	10.1882
135.25	3108.84	217	55.8997
135.14	3137.44	217.2	29.8107
135.02	3222.41	217.3	33.0199
134.91	3195.4	217.5	57.1608
134.79	3319.19	217.6	66.5586
134.69	3389.95	217.8	50.8709
134.58	3207.21	217.9	21.2557
134.47	3156.25	218.1	12.8581
134.35	3277.14	218.3	14.2724
134.25	3347.91	218.4	12.8001
134.14	3195.07	218.6	19.0488
134.03	3136.04	218.7	32.5434
133.91	3151.56	218.9	37.2721
133.81	3208.75	219.1	47.3272
133.69	3199	219.2	54.8206
133.58	3015.27	219.4	49.9427
133.47	3109.75	219.6	20.559
133.36	3288.47	219.8	10.843
133.25	3310.57	220	68.7218
133.15	3236.6	220.1	26.6428
133.04	3086.85	220.3	45
132.94	3117.34	220.5	18.5364
132.83	3207.12	220.7	60.4264
132.73	3195.52	220.9	25.3071
132.6	3228.52	221	35.3299
132.49	3271.91	221.1	29.9249
132.39	3264.65	221.3	24.7849
132.26	3302.46	221.4	25.183
132.16	3256.36	221.5	26.3624
132.06	3187.5	221.5	58.6966
131.94	3133.49	221.6	62.6411
131.83	3077.67	221.7	49.7128
131.73	3143.16	221.7	38.3518
131.61	3197.03	221.8	18.8054
131.5	3171.87	221.8	24.9147
131.4	3203.27	221.8	15.9085
131.29	3197.02	221.9	62.6115
131.17	3110.09	221.9	30.7309
131.07	3228.69	221.9	43.7998
130.97	3282.96	221.9	11.5339
130.86	3305.81	221.9	30.6042
130.75	3282.62	221.9	40.2303
130.64	3136.46	222	17.5202
130.54	3195.95	222	15.1863
130.43	3253.25	222	10.6207
130.32	3210.75	222	43.5507
130.21	3178.74	222	29.9935
130.11	3234.46	222	38.8327
130	3242.7	222	33.5076
129.88	3128.5	222.1	44.2464
129.78	3110.21	222.1	39.7799
129.67	3119.36	222.1	52.3231
129.56	3050.11	222.1	53.6263
129.46	3133.36	222.1	41.5892
129.34	3094.07	222.1	65.942
129.25	2991.02	222.1	18.0712
129.14	2988.58	222.1	83.9154
129.03	3057.43	222.1	30.5811
128.88	3138.92	222.2	21.7912
128.78	3120.52	222.2	39.2375
128.68	3094.4	222.2	26.6187
128.58	3046.84	222.2	59.7604
128.48	3036.86	222.2	81.3556
128.36	3093.87	222.2	32.0906
128.26	3139.65	222.2	39.1711
128.15	3173.29	222.2	44.0248
128.04	3125.96	222.2	37.5021
127.94	3145.92	222.2	51.5927
127.83	3203.13	222.2	38.4759
127.72	3120.01	222.2	35.9478
127.62	3042.38	222.2	24.8889
127.51	2957.18	222.2	4.73928
127.4	3012.01	222.2	46.1809
127.29	3060.9	222.3	13.5276
127.18	3132.63	222.3	86.0656
127.06	3056.63	222.3	107.966
126.95	3028.99	222.3	94.3129
126.85	2982.37	222.3	21.8773
126.74	2986.6	222.3	53.316
126.63	3047.24	222.3	47.6367
126.53	2929.94	222.3	40.036
126.42	2956.89	222.3	60.6468
126.32	3016.78	222.3	81.0357
126.22	2854.42	222.3	20.2589
126.12	2876.65	222.3	28.8506
126.01	3035.23	222.3	56.0448
125.91	3014.16	222.4	35.5982
125.81	2912.79
125.7	3034.38
125.6	3128.78
125.49	3010.41
125.38	2989.46
125.28	3049.6
125.17	3034.17
125.06	2915.59
124.97	2939.83
124.86	3006.7
124.75	2974.25
124.65	2938.44
124.55	3053.01
124.44	3007.79
123.11	3044.25
122.98	3081.62
122.87	3295.01
122.77	3174.39
122.67	2929.16
122.57	2976.45
122.47	3148.34
122.36	3188.01
122.26	3043.96
122.16	2972.51
122.04	3129.77
121.95	3253.61
121.84	3258.91
121.74	3232.99
121.63	3027.7
121.52	3137.04
121.42	3156.6
121.31	3093.2
121.21	3189.35
121.11	3089.96
121.01	3076.27
120.9	3136.06
120.8	3060.77
120.7	3075.53
120.59	3099.1
120.49	3091.54
120.4	3181.36
120.3	3157.71
120.19	2958.66
120.09	3004.93
119.99	3195.07
119.88	3083.53
119.77	3094.95
119.66	3196.7
119.56	3174.35
119.46	3160.41
119.36	3206.84
119.26	3150.35
119.16	3232
119.07	3284.4
118.97	3275.55
118.87	3254.81
118.78	3143.96
118.68	3320.98
118.58	3312.98
118.46	3161.67
118.37	3234.83
118.27	3254.44
118.15	3365.08
118.06	3488.26
117.97	3269.62
117.87	3121.04
117.76	3124.23
117.67	3211.56
117.58	3270.83
117.48	3227.21
117.36	3138.04
117.27	3130.68
117.16	3231.75
117.06	3311.91
116.95	3225.1
116.85	3040.07
116.76	3014.76
116.65	3086.5
116.56	3111.31
116.47	3212.09
116.36	3274.47
116.27	3244.05
116.18	3223.57
116.08	3300.9
115.97	3307.94
115.87	3176.66
115.77	3223.82
115.68	3233.07
115.59	3305.73
115.48	3248.69
115.38	3069.06
115.29	3149.22
115.19	3246.81
115.09	3341.15
114.99	3298.76
114.89	3207.65
114.8	3225.07
114.69	3335.15
114.59	3212.3
114.49	3176.28
114.39	3233.14
114.29	3218.39
114.18	3341.45
114.09	3327.01
113.99	3294.6
113.89	3359.49
113.8	3245.18
113.69	3156.83
113.6	3312.46
113.51	3269.83
113.41	3227.48
113.31	3208.61
113.22	3184.84
113.13	3191.81
113.03	3189.99
112.94	3217.47
112.83	3120.45
112.73	3128.71
112.63	3049.99
112.53	3105.1
112.43	3314.08
112.34	3239.41
112.25	3116.73
112.15	3277.21
112.06	3263.05
111.97	3233.95
111.86	3272.41
111.76	3243.55
111.67	3163.67
111.57	3063.56
111.48	3059.33
111.38	3175.05
111.28	3147.94
111.19	3186.32
111.1	3267.61
111	3138.86
110.9	3149.45
110.8	3175.56
110.7	3131.33
110.61	3182.65
110.52	3172.37
110.42	3117.78
110.33	3212.05
110.24	3250.94
110.14	3187.55
110.05	3129.71
109.95	3189.4
109.85	3347.86
109.75	3257.05
109.65	3065.55
109.56	2996.19
109.46	3067.6
109.36	3136.85
109.27	3014.62
109.19	3037.47
109.1	3213.56
109	3232.08
108.91	3213.26
108.81	3176.71
108.72	3278.1
108.62	3283.58
108.52	3208.98
108.41	3140.92
108.33	3023.74
108.23	3081.79
108.14	3237.54
108.04	3275.47
107.95	3187.02
107.85	3125.81
107.77	3112.52
107.68	3102.31
107.57	3147.23
107.48	3125.01
107.38	3052.79
107.29	3127.76
107.2	3046.1
107.1	3019.79
107	3250.44
106.92	3227.58
106.82	3204.95
106.73	3236.56
106.64	3135.53
106.53	3179.62
106.43	3138.43
106.35	3145.23
106.25	3202.56
106.17	3178.86
106.08	3304.48
105.98	3235.98
105.89	3087.21
105.8	3089.89
105.7	3138.33
105.6	3146.57
105.51	3218.28
105.42	3198.85
105.32	3122.94
105.23	3168.95
105.14	3205.48
105.03	3014.38
104.96	3084.35
104.86	3239.72
104.77	3203.75
104.68	3120.09
104.59	3046.66

## Sheet: Fig. 5
T (K)	Cooling	T (K)	Heating	T (K)	Heating	T (K)	Cooling
300.012	4.02168	9.99722	0.75562	9.99631	0.66838	299.996	4.0755
299.198	4.02251	11.17	0.78586	11.1371	0.6971	298.899	4.0773
298.258	4.02155	12.1715	0.77843	12.2076	0.69225	297.788	4.07745
297.132	4.01875	13.1936	0.76818	13.2125	0.68371	296.728	4.0852
296.238	4.02628	14.2179	0.77008	14.1947	0.68836	295.634	4.08343
295.193	4.02193	15.189	0.76902	15.2301	0.68886	294.636	4.08142
294.235	4.02563	16.2216	0.77085	16.2183	0.69062	293.594	4.08348
293.244	4.02694	17.1916	0.7706	17.1849	0.69119	292.488	4.08836
292.204	4.02763	18.2107	0.77151	18.1873	0.69274	291.626	4.0802
291.222	4.02884	19.184	0.77299	19.1591	0.69404	290.527	4.08912
290.186	4.02605	20.1907	0.77245	20.2338	0.69546	289.515	4.08734
289.208	4.02935	21.204	0.77329	21.2142	0.69636	288.635	4.08271
288.204	4.02693	22.2091	0.77428	22.1679	0.69844	287.573	4.09328
287.212	4.03171	23.1884	0.77412	23.1961	0.69919	286.547	4.09369
286.19	4.03164	24.2123	0.77443	24.1861	0.69953	285.582	4.09089
285.182	4.03393	25.2155	0.7756	25.16	0.70119	284.55	4.10401
284.186	4.03007	26.1632	0.7766	26.205	0.70298	283.673	4.10024
283.198	4.03239	27.1467	0.77686	27.2013	0.70361	282.681	4.10473
282.191	4.03184	28.1887	0.77842	28.1745	0.7057	281.69	4.10254
281.175	4.03036	29.1944	0.77876	29.2029	0.70682	280.725	4.10099
280.199	4.02874	30.1959	0.77997	30.1928	0.70878	279.806	4.09708
279.22	4.03227	31.1779	0.78021	31.5526	0.71065	278.841	4.09063
278.249	4.0364	32.1685	0.78061	32.1976	0.71125	277.903	4.08474
277.193	4.03096	33.1745	0.78114	33.1558	0.71241	276.822	4.08081
276.257	4.03392	34.1785	0.78142	34.164	0.71322	275.776	4.08314
275.173	4.03519	35.1962	0.78202	35.2073	0.71458	274.744	4.0862
274.187	4.03669	36.1953	0.78248	36.2199	0.71588	273.701	4.08485
273.253	4.03615	37.556	0.78267	37.2165	0.71675	272.666	4.08447
272.185	4.03731	38.198	0.78307	38.2086	0.71839	271.614	4.08894
271.256	4.03845	39.2154	0.78435	39.1896	0.71976	270.638	4.08863
270.224	4.03758	40.179	0.78416	40.1834	0.72105	269.59	4.08872
269.163	4.03874	41.1806	0.78501	41.1897	0.72197	268.635	4.08695
268.233	4.03639	42.2043	0.78501	42.2434	0.72339	267.662	4.08061
267.212	4.03992	43.2248	0.78523	43.2169	0.72409	266.607	4.08659
266.199	4.03737	44.213	0.78564	44.2254	0.72535	265.691	4.08835
265.19	4.03965	45.1992	0.7855	45.1941	0.72552	264.675	4.08988
264.194	4.03735	46.1797	0.78541	46.1763	0.72708	263.667	4.08757
263.141	4.03667	47.1949	0.78582	47.1659	0.72794	262.704	4.08711
262.197	4.03997	48.1972	0.7858	48.2118	0.72924	261.689	4.08998
261.238	4.0414	49.1513	0.7859	49.1614	0.73031	260.761	4.08846
260.3	4.04245	50.1925	0.7866	50.1703	0.73135	259.76	4.08448
259.233	4.04335	51.1782	0.78736	51.1809	0.73257	258.79	4.0821
258.209	4.04333	52.194	0.78824	52.173	0.73303	257.783	4.0767
257.214	4.04218	53.1774	0.78892	53.2165	0.73459	256.794	4.07811
256.172	4.0441	54.1904	0.79063	54.2119	0.73486	255.769	4.07647
255.18	4.04392	55.1884	0.79293	55.2086	0.73612	254.791	4.0764
254.188	4.04351	56.2086	0.79719	56.1759	0.73695	253.755	4.06955
253.232	4.04466	57.1878	0.80227	57.1667	0.73835	252.744	4.07002
252.196	4.04047	58.2076	0.80709	58.185	0.73931	251.735	4.06673
251.202	4.03921	59.2007	0.81151	59.1696	0.74033	250.746	4.06362
250.183	4.04123	60.1858	0.815	60.2141	0.74137	249.675	4.05513
249.236	4.03951	61.2344	0.8162	61.1582	0.74249	248.697	4.01267
248.201	4.0379	62.1893	0.80388	62.1753	0.74321	247.705	3.80756
247.197	4.04041	63.1931	0.79864	63.1844	0.74435	246.691	3.15852
246.21	4.03839	64.5405	0.79549	64.2622	0.74602	245.236	2.1422
245.203	4.03775	65.1952	0.79592	65.1784	0.74622	244.799	2.03463
244.177	4.03671	66.2226	0.79581	66.1854	0.74731	243.714	1.17088
243.206	4.0418	67.2055	0.79467	67.2055	0.74852	242.743	1.08667
242.23	4.0396	68.2678	0.79362	68.1892	0.74968	241.711	1.046
241.149	4.04123	69.2176	0.79237	69.1707	0.75043	240.717	1.02545
240.254	4.03859	71.2236	0.78973	70.17	0.75153	239.736	1.00119
239.205	4.03981	72.1817	0.78853	71.1871	0.75249	238.715	0.99252
238.184	4.03852	73.2218	0.7873	72.202	0.7536	237.713	0.98013
237.182	4.03944	74.1809	0.78587	73.1864	0.75422	236.738	0.97312
236.21	4.0381	75.1653	0.78478	74.185	0.75534	235.707	0.96464
235.21	4.03794	76.1986	0.78384	75.1794	0.7562	234.702	0.95577
234.215	4.03749	77.1884	0.78306	76.1516	0.757	233.752	0.9522
233.191	4.03646	78.1492	0.78278	77.1667	0.75789	232.754	0.94463
232.196	4.03378	79.2224	0.78182	78.1702	0.75862	231.784	0.94235
231.206	4.04693	80.1833	0.7813	79.1646	0.7596	230.751	0.93717
230.206	4.04575	81.1989	0.78108	80.2622	0.76099	229.758	0.93377
229.225	4.04493	82.1537	0.78093	81.6118	0.76314	228.712	0.92934
228.211	4.04277	83.1545	0.7806	82.2042	0.76415	227.761	0.92441
227.2	4.04403	84.2057	0.78081	83.197	0.76512	226.728	0.92138
226.211	4.04044	85.19	0.78049	84.2042	0.76601	225.769	0.91954
225.191	4.04487	86.1845	0.78069	85.2247	0.76715	224.737	0.91547
224.17	4.03946	87.1861	0.78048	86.1645	0.76757	223.748	0.91393
223.22	4.04545	88.2202	0.78088	87.183	0.76872	222.75	0.91169
222.216	4.04325	89.2187	0.78099	88.1934	0.76996	221.725	0.91062
221.203	4.04154	90.1759	0.78151	89.1702	0.77027	220.757	0.90529
220.246	4.04184	91.2264	0.78138	90.1852	0.7714	219.741	0.90448
219.191	4.04119	92.1665	0.78082	91.1682	0.772	218.726	0.89959
218.214	4.03837	93.2016	0.78097	92.1809	0.77289	217.725	0.90094
217.194	4.03655	94.1704	0.78085	93.1804	0.77326	216.732	0.89904
216.207	4.03633	95.1973	0.78121	94.1787	0.7746	215.741	0.89733
215.235	4.04002	96.1713	0.78114	95.1855	0.77496	214.723	0.89467
214.201	4.04756	97.1573	0.78138	96.1955	0.77593	213.291	0.89165
213.169	4.04753	98.2164	0.78148	97.1784	0.77701	212.751	0.89377
212.204	4.04577	99.1809	0.78147	98.2038	0.77734	211.735	0.89328
211.172	4.04437	100.16	0.78146	99.1883	0.77853	210.702	0.88967
210.184	4.04555	101.183	0.7814	100.144	0.77824	209.76	0.88833
209.194	4.03662	102.164	0.78168	101.195	0.77904	208.699	0.89024
208.194	4.03401	103.221	0.78185	102.168	0.77928	207.786	0.88528
207.203	4.03599	104.189	0.78186	103.188	0.78073	206.729	0.88501
206.21	4.03904	105.189	0.78208	104.225	0.78101	205.773	0.8831
205.175	4.02005	106.149	0.78205	105.163	0.78141	204.74	0.88275
204.199	4.0207	107.219	0.78246	106.139	0.78238	203.773	0.88165
203.199	4.03671	108.238	0.78284	107.25	0.78338	202.788	0.87669
202.233	4.03103	109.244	0.78294	108.193	0.78372	201.781	0.87664
201.197	4.03723	110.238	0.78285	109.231	0.7843	200.72	0.87475
200.239	4.03595	111.235	0.78319	110.222	0.78472	199.744	0.87553
199.189	4.03352	112.194	0.78374	111.224	0.78584	198.773	0.87232
198.201	4.03831	113.141	0.78312	112.174	0.78623	197.726	0.87223
197.174	4.03943	114.224	0.78377	113.164	0.78665	196.752	0.87287
196.233	4.03881	115.218	0.78443	114.268	0.78727	195.733	0.86935
195.167	4.03669	116.184	0.78363	115.178	0.78813	194.74	0.86881
194.176	4.03627	117.191	0.78443	116.238	0.78876	193.732	0.86598
193.214	4.03243	118.169	0.78481	117.218	0.78945	192.784	0.86623
192.218	4.03311	119.253	0.78542	118.129	0.78987	191.755	0.8666
191.213	4.03151	120.185	0.7857	119.207	0.79058	190.771	0.86552
190.18	4.02956	121.141	0.78623	120.172	0.79138	189.724	0.86147
189.753	4.03853	122.132	0.78632	121.205	0.7919	188.725	0.86378
188.783	4.03604	123.211	0.78707	122.135	0.79246	187.753	0.86147
187.766	4.03258	124.202	0.7876	123.192	0.79304	186.742	0.86063
186.778	4.03268	125.197	0.78807	124.188	0.79407	185.732	0.85934
185.766	4.03265	126.159	0.78825	125.157	0.79454	184.745	0.85787
184.758	4.03046	127.281	0.78949	126.179	0.7952	183.754	0.85792
183.736	4.02962	128.208	0.78949	127.165	0.79607	182.772	0.85665
182.729	4.02953	129.18	0.78987	128.22	0.7969	181.735	0.85703
181.77	4.02775	130.173	0.78983	129.215	0.79778	180.764	0.85602
180.738	4.02677	131.22	0.79056	130.107	0.79813	179.793	0.8561
179.776	4.02568	132.18	0.79026	131.153	0.79885	178.794	0.85302
178.756	4.02472	133.18	0.79102	132.201	0.79938	177.758	0.85357
177.752	4.02189	134.162	0.79126	133.258	0.80077	176.758	0.85122
176.781	4.02057	135.157	0.79128	134.156	0.80116	175.761	0.85152
175.734	4.01983	136.184	0.79171	135.179	0.8018	174.744	0.84973
174.751	4.01646	137.186	0.79218	136.239	0.80248	173.731	0.85008
173.763	4.01568	138.16	0.79204	137.179	0.80334	172.752	0.84876
172.777	4.0121	139.208	0.79284	138.194	0.80362	171.722	0.84759
171.736	4.00824	140.157	0.7927	139.164	0.80472	170.728	0.84602
170.804	4.00727	141.131	0.79301	140.236	0.80522	169.726	0.84554
169.733	4.00229	142.258	0.79381	141.204	0.80618	168.762	0.8448
168.76	3.9993	143.194	0.79421	142.177	0.8065	167.792	0.84459
167.778	3.99501	144.156	0.79465	143.144	0.80721	166.742	0.84397
166.777	3.9912	145.199	0.79511	144.257	0.80782	165.769	0.84324
165.739	3.9856	146.188	0.79575	145.18	0.80792	164.75	0.84125
164.764	3.97977	148.143	0.79615	146.24	0.80959	163.769	0.84056
163.778	3.97357	149.146	0.79678	147.246	0.80954	162.756	0.84026
162.725	3.96472	150.207	0.79716	148.166	0.81088	161.812	0.83981
161.798	3.95427	151.25	0.79767	149.241	0.81158	160.777	0.84
160.771	3.94324	152.204	0.79748	150.176	0.81213	159.774	0.83904
159.763	3.92781	153.176	0.79789	151.262	0.81341	158.77	0.83644
158.773	3.90952	154.182	0.79925	152.188	0.81335	157.759	0.83523
157.795	3.88977	155.148	0.79967	153.2	0.81423	156.755	0.83518
156.766	3.86319	156.2	0.80081	154.189	0.81522	155.742	0.83433
155.796	3.8292	157.161	0.80097	155.203	0.81573	154.747	0.83493
154.702	3.7754	158.155	0.80165	156.17	0.81608	153.759	0.83349
153.763	3.71096	159.147	0.80245	157.161	0.81795	152.73	0.83119
152.766	3.61755	160.176	0.80388	158.221	0.81808	151.755	0.83127
151.805	3.49581	161.178	0.80438	159.168	0.81953	150.754	0.82973
150.776	3.307	162.212	0.80572	160.213	0.82029	149.771	0.82823
149.763	3.06025	163.179	0.80772	161.165	0.8218	148.774	0.82821
148.753	2.71271	164.181	0.81274	162.203	0.8232	147.807	0.82588
147.752	2.27495	165.15	0.82666	163.2	0.82379	146.769	0.82556
146.747	1.7407	166.171	0.87936	164.168	0.82541	145.765	0.82441
145.78	1.2842	167.139	1.03908	165.184	0.82603	144.807	0.82417
144.772	0.98917	168.194	1.41608	166.199	0.82731	143.741	0.82305
143.773	0.85779	169.176	2.04157	167.219	0.82728	142.781	0.82123
142.746	0.81239	170.198	2.59159	168.212	0.82822	141.77	0.821
141.762	0.80444	171.188	3.13234	169.157	0.82938	140.764	0.8197
140.744	0.80399	172.185	3.17413	170.16	0.82931	139.738	0.81847
139.756	0.80352	173.185	3.34991	171.209	0.83042	138.765	0.81765
138.773	0.80265	174.156	3.48138	172.188	0.83062	137.755	0.81755
137.763	0.80273	175.177	3.58889	173.178	0.8317	136.72	0.81726
136.776	0.80406	176.162	3.67112	174.2	0.8321	135.793	0.81546
135.787	0.80356	177.195	3.74239	175.183	0.83414	134.778	0.81583
134.761	0.80398	178.187	3.80062	176.168	0.83366	133.764	0.81514
133.773	0.80355	179.176	3.84562	177.162	0.83525	132.767	0.81332
132.764	0.80239	180.163	3.88307	178.182	0.83559	131.781	0.81363
131.77	0.80326	181.182	3.91384	179.199	0.83649	130.783	0.81241
130.775	0.80249	182.165	3.93513	180.153	0.83809	129.717	0.81113
129.74	0.80294	183.175	3.95177	181.172	0.8374	128.761	0.81063
128.77	0.80255	184.191	3.96321	182.158	0.8384	127.769	0.80953
127.756	0.80246	185.175	3.97021	183.173	0.84018	126.75	0.80914
126.715	0.80298	186.19	3.97428	184.198	0.84057	125.773	0.80747
125.79	0.80287	187.166	3.97699	185.2	0.8412	124.786	0.80741
124.744	0.80138	188.203	3.9804	186.186	0.84253	123.74	0.80641
123.785	0.80223	189.17	3.98255	187.183	0.84309	122.76	0.80571
122.769	0.80246	190.202	3.9849	188.178	0.84401	121.771	0.80506
121.791	0.80204	191.213	4.00005	189.19	0.84542	120.778	0.80424
120.763	0.80259	192.218	4.00146	190.188	0.84548	119.764	0.80341
119.749	0.8016	193.214	4.00068	191.56	0.84617	118.753	0.80271
118.764	0.80186	194.176	4.00423	192.201	0.84765	117.772	0.80223
117.756	0.80164	195.167	4.0045	193.2	0.84807	116.782	0.80115
116.778	0.80148	196.233	4.00641	194.2	0.84924	115.789	0.80091
115.759	0.80163	197.174	4.00688	195.171	0.85022	114.753	0.79942
114.781	0.80186	198.201	4.00567	196.217	0.8514	113.729	0.79923
113.749	0.80249	199.189	4.01054	197.163	0.85267	112.806	0.79884
112.77	0.80129	200.239	4.01274	198.197	0.85325	111.763	0.79832
111.743	0.80254	201.197	4.01384	199.195	0.85426	110.799	0.79784
110.757	0.80222	202.233	4.01735	200.163	0.85577	109.778	0.79709
109.78	0.80295	203.199	4.02267	201.215	0.85613	108.769	0.79606
108.807	0.80201	204.199	4.03594	202.179	0.85723	107.786	0.79557
107.803	0.802	205.175	4.03392	203.182	0.85962	106.805	0.79545
106.752	0.80173	206.21	4.03988	204.203	0.85984	105.814	0.7948
105.782	0.80107	207.203	4.03303	205.184	0.86131	104.772	0.79396
104.775	0.80243	208.194	4.03721	206.164	0.86259	103.783	0.79281
103.789	0.80124	209.194	4.04006	207.179	0.86404	102.774	0.79189
102.766	0.80088	210.184	4.04164	208.199	0.86415	101.792	0.79085
101.796	0.80168	211.172	4.04254	209.234	0.86651	100.769	0.79094
100.779	0.80141	212.204	4.04375	210.211	0.86651	99.7869	0.79007
99.7879	0.80124	213.169	4.04531	211.15	0.86897	98.7668	0.78943
98.7877	0.80136	214.201	4.04521	212.153	0.87022	97.779	0.7881
97.7518	0.8009	215.235	4.04744	213.226	0.87172	96.7484	0.78743
96.8111	0.79949	216.207	4.04378	214.184	0.87243	95.7404	0.78638
95.7696	0.80015	217.194	4.04387	215.149	0.87396	94.7991	0.78602
94.7455	0.79954	218.214	4.04548	216.175	0.87635	93.7814	0.78497
93.7862	0.80002	219.191	4.04806	217.15	0.87599	92.7627	0.78397
92.7415	0.7999	220.246	4.04855	218.183	0.87843	91.7564	0.78332
91.766	0.79989	221.203	4.04814	219.172	0.87988	90.7736	0.78265
90.7377	0.79895	222.216	4.04965	220.191	0.88205	89.7504	0.78177
89.8084	0.79976	223.22	4.05163	221.145	0.88393	88.7918	0.78103
88.8008	0.79959	224.17	4.04577	222.166	0.88479	87.7685	0.78045
87.7773	0.79843	225.191	4.05082	223.208	0.88706	86.7739	0.77931
86.8126	0.79883	226.211	4.04645	224.18	0.88846	85.738	0.77806
85.7928	0.79892	227.2	4.04976	225.173	0.89102	84.7685	0.77767
84.7866	0.79801	228.211	4.04843	226.17	0.89193	83.7789	0.77707
83.7965	0.79794	229.225	4.05037	227.151	0.89367	82.8261	0.7768
82.8039	0.79839	230.206	4.05103	228.192	0.8956	81.7845	0.77537
81.7959	0.79857	231.206	4.05203	229.189	0.8986	80.7793	0.77464
80.7906	0.79794	232.196	4.04889	230.173	0.90039	79.7677	0.7739
79.7812	0.79771	233.191	4.05133	231.179	0.90222	78.7561	0.77312
78.8048	0.79797	234.215	4.05219	232.203	0.90515	77.7752	0.77258
77.7962	0.79814	235.21	4.05249	233.17	0.90696	76.7728	0.77176
76.7479	0.7983	236.21	4.05252	234.187	0.90934	75.7629	0.77112
75.7861	0.7986	237.182	4.05368	235.173	0.91167	74.7523	0.77062
74.7792	0.79871	238.184	4.05268	236.191	0.91369	73.8164	0.7695
73.7703	0.79825	239.205	4.05378	237.203	0.91668	72.7858	0.76868
72.7816	0.79889	240.254	4.05248	238.235	0.92002	71.815	0.76816
71.7649	0.79889	241.149	4.05489	239.237	0.92422	70.811	0.76725
70.8061	0.79911	242.23	4.05319	240.213	0.92943	69.7592	0.76628
69.8208	0.79909	243.206	4.05518	241.213	0.93102	68.762	0.76571
68.7462	0.79959	244.177	4.05019	242.157	0.93529	67.7522	0.76428
67.756	0.79916	245.203	4.05105	243.178	0.94034	66.7879	0.76355
66.8072	0.8002	246.21	4.05153	244.158	0.9453	65.7711	0.76271
65.8144	0.8006	247.197	4.05335	245.241	0.95085	64.7896	0.76197
64.7988	0.8007	248.201	4.05081	246.202	0.95663	63.8066	0.76113
63.7655	0.80144	249.236	4.05223	247.166	0.96464	62.7553	0.75983
62.7803	0.80197	250.183	4.05375	248.2	0.97341	61.784	0.75898
61.8014	0.80354	251.202	4.05169	249.169	0.98137	60.8011	0.75794
60.7461	0.80125	252.196	4.05277	250.209	0.99353	59.8139	0.75724
59.8332	0.80253	253.232	4.05665	251.195	1.01022	58.7953	0.75619
58.8125	0.80218	254.188	4.05543	252.188	1.02861	57.7938	0.75493
57.7836	0.80202	255.18	4.05569	253.151	1.05672	56.8113	0.75411
56.8055	0.80138	256.172	4.05574	254.22	1.10273	55.7901	0.75294
55.8129	0.80061	257.214	4.05377	255.156	1.17859	54.783	0.75187
54.7654	0.79979	258.209	4.05475	256.192	1.35858	53.7996	0.7507
53.7683	0.79958	259.233	4.05463	257.165	1.79666	51.9678	0.74391
52.7544	0.79947	260.3	4.05364	258.179	2.52493	51.5487	0.74361
51.7722	0.79902	261.238	4.05252	259.156	3.42185	50.7913	0.74528
50.7817	0.7986	262.197	4.05102	260.174	3.96034	49.8121	0.74427
49.7963	0.79805	263.141	4.04774	261.195	4.053	48.7963	0.74266
48.787	0.79765	264.194	4.04827	262.195	4.06233	47.7981	0.74128
47.7838	0.79708	265.19	4.05034	263.205	4.06326	46.7576	0.73938
46.7853	0.79669	266.199	4.04803	264.252	4.06855	45.7436	0.73806
45.8065	0.79643	267.212	4.05034	265.176	4.07198	44.7847	0.73724
44.7906	0.79599	268.233	4.04683	266.172	4.07339	43.7734	0.73557
43.8128	0.79607	269.163	4.04897	268.017	4.05793	42.8123	0.73459
42.7851	0.79551	270.224	4.04772	268.404	4.05895	41.7574	0.73322
41.7425	0.79491	271.256	4.04842	269.193	4.06161	40.7941	0.73205
40.821	0.79508	272.185	4.04721	270.195	4.06617	39.8012	0.73077
39.7936	0.79478	273.253	4.04596	271.205	4.0619	38.7973	0.72904
38.7841	0.79388	274.187	4.04636	272.185	4.06572	37.7685	0.72707
37.8048	0.79329	275.173	4.0448	273.229	4.06711	36.7923	0.72551
36.834	0.79276	276.257	4.04345	274.212	4.06412	35.7833	0.72368
35.7906	0.79136	277.193	4.04049	275.164	4.06399	34.7819	0.72223
34.7924	0.79057	278.249	4.04558	276.154	4.07047	33.8235	0.72156
33.8066	0.79043	279.22	4.0415	277.235	4.06891	32.7707	0.71957
32.7963	0.79007	280.199	4.03799	278.176	4.06935	31.8022	0.71888
31.7985	0.78865	281.175	4.03942	279.247	4.0715	30.819	0.71701
30.8131	0.7882	282.191	4.0407	280.195	4.0703	29.8017	0.7161
29.7786	0.78766	283.198	4.04111	281.163	4.07172	28.7883	0.71472
28.4035	0.78684	284.186	4.03876	282.211	4.07509	27.7928	0.71364
27.7878	0.78678	285.182	4.04233	283.166	4.07311	26.7622	0.71136
26.8028	0.7857	286.19	4.04001	284.243	4.07449	25.7812	0.71048
25.7848	0.78582	287.212	4.03995	285.225	4.07453	24.6944	0.70788
24.6822	0.78358	288.204	4.03524	286.18	4.07488	23.8543	0.70843
23.8578	0.78559	289.208	4.03744	287.156	4.07595	22.7673	0.70579
22.7941	0.78474	290.186	4.03415	288.222	4.07694	21.8183	0.70417
21.7886	0.78344	291.222	4.03669	289.204	4.07703	20.8129	0.70285
20.8324	0.78417	292.204	4.0354	290.193	4.07588	19.8186	0.7016
19.8049	0.78356	293.244	4.03462	291.204	4.07889	18.7965	0.70145
18.8201	0.78334	294.235	4.03323	292.193	4.0762	17.8179	0.69932
17.8174	0.78252	295.193	4.02957	293.188	4.0753	16.7709	0.69839
16.8069	0.78267	296.238	4.0336	294.161	4.07984	15.8039	0.69817
15.8105	0.78211	297.132	4.02628	295.178	4.08179	14.8431	0.6977
14.7961	0.78363	298.258	4.02881	296.224	4.08065	13.7946	0.69054
13.8343	0.7785	299.198	4.02962	297.164	4.07949	12.7806	0.68102
12.7781	0.76966	300.012	4.02872	298.207	4.07918	11.8227	0.67157
11.8023	0.75974			299.185	4.0835	10.4265	0.65382
10.4061	0.7402			300.003	4.0774	10.0054	0.67425
10.0228	0.76663

## Sheet: Fig. 6
T (K)	Pyroelectric coefficient (nC cm^-2 K^-1)	Polarizatoin Change (nC cm^-2)
150.103	-0.00923	0
150.002	-0.04154	0.00255
149.817	-0.01615	0.00789
149.817	-0.05538	0.00789
149.679	-0.07154	0.01668
149.494	-0.04154	0.0271
149.379	-0.11308	0.03599
149.142	-0.09231	0.06035
149.066	-0.13615	0.06908
148.632	-0.18692	0.1392
148.632	-0.15923	0.1392
148.419	-0.24923	0.18258
148.26	-0.26538	0.22347
147.996	-0.32077	0.3009
147.966	-0.23077	0.30923
147.763	-0.35538	0.36878
147.62	-0.33923	0.41834
147.403	-0.35308	0.49356
147.283	-0.38538	0.53772
147.126	-0.38769	0.59833
146.94	-0.42	0.67356
146.754	-0.37846	0.74774
146.606	-0.39	0.80476
146.539	-0.48462	0.83393
146.28	-0.44308	0.95397
145.956	-0.50077	1.10697
145.956	-0.42462	1.10697
145.677	-0.44538	1.22829
145.545	-0.51	1.2913
145.312	-0.53769	1.41377
145.137	-0.52154	1.5064
145.049	-0.56769	1.55395
144.832	-0.50769	1.67111
144.687	-0.51692	1.74534
144.535	-0.48692	1.82159
144.412	-0.61385	1.88917
144.412	-0.47538	1.88917
144.016	-0.51	2.08423
144.016	-0.57	2.08423
143.715	-0.60231	2.26072
143.715	-0.6	2.26072
143.215	-0.64615	2.57188
143.215	-0.67154	2.57188
142.903	-0.59077	2.76893
142.903	-0.67615	2.76893
142.755	-0.66923	2.86889
142.642	-0.64615	2.94328
142.43	-0.62538	3.07774
142.254	-0.66	3.19079
142.072	-0.64846	3.31012
141.883	-0.65769	3.43355
141.771	-0.66462	3.50754
141.527	-0.65077	3.66801
141.395	-0.65769	3.7545
141.284	-0.63923	3.82655
141.11	-0.60462	3.93439
140.972	-0.62538	4.01951
140.758	-0.6	4.15062
140.414	-0.61385	4.35946
140.414	-0.57692	4.35946
140.153	-0.66923	4.52178
139.982	-0.64154	4.63371
139.819	-0.64615	4.73918
139.614	-0.61615	4.86799
139.438	-0.63462	4.97844
139.262	-0.64154	5.0908
139.093	-0.63231	5.19844
139.093	-0.65308	5.19844
138.877	-0.62538	5.33633
138.877	-0.73846	5.33633
138.4	-0.66462	5.67075
138.4	-0.77308	5.67075
138.36	-0.76846	5.70166
138.173	-0.78462	5.84695
137.947	-0.80308	6.02676
137.628	-0.82385	6.28609
137.628	-0.81692	6.28609
137.317	-0.82615	6.5415
137.119	-0.74077	6.69639
136.935	-0.75	6.83362
136.81	-0.80308	6.93045
136.607	-0.86538	7.0998
136.523	-0.82154	7.1715
136.327	-0.88154	7.33823
136.125	-0.93462	7.52139
135.976	-0.90692	7.65895
135.768	-0.89538	7.84576
135.71	-0.93923	7.89915
135.458	-0.96692	8.13903
135.343	-0.95769	8.25057
135.169	-1.02923	8.42303
134.97	-1.02692	8.62731
134.817	-1.04308	8.78618
134.663	-1.07077	8.9481
134.542	-1.04538	9.07624
134.174	-1.08	9.46773
134.174	-1.06385	9.46773
133.814	-1.07769	9.85364
133.681	-1.13077	9.99973
133.518	-1.07538	10.1801
133.518	-1.13538	10.1801
133.317	-1.11462	10.406
133.098	-1.17231	10.6563
132.986	-1.19538	10.7894
132.774	-1.16538	11.0394
132.687	-1.19538	11.1422
132.532	-1.15846	11.3247
132.358	-1.21615	11.5307
132.148	-1.12846	11.7769
131.957	-1.07538	11.9873
131.896	-1.17	12.0564
131.632	-1.24385	12.375
131.473	-1.20692	12.57
131.363	-1.20462	12.7026
131.107	-1.17692	13.0073
130.997	-1.14923	13.1347
130.876	-1.09385	13.2708
130.615	-1.22769	13.5731
130.483	-1.39615	13.7473
130.386	-1.73769	13.8985
130.169	-1.07077	14.2027
129.989	-1.11	14.399
129.84	-1.38462	14.5857
129.732	-1.38923	14.7349
129.369	-1.30154	15.2238
129.369	-1.33385	15.2238
129.037	-1.29692	15.6607
129.037	-1.33154	15.6607
128.694	-1.05923	16.07
128.694	-1.14923	16.07
128.359	0.02308	16.2586
128.19	-0.76154	16.3213
128.032	-0.6	16.4287
127.665	-0.82154	16.6894
127.665	-0.94154	16.6894
127.317	-0.60462	16.9581
127.317	-0.74769	16.9581
126.972	-0.45	17.1652
126.554	-0.29308	17.3203
126.388	-1.29462	17.4518
126.206	-0.36923	17.6035
126.041	-0.68538	17.6904
125.871	-0.43615	17.7858
125.702	-0.51231	17.8662
125.702	-0.36	17.8662
125.364	-0.99692	18.0954
125.364	-0.64154	18.0954
125.218	-0.87923	18.2063
124.894	-0.80077	18.4786
124.894	-0.69692	18.4786
124.549	-0.86077	18.7471
124.549	-1.16538	18.7471
124.245	-0.92077	19.0645
124.245	-0.73154	19.0645
124.09	-0.69923	19.1749
123.898	-1.16769	19.3545
123.668	-1.38692	19.6485
123.493	-1.62462	19.9117
123.324	-2.06769	20.2235
123.199	-2.40692	20.5031
123.064	-2.72077	20.8508
122.837	-1.94077	21.3801
122.691	-1.59231	21.6373
122.551	0.62769	21.7048
122.347	4.01538	21.2314
122.091	8.23385	19.6599
121.83	13.3315	16.8477
121.83	11.01	16.8477
121.618	18.7431	13.6909
121.454	12.4131	11.1377
121.353	12.4685	9.88988
121.127	12.0115	7.11997
120.922	11.9908	4.66573
120.766	12.2538	2.76374
120.573	12.8746	0.33885
120.458	14.4323	-1.22311
120.297	17.0262	-3.75394
120.049	17.6654	-8.0609
119.925	17.5569	-10.2412
119.735	17.5892	-13.5871
119.606	17.73	-15.8528
119.438	16.8923	-18.7767
119.259	16.4239	-21.7535
119.045	15.21	-25.1335
118.924	13.8115	-26.8995
118.731	14.3885	-29.6123
118.59	14.6746	-31.6656
118.388	14.1415	-34.5674
118.233	13.7354	-36.7349
118.093	12.8354	-38.5975
117.913	12.8262	-40.9044
117.654	12.0369	-44.1205
117.605	11.4438	-44.7028
117.367	11.6377	-47.446
117.189	10.7031	-49.4299
117.037	11.0885	-51.0926
116.889	10.4631	-52.6788
116.704	10.0454	-54.5861
116.567	9.63	-55.9309
116.358	9.49385	-57.9322
116.178	9.17538	-59.6087
116.023	8.61	-60.9853
115.869	8.47846	-62.3045
115.652	7.41923	-64.0254
115.547	6.85154	-64.7789
115.322	6.15923	-66.2413
115.103	5.70462	-67.5422
114.993	5.35615	-68.1467
114.818	4.95231	-69.0512
114.652	4.99154	-69.8741
114.492	4.25769	-70.6154
114.294	4.42385	-71.4727
114.294	3.96462	-71.4727
113.948	3.83769	-72.8233
113.948	4.05231	-72.8233
113.641	3.56077	-73.9927
113.641	3.72462	-73.9927
113.299	3.16385	-75.1723
113.299	3.40154	-75.1723
113.142	3.06462	-75.6786
112.908	2.77615	-76.3629
112.811	2.75769	-76.6288
112.651	2.49462	-77.049
112.474	2.44846	-77.4882
112.369	2.46923	-77.7461
112.133	2.35846	-78.3148
111.98	2.40462	-78.6806
111.768	2.24538	-79.1728
111.696	2.21769	-79.333
111.49	2.16	-79.7846
111.298	2.1	-80.1938
111.111	2.06769	-80.5838
110.928	2.04462	-80.9583
110.751	2.00077	-81.3167
110.645	1.92231	-81.5246
110.495	1.91769	-81.8126
110.328	1.56231	-82.1035
110.118	1.53231	-82.4293
109.917	1.58769	-82.7428
109.917	1.63846	-82.7428
109.66	1.42154	-83.1359
109.66	1.57615	-83.1359
109.335	1.15615	-83.58
109.335	1.32	-83.58
108.99	1.33846	-84.0385
108.99	1.35462	-84.0385
108.651	1.26692	-84.4823
108.651	1.29462	-84.4823
108.451	1.20462	-84.733
108.268	1.17	-84.9501
108.115	0.88846	-85.1073
107.95	0.89769	-85.2546
107.785	0.64846	-85.3819
107.567	0.71769	-85.5314
107.457	0.65308	-85.6061
107.273	0.43154	-85.706
107.069	0.15692	-85.7661
106.965	0.38769	-85.7944
106.737	1.11231	-85.9656
106.629	1.38231	-86.0998
106.382	1.95462	-86.5127
106.246	2.17385	-86.7928
106.074	2.34231	-87.1819
105.894	2.55462	-87.6224
105.894	2.54538	-87.6224
105.576	2.61	-88.4413
105.576	2.56615	-88.4413
105.272	2.13462	-89.1556
104.869	1.98	-89.9841
104.869	1.93615	-89.9841
104.565	1.05462	-90.4391
104.565	1.78385	-90.4391
104.362	1.78846	-90.8021
104.211	1.77	-91.0709
104.056	1.69846	-91.3388
103.914	1.64308	-91.5768
103.709	1.64538	-91.9138
103.516	1.52538	-92.219
103.356	1.54385	-92.4655
103.204	1.53231	-92.6997
103.016	1.50231	-92.9835
102.857	1.29692	-93.2063
102.695	1.43538	-93.4286
102.536	1.52769	-93.6631
102.325	1.62	-93.9963
102.144	1.65231	-94.2914
101.976	1.62	-94.5668
101.839	1.84385	-94.8046
101.664	2.01	-95.1418
101.485	1.95462	-95.4952
101.311	2.00077	-95.8392
101.119	1.82308	-96.2068
100.939	2.21077	-96.5705
100.793	1.66154	-96.8534
100.793	2.06769	-96.8534
100.394	1.67538	-97.6001
100.394	1.38	-97.6001
100.071	1.66385	-98.0906
100.071	1.75385	-98.0906
99.9091	1.21154	-98.3312
99.7032	1.03846	-98.5629
99.5216	0.63462	-98.7148
99.3827	0.27462	-98.778
99.175	0.12923	-98.8199
99.175	0.11769	-98.8199
98.8451	0.22154	-98.8759
98.4344	-0.31385	-98.8569
98.4344	0.48231	-98.8569
98.0766	-1.46538	-98.681
97.7671	-1.42846	-98.2333
97.5794	-1.81615	-97.9288
96.1724	-1.79077	-95.3912
95.6235	-1.02	-94.6197
95.4224	-0.24	-94.4931
95.1137	0.26769	-94.4973
94.9246	0.32308	-94.5532
94.716	0.57462	-94.6468
94.5584	0.58846	-94.7385
94.3645	0.67846	-94.8613
94.2212	0.71077	-94.9608
94.0451	0.72	-95.0868
93.6254	0.79615	-95.405
93.6254	0.85615	-95.405
93.3136	0.84692	-95.6705
93.3136	0.88846	-95.6705
92.932	0.84231	-96.0008
92.932	0.93692	-96.0008
92.5756	0.89077	-96.3264
92.5756	0.90923	-96.3264
92.2345	0.95769	-96.6449
92.2345	0.93692	-96.6449
92.2345	0.88154	-96.6449
92.0679	0.84462	-96.7886
91.8923	0.80769	-96.9337
91.73	0.87231	-97.0701
91.3278	0.90923	-97.4283
91.3278	0.84	-97.4283
90.9883	0.85615	-97.7163
90.9883	0.84692	-97.7163
90.7818	0.90231	-97.8968
90.6135	0.84462	-98.0439
90.4519	0.91385	-98.1859
90.263	0.82846	-98.3505
90.0655	0.85154	-98.5164
89.9086	0.78	-98.6443
89.9086	0.87923	-98.6443
89.5109	0.81923	-98.9821
89.5109	0.85385	-98.9821
89.1314	0.88385	-99.3119
89.1314	0.83077	-99.3119
88.9864	0.76846	-99.4278
88.7666	0.75	-99.5947
88.5956	0.70154	-99.7188
88.4192	0.76154	-99.8478
88.171	0.71308	-100.031
88.0049	0.69462	-100.148
87.8217	0.73385	-100.279
87.6069	0.80077	-100.443
87.4546	0.78692	-100.564
87.2299	0.73615	-100.735
87.0905	0.71308	-100.836
87.0905	0.76154	-100.836
86.8561	0.67154	-101.004
86.6804	0.72692	-101.127
86.5026	0.69462	-101.254
86.5026	0.68769	-101.254
86.1377	0.67615	-101.502
86.1377	0.63231	-101.502
85.7759	0.72	-101.747
85.7759	0.64154	-101.747
85.3696	0.66231	-102.012
85.1775	0.71769	-102.144
85.0168	0.62308	-102.252
85.0168	0.67154	-102.252
84.7823	0.67154	-102.41
84.6093	0.69231	-102.528
84.6093	0.69	-102.528
84.4397	0.63462	-102.64
84.0322	0.66692	-102.905
83.8569	0.64385	-103.02
83.6715	0.67615	-103.142
83.6715	0.62538	-103.142
83.5056	0.66462	-103.249
83.2951	0.62538	-103.385
82.9221	0.66692	-103.626
82.9221	0.71769	-103.626
82.9221	0.69462	-103.626
82.7565	0.71077	-103.743
82.5576	0.59769	-103.873
82.3726	0.65077	-103.988
82.0026	0.64846	-104.229
81.7995	0.68308	-104.364
81.6204	0.62769	-104.481
81.4091	0.64846	-104.616
81.2292	0.63462	-104.731
81.2292	0.62538	-104.731
80.8365	0.67846	-104.987
80.8365	0.63	-104.987
80.689	0.66692	-105.083
80.47	0.65308	-105.228
80.3065	0.61154	-105.331
80.0993	0.71769	-105.469
79.9348	0.64615	-105.581
79.7613	0.63	-105.692
79.5375	0.64385	-105.834
79.5375	0.68538	-105.834
79.18	0.69231	-106.08
79.18	0.70615	-106.08
78.9881	0.65077	-106.211
78.8042	0.63923	-106.329
78.6047	0.69231	-106.462
78.6047	0.65077	-106.462
78.2672	0.63692	-106.679
78.1056	0.63923	-106.782
77.9072	0.68077	-106.913
77.9072	0.59769	-106.913
77.5362	0.69	-107.152
77.5362	0.69692	-107.152
77.5362	0.68769	-107.152
77.3681	0.72462	-107.271
76.9972	0.66923	-107.529
76.9972	0.55615	-107.529
76.5687	0.73154	-107.805
76.5687	0.70154	-107.805
76.3841	0.69692	-107.934
76.207	0.64385	-108.053
75.7953	0.64846	-108.319
75.7953	0.66231	-108.319
75.7953	0.73615	-108.319
75.6186	0.68077	-108.444
75.4075	0.66	-108.586
75.2258	0.60923	-108.701
75.0558	0.65538	-108.809
74.8151	0.63923	-108.964
74.6641	0.64846	-109.062
74.4321	0.71308	-109.22
74.4321	0.64385	-109.22
74.2718	0.65077	-109.323
74.059	0.62538	-109.459
73.8516	0.61846	-109.588
73.6914	0.61385	-109.687
73.4754	0.64615	-109.823
73.2855	0.63231	-109.944
73.0758	0.65308	-110.079
73.0758	0.64385	-110.079
72.9063	0.69231	-110.192
72.6924	0.64846	-110.336
72.5124	0.68308	-110.456
72.3168	0.71769	-110.593
72.1162	0.65538	-110.73
71.9085	0.61385	-110.862
71.728	0.59308	-110.971
71.728	0.54923	-110.971
71.5403	0.56077	-111.075
71.3198	0.58615	-111.202
71.1458	0.57231	-111.302
71.1458	0.60923	-111.302
70.7241	0.54692	-111.546
70.5509	0.57	-111.643
70.5509	0.50769	-111.643
70.363	0.57	-111.744
70.363	0.54462	-111.744
70.1222	0.58846	-111.881
69.9363	0.56769	-111.988
69.7551	0.56077	-112.09
69.5616	0.53769	-112.197
69.3709	0.51231	-112.297
69.1493	0.50769	-112.41
68.9644	0.48923	-112.502
68.9644	0.50538	-112.502
68.747	0.42692	-112.603
68.5678	0.49154	-112.686
68.3619	0.43846	-112.781
68.1717	0.48692	-112.869
67.9789	0.50538	-112.965
67.7835	0.48	-113.061
67.5694	0.45923	-113.162
67.5694	0.46615	-113.162
67.353	0.49615	-113.266
67.1555	0.50077	-113.364
66.9733	0.44769	-113.451
66.7639	0.40154	-113.54
66.5696	0.42	-113.619
66.5696	0.45923	-113.619
66.3764	0.42462	-113.705
66.1635	0.50769	-113.804
65.9587	0.46846	-113.904
65.9587	0.44308	-113.904
65.5646	0.46385	-114.083
65.3615	0.40154	-114.171
65.3615	0.42692	-114.171
65.1781	0.42231	-114.249
64.9705	0.45462	-114.34
64.9705	0.45923	-114.34
64.5871	0.48692	-114.521
64.5871	0.48462	-114.521
64.3749	0.42923	-114.618
64.172	0.45923	-114.708
63.9606	0.48	-114.807
63.7553	0.50769	-114.909
63.7553	0.45462	-114.909
63.5737	0.47769	-114.993
63.3499	0.43846	-115.096
63.1672	0.40846	-115.173
62.9351	0.41538	-115.269
62.739	0.42923	-115.352
62.739	0.54462	-115.352
62.5548	0.45462	-115.444
62.3454	0.41769	-115.535
62.3454	0.44769	-115.535
62.1649	0.40154	-115.612
61.8616	0.42231	-115.737
61.8616	0.39923	-115.737
61.4961	0.39692	-115.882
61.4961	0.43385	-115.882
61.308	0.39462	-115.96
61.1389	0.41769	-116.029
60.8034	0.46846	-116.177
60.8034	0.40615	-116.177
60.6266	0.40154	-116.249
60.4537	0.40846	-116.319
60.2743	0.33231	-116.385
60.0946	0.41308	-116.452
59.7509	0.33692	-116.581
59.7509	0.32769	-116.581
59.7509	0.32769	-116.581
59.4206	0.32077	-116.688
59.4206	0.25846	-116.688
59.2314	0.30692	-116.742
59.0517	0.33923	-116.8
58.9036	0.33923	-116.85
58.7216	0.25385	-116.904
58.5598	0.20769	-116.941
58.3674	0.17308	-116.978
58.1897	0.29077	-117.019
58.0252	0.21923	-117.061
57.8252	0.29308	-117.112
57.6519	0.19846	-117.155
57.4661	0.19154	-117.191
57.2842	0.24923	-117.231
57.1164	0.20308	-117.269
56.9155	0.04846	-117.294
56.7393	0.17538	-117.314
56.7393	0.05769	-117.314
56.5758	0.15462	-117.331
56.3706	0.22154	-117.37
56.2026	0.21462	-117.407
56.2026	0.16615	-117.407
55.8301	0.22154	-117.479
55.6386	0.20538	-117.52
55.4683	0.27923	-117.561
55.2729	0.28154	-117.616
55.2729	0.23769	-117.616
55.0997	0.19846	-117.654
54.9164	0.23538	-117.693
54.7319	0.24692	-117.738
54.5278	0.30462	-117.794
54.3456	0.23769	-117.844
54.3456	0.24	-117.844
54.1023	0.27462	-117.906
53.7671	0.26077	-117.996
53.7671	0.25615	-117.996
53.617	0.27462	-118.036
53.4678	0.25385	-118.075
53.3192	0.24231	-118.112
53.1685	0.26769	-118.15
52.9841	0.29538	-118.202
52.8437	0.27	-118.242
52.6813	0.29538	-118.288
52.5282	0.20769	-118.326
52.3731	0.28385	-118.365
52.2048	0.28615	-118.412
52.0487	0.28615	-118.457
51.8851	0.27	-118.503
51.7252	0.26538	-118.545
51.5798	0.28154	-118.585
51.4189	0.26308	-118.629
51.1051	0.28846	-118.716
51.1051	0.33462	-118.716
50.7815	0.21	-118.804
50.625	0.27231	-118.841
50.472	0.31615	-118.886
50.3042	0.27462	-118.936
50.153	0.24462	-118.975
