# Supplementary material for: Reversible On/Off Switching of Ferroelectricity in a Molecular FeCo Prussian Blue Analogue with Multiple Control
Source: Nat Commun. 2026 Mar 7;17:3609. doi: 10.1038/s41467-026-70427-x (PMC13096190; doi:10.1038/s41467-026-70427-x)
Supplement: Supplementary file 3 — Source Data [file 41467_2026_70427_MOESM3_ESM.zip › SI-Reversible OnOff Switching of Ferroelectricity in a Molecular FeCo Prussian Blue Analogue with Multiple Control.xlsx]

## Sheet: Fig. S1
theta	1 exptl.	theta	1' exptl.	theta	1 cald.	theta	1' cald.
5	111	5	335.25	5	4.4	5	504.4
5.02	111.417	5.02	333	5.02	4.4	5.02	504.4
5.04	109.917	5.04	334.75	5.04	4.4	5.04	504.4
5.06	111.667	5.06	333.833	5.06	4.4	5.06	504.4
5.08	111.5	5.08	333.75	5.08	4.4	5.08	504.4
5.1	111.25	5.1	334.083	5.1	4.4	5.1	504.4
5.12	112.167	5.12	332.5	5.12	4.4	5.12	504.4
5.14	110.417	5.14	333.917	5.14	4.4	5.14	504.4
5.16	110.75	5.16	334.083	5.16	4.4	5.16	504.4
5.18	110.417	5.18	332.75	5.18	4.4	5.18	504.4
5.2	111.5	5.2	332.833	5.2	4.4	5.2	504.4
5.22	110.917	5.22	332.667	5.22	4.4	5.22	504.4
5.24	110.167	5.24	333.75	5.24	4.4	5.24	504.4
5.26	109.5	5.26	331.917	5.26	4.4	5.26	504.4
5.28	111.75	5.28	333.917	5.28	4.4	5.28	504.4
5.3	112.083	5.3	334.667	5.3	4.4	5.3	504.4
5.32	109.75	5.32	334.5	5.32	4.4	5.32	504.4
5.34	109.583	5.34	333.417	5.34	4.4	5.34	504.4
5.36	111.333	5.36	333.417	5.36	4.4	5.36	504.4
5.38	110.333	5.38	332.417	5.38	4.4	5.38	504.4
5.4	109.917	5.4	331.25	5.4	4.4	5.4	504.4
5.42	110	5.42	331.917	5.42	4.4	5.42	504.4
5.44	111.333	5.44	332.667	5.44	4.601	5.44	504.4
5.46	110.583	5.46	333.167	5.46	5.28407	5.46	504.4
5.48	110.75	5.48	332.667	5.48	6.23356	5.48	504.4
5.5	110.5	5.5	331.833	5.5	7.56633	5.5	504.4
5.52	110.5	5.52	332.083	5.52	9.35618	5.52	504.4
5.54	111.083	5.54	332.75	5.54	11.5332	5.54	504.4
5.56	108.75	5.56	333.167	5.56	13.6604	5.56	504.4
5.58	110.167	5.58	331.917	5.58	14.6246	5.58	504.4
5.6	112.333	5.6	333.167	5.6	13.6077	5.6	504.4
5.62	110.417	5.62	332.583	5.62	11.4829	5.62	504.4
5.64	108.75	5.64	332.167	5.64	9.34628	5.64	504.4
5.66	109.833	5.66	332.333	5.66	7.61854	5.66	504.4
5.68	109.75	5.68	332.083	5.68	6.36466	5.68	504.4
5.7	109.417	5.7	332.667	5.7	5.50953	5.7	504.4
5.72	109.083	5.72	331.833	5.72	4.93839	5.72	504.4
5.74	108.833	5.74	332.5	5.74	4.5596	5.74	504.4
5.76	109.25	5.76	331.25	5.76	4.4	5.76	504.4
5.78	110.917	5.78	332.083	5.78	4.4	5.78	504.4
5.8	110.083	5.8	332.667	5.8	4.4	5.8	504.4
5.82	109.833	5.82	332.333	5.82	4.4	5.82	504.4
5.84	108.917	5.84	332	5.84	4.47777	5.84	504.4
5.86	109.833	5.86	329.833	5.86	4.84671	5.86	504.4
5.88	109.583	5.88	333.583	5.88	5.43364	5.88	504.4
5.9	109.917	5.9	331.167	5.9	6.33821	5.9	504.4
5.92	111.25	5.92	330.917	5.92	7.6501	5.92	504.4
5.94	109.083	5.94	332.25	5.94	9.37563	5.94	504.4
5.96	110.5	5.96	330.75	5.96	11.3065	5.96	504.4
5.98	110.583	5.98	331	5.98	12.7244	5.98	504.4
6	111.917	6	331.917	6	12.5681	6	504.4
6.02	110	6.02	331	6.02	10.9665	6.02	504.4
6.04	109	6.04	332.667	6.04	9.00109	6.04	504.4
6.06	107.833	6.06	331.667	6.06	7.28098	6.06	504.4
6.08	110.083	6.08	331.25	6.08	5.96006	6.08	504.4
6.1	109.667	6.1	331.583	6.1	5.00986	6.1	504.4
6.12	109.5	6.12	331.667	6.12	4.4	6.12	504.4
6.14	110.417	6.14	332.083	6.14	4.4	6.14	504.4
6.16	109.333	6.16	331.167	6.16	4.4	6.16	504.4
6.18	107.583	6.18	329.75	6.18	4.4	6.18	504.4
6.2	109.25	6.2	331.417	6.2	4.4	6.2	504.4
6.22	110.25	6.22	330.5	6.22	4.4	6.22	504.4
6.24	110.25	6.24	331.25	6.24	4.4	6.24	504.4
6.26	110.333	6.26	334	6.26	4.4	6.26	504.4
6.28	108.667	6.28	329.917	6.28	4.4	6.28	504.4
6.3	109.167	6.3	330.833	6.3	4.4	6.3	504.4
6.32	110.5	6.32	330.833	6.32	4.4	6.32	504.4
6.34	107.417	6.34	330	6.34	4.4	6.34	504.4
6.36	107.167	6.36	330.5	6.36	4.4	6.36	504.4
6.38	108.417	6.38	330	6.38	4.4	6.38	504.4
6.4	109.833	6.4	329.5	6.4	4.4	6.4	504.4
6.42	108.917	6.42	332.083	6.42	4.4	6.42	504.4
6.44	109.25	6.44	332.25	6.44	4.4	6.44	504.4
6.46	108.583	6.46	330.583	6.46	4.4	6.46	504.4
6.48	108	6.48	329.833	6.48	4.4	6.48	504.4
6.5	109.667	6.5	331.083	6.5	4.4	6.5	504.4
6.52	108.417	6.52	331.917	6.52	4.4	6.52	504.4
6.54	109.25	6.54	330	6.54	4.4	6.54	504.4
6.56	108.167	6.56	328.75	6.56	4.4	6.56	504.4
6.58	108.667	6.58	331	6.58	4.4	6.58	504.4
6.6	108.583	6.6	329.583	6.6	4.4	6.6	504.4
6.62	108.5	6.62	331.667	6.62	4.4	6.62	504.4
6.64	108.833	6.64	331.667	6.64	4.4	6.64	504.4
6.66	108.583	6.66	331.333	6.66	4.4	6.66	504.4
6.68	109.583	6.68	329.5	6.68	4.4	6.68	504.4
6.7	108.167	6.7	331	6.7	4.4	6.7	504.4
6.72	109.083	6.72	331	6.72	4.4	6.72	504.4
6.74	107.75	6.74	331.167	6.74	4.4	6.74	504.4
6.76	106.5	6.76	331.417	6.76	4.4	6.76	504.4
6.78	108.5	6.78	330.5	6.78	4.4	6.78	504.4
6.8	107.5	6.8	331.5	6.8	4.4	6.8	504.4
6.82	109.417	6.82	329.75	6.82	4.4	6.82	504.4
6.84	106.917	6.84	328.333	6.84	4.4	6.84	504.4
6.86	108	6.86	331.333	6.86	4.4	6.86	504.4
6.88	109.583	6.88	329.417	6.88	4.4	6.88	504.4
6.9	110.167	6.9	330.417	6.9	4.4	6.9	504.4
6.92	109.667	6.92	330.417	6.92	4.4	6.92	504.4
6.94	108.167	6.94	330.75	6.94	4.4	6.94	504.4
6.96	110.5	6.96	329.75	6.96	4.4	6.96	504.4
6.98	108.167	6.98	331.5	6.98	4.4	6.98	504.4
7	108.167	7	330	7	4.4	7	504.4
7.02	108.583	7.02	330.583	7.02	4.4	7.02	504.4
7.04	108.083	7.04	331.167	7.04	4.4	7.04	504.4
7.06	108.917	7.06	328.833	7.06	4.4	7.06	504.4
7.08	108.167	7.08	330.833	7.08	4.4	7.08	504.4
7.1	108.167	7.1	330.25	7.1	4.4	7.1	504.4
7.12	107.917	7.12	329.417	7.12	4.4	7.12	504.4
7.14	107.917	7.14	329.5	7.14	4.4	7.14	504.4
7.16	108.833	7.16	329.333	7.16	4.4	7.16	504.4
7.18	107.667	7.18	331.167	7.18	4.4	7.18	504.4
7.2	108.083	7.2	330.5	7.2	4.45737	7.2	504.4
7.22	109	7.22	330.5	7.22	4.63768	7.22	504.4
7.24	107.333	7.24	329.75	7.24	4.88824	7.24	504.4
7.26	107.417	7.26	329.417	7.26	5.24726	7.26	504.4
7.28	107.5	7.28	330.5	7.28	5.74312	7.28	504.4
7.3	108.75	7.3	329.333	7.3	6.34348	7.3	504.4
7.32	108.417	7.32	328.917	7.32	6.84175	7.32	504.4
7.34	107.083	7.34	329.5	7.34	6.8835	7.34	504.4
7.36	107.25	7.36	330.083	7.36	6.49678	7.36	504.4
7.38	107.833	7.38	330.167	7.38	6.05025	7.38	504.4
7.4	107.25	7.4	329.083	7.4	5.73301	7.4	504.4
7.42	106.583	7.42	329.083	7.42	5.5622	7.42	504.4
7.44	108.333	7.44	329.167	7.44	5.50097	7.44	504.491
7.46	107.333	7.46	332	7.46	5.50875	7.46	504.586
7.48	108.25	7.48	331.167	7.48	5.54397	7.48	504.686
7.5	109.917	7.5	329	7.5	5.61914	7.5	504.792
7.52	107.667	7.52	331.083	7.52	5.71246	7.52	504.903
7.54	107.5	7.54	332	7.54	5.82001	7.54	505.021
7.56	107.833	7.56	329.833	7.56	5.9397	7.56	505.147
7.58	106.667	7.58	329.583	7.58	6.0704	7.58	505.282
7.6	106.75	7.6	331.75	7.6	6.2116	7.6	505.426
7.62	109.167	7.62	332.25	7.62	6.36317	7.62	505.583
7.64	107.583	7.64	330.417	7.64	6.52531	7.64	505.754
7.66	108.75	7.66	330.833	7.66	6.69846	7.66	505.942
7.68	109.667	7.68	330.25	7.68	6.88328	7.68	506.151
7.7	107	7.7	331.917	7.7	7.08066	7.7	506.389
7.72	107.333	7.72	330.917	7.72	7.29174	7.72	506.663
7.74	107.333	7.74	331.167	7.74	7.51796	7.74	506.989
7.76	108.333	7.76	331.417	7.76	7.83624	7.76	507.393
7.78	108.917	7.78	332.25	7.78	8.09822	7.78	507.925
7.8	108.667	7.8	331.333	7.8	8.38237	7.8	508.667
7.82	107.417	7.82	332	7.82	8.69292	7.82	509.873
7.84	111.083	7.84	331.833	7.84	9.03635	7.84	511.289
7.86	109.583	7.86	334.25	7.86	9.42382	7.86	512.986
7.88	109.667	7.88	332.75	7.88	9.87504	7.88	514.448
7.9	111	7.9	332.667	7.9	10.4211	7.9	514.706
7.92	110.917	7.92	333.333	7.92	11.0997	7.92	513.668
7.94	108.917	7.94	331.333	7.94	11.9324	7.94	512.322
7.96	111	7.96	332.167	7.96	12.8578	7.96	511.294
7.98	112.917	7.98	333.25	7.98	13.6108	7.98	510.704
8	113.75	8	332.75	8	14.1139	8	510.475
8.02	114.083	8.02	333.583	8.02	14.2399	8.02	510.839
8.04	115.333	8.04	332.667	8.04	14.5025	8.04	511.013
8.06	120	8.06	336.417	8.06	14.9912	8.06	511.291
8.08	121.333	8.08	336.083	8.08	15.6905	8.08	511.65
8.1	123.417	8.1	338.333	8.1	16.5751	8.1	512.081
8.12	128.25	8.12	335.167	8.12	17.6367	8.12	512.583
8.14	134	8.14	339.25	8.14	18.8873	8.14	513.158
8.16	143.5	8.16	338.667	8.16	20.3574	8.16	513.812
8.18	147.75	8.18	342	8.18	22.0957	8.18	514.556
8.2	161.75	8.2	344.333	8.2	24.1734	8.2	515.403
8.22	178.917	8.22	349.25	8.22	26.6965	8.22	516.37
8.24	200.417	8.24	351.417	8.24	29.8369	8.24	517.482
8.26	225.333	8.26	359.083	8.26	33.8964	8.26	518.771
8.28	258.833	8.28	360.083	8.28	39.3923	8.28	520.278
8.3	281.25	8.3	368.833	8.3	47.0558	8.3	522.059
8.32	304.583	8.32	376.083	8.32	57.5754	8.32	524.194
8.34	332.667	8.34	393.167	8.34	71.0752	8.34	526.801
8.36	333.75	8.36	396.417	8.36	86.2322	8.36	530.071
8.38	336.083	8.38	414.667	8.38	98.2687	8.38	534.348
8.4	316.333	8.4	436.417	8.4	100	8.4	540.215
8.42	286.75	8.42	447.917	8.42	92.7154	8.42	548.459
8.44	262.5	8.44	474.167	8.44	83.2191	8.44	559.751
8.46	230.167	8.46	494.75	8.46	72.3877	8.46	574.044
8.48	203.917	8.48	513.25	8.48	60.5303	8.48	589.453
8.5	181.667	8.5	529.167	8.5	49.9617	8.5	600
8.52	161.5	8.52	524.917	8.52	41.6738	8.52	598.094
8.54	145.417	8.54	517.083	8.54	35.5059	8.54	585.46
8.56	136.917	8.56	492.667	8.56	30.9623	8.56	570.06
8.58	124.833	8.58	465.417	8.58	27.5446	8.58	556.538
8.6	119.667	8.6	435.667	8.6	24.8794	8.6	546.138
8.62	114.167	8.62	409.25	8.62	22.7316	8.62	538.653
8.64	116.583	8.64	384.917	8.64	20.961	8.64	533.34
8.66	111.333	8.66	366.5	8.66	19.4796	8.66	529.449
8.68	110.75	8.68	358	8.68	18.2279	8.68	526.467
8.7	110.167	8.7	350.25	8.7	17.1627	8.7	524.102
8.72	109.417	8.72	341	8.72	16.252	8.72	522.186
8.74	109.167	8.74	340.167	8.74	15.4717	8.74	520.616
8.76	109.417	8.76	339.5	8.76	14.8035	8.76	519.32
8.78	109.833	8.78	336.417	8.78	14.2332	8.78	518.247
8.8	108.417	8.8	337.333	8.8	13.7501	8.8	517.36
8.82	107.833	8.82	334	8.82	13.3453	8.82	516.631
8.84	107.75	8.84	337.333	8.84	13.015	8.84	516.038
8.86	108.75	8.86	335.167	8.86	12.7543	8.86	515.568
8.88	109	8.88	335.083	8.88	12.5612	8.88	515.207
8.9	108.083	8.9	336.5	8.9	12.4353	8.9	514.949
8.92	107.917	8.92	337.333	8.92	12.378	8.92	514.788
8.94	110.583	8.94	337.083	8.94	12.3929	8.94	514.722
8.96	109.583	8.96	336.583	8.96	12.4856	8.96	514.751
8.98	109.667	8.98	340.167	8.98	12.6652	8.98	514.878
9	112.5	9	340.333	9	12.9446	9	515.107
9.02	112.667	9.02	338.417	9.02	13.3426	9.02	515.448
9.04	113.917	9.04	341.833	9.04	13.887	9.04	515.914
9.06	114.333	9.06	345.417	9.06	14.622	9.06	516.524
9.08	116.25	9.08	345.5	9.08	15.6244	9.08	517.304
9.1	118.417	9.1	347	9.1	17.0345	9.1	518.292
9.12	120.583	9.12	355.917	9.12	19.083	9.12	519.547
9.14	125.167	9.14	357.917	9.14	22.0545	9.14	521.163
9.16	130	9.16	367.333	9.16	26.1327	9.16	523.311
9.18	136.333	9.18	368.667	9.18	31.1193	9.18	526.291
9.2	137.417	9.2	380.917	9.2	35.8136	9.2	530.532
9.22	138.917	9.22	386.5	9.22	37.5124	9.22	536.436
9.24	144.75	9.24	400	9.24	35.037	9.24	544.045
9.26	143.833	9.26	407.667	9.26	30.9857	9.26	552.423
9.28	152.833	9.28	421.833	9.28	27.7314	9.28	558.371
9.3	153.333	9.3	424.25	9.3	26.0687	9.3	557.716
9.32	157.583	9.32	424.667	9.32	26.0479	9.32	551.919
9.34	163.5	9.34	433.167	9.34	27.5474	9.34	545.908
9.36	170.833	9.36	434.417	9.36	30.6362	9.36	542.398
9.38	179	9.38	439	9.38	35.681	9.38	542.329
9.4	191.083	9.4	447.833	9.4	43.1181	9.4	546.02
9.42	203.25	9.42	463.75	9.42	52.9874	9.42	553.541
9.44	199.75	9.44	473	9.44	64.2027	9.44	564.557
9.46	202	9.46	480.5	9.46	72.8921	9.46	577.541
9.48	194.167	9.48	488.667	9.48	72.8113	9.48	587.751
9.5	187.167	9.5	485	9.5	63.972	9.5	587.63
9.52	166.5	9.52	480.583	9.52	52.5867	9.52	577.062
9.54	152.5	9.54	462.417	9.54	42.4604	9.54	563.433
9.56	139.917	9.56	443.083	9.56	34.6184	9.56	551.307
9.58	127.333	9.58	419.5	9.58	28.9535	9.58	541.913
9.6	120.167	9.6	400.75	9.6	24.925	9.6	535.121
9.62	114.75	9.62	380.333	9.62	21.9671	9.62	530.285
9.64	111.917	9.64	367.833	9.64	19.6859	9.64	526.726
9.66	110.333	9.66	356.667	9.66	17.856	9.66	523.976
9.68	109.083	9.68	349.667	9.68	16.3704	9.68	521.765
9.7	108.917	9.7	344.167	9.7	15.1107	9.7	519.941
9.72	107	9.72	342.333	9.72	14.1074	9.72	518.409
9.74	108.833	9.74	341.583	9.74	13.1952	9.74	517.105
9.76	108.333	9.76	336.75	9.76	12.4047	9.76	515.981
9.78	107.833	9.78	335.25	9.78	11.7137	9.78	515.004
9.8	107.917	9.8	336.5	9.8	11.1048	9.8	514.145
9.82	107.083	9.82	333.25	9.82	10.5625	9.82	513.428
9.84	106.583	9.84	333.417	9.84	10.0804	9.84	512.754
9.86	107.583	9.86	332.25	9.86	9.64792	9.86	512.15
9.88	106.833	9.88	334.25	9.88	8.79656	9.88	511.606
9.9	107.667	9.9	332.75	9.9	8.43711	9.9	511.113
9.92	106.833	9.92	332.417	9.92	7.96035	9.92	510.663
9.94	105.833	9.94	331.5	9.94	7.66122	9.94	510.253
9.96	107	9.96	333.167	9.96	7.38803	9.96	509.876
9.98	107.667	9.98	330.417	9.98	7.19673	9.98	509.003
10	106.167	10	330.5	10	6.97104	10	508.703
10.02	105.667	10.02	331.417	10.02	6.7642	10.02	508.404
10.04	105.583	10.04	331.833	10.04	6.57447	10.04	508.127
10.06	106.333	10.06	330.667	10.06	6.40038	10.06	507.87
10.08	107.583	10.08	329.667	10.08	6.24064	10.08	507.63
10.1	106.417	10.1	331.333	10.1	6.09414	10.1	507.407
10.12	106.5	10.12	330.083	10.12	5.95994	10.12	507.198
10.14	105.333	10.14	331.25	10.14	5.8372	10.14	507.003
10.16	106.667	10.16	329.583	10.16	5.72523	10.16	506.82
10.18	105.25	10.18	329.5	10.18	5.62341	10.18	506.649
10.2	106.583	10.2	330.333	10.2	5.5639	10.2	506.488
10.22	105.75	10.22	330.667	10.22	5.48232	10.22	506.337
10.24	106.167	10.24	330.333	10.24	5.4096	10.24	506.196
10.26	106.25	10.26	327.833	10.26	5.34541	10.26	506.063
10.28	106.417	10.28	329.833	10.28	5.2895	10.28	505.938
10.3	106.75	10.3	329.833	10.3	5.2417	10.3	505.821
10.32	106	10.32	330.167	10.32	5.20186	10.32	505.711
10.34	105.667	10.34	328.667	10.34	5.16989	10.34	505.612
10.36	105.583	10.36	329.333	10.36	5.14575	10.36	505.516
10.38	107.5	10.38	329.917	10.38	5.15018	10.38	505.426
10.4	106.583	10.4	330.417	10.4	5.14241	10.4	505.343
10.42	106.167	10.42	329.917	10.42	5.14265	10.42	505.265
10.44	106.667	10.44	328	10.44	5.15106	10.44	505.194
10.46	106.583	10.46	329.5	10.46	5.16788	10.46	505.128
10.48	105.667	10.48	330.417	10.48	5.19338	10.48	505.136
10.5	106.667	10.5	328.25	10.5	5.22794	10.5	505.084
10.52	106.25	10.52	331.25	10.52	5.27198	10.52	505.039
10.54	105.25	10.54	329.417	10.54	5.38691	10.54	504.998
10.56	106.5	10.56	330.083	10.56	5.45259	10.56	504.964
10.58	107.917	10.58	330.083	10.58	5.52962	10.58	504.936
10.6	106.833	10.6	328.583	10.6	5.65479	10.6	504.914
10.62	107.667	10.62	328.583	10.62	5.75786	10.62	504.898
10.64	104.75	10.64	329.417	10.64	5.87568	10.64	504.889
10.66	107.083	10.66	329.667	10.66	6.00999	10.66	504.887
10.68	106.333	10.68	328.5	10.68	6.0683	10.68	504.892
10.7	105.583	10.7	328.25	10.7	6.24861	10.7	504.905
10.72	106.5	10.72	328.917	10.72	6.45598	10.72	504.926
10.74	106.333	10.74	329.417	10.74	6.69877	10.74	504.956
10.76	105.5	10.76	328.333	10.76	6.99003	10.76	504.694
10.78	107	10.78	330	10.78	7.34654	10.78	504.755
10.8	105.917	10.8	328.917	10.8	7.78159	10.8	504.828
10.82	105.75	10.82	330	10.82	8.28204	10.82	504.914
10.84	107.083	10.84	328.833	10.84	8.75891	10.84	505.014
10.86	106.417	10.86	328.333	10.86	9.10043	10.86	505.13
10.88	107.25	10.88	328.25	10.88	9.38807	10.88	505.264
10.9	108.083	10.9	328.333	10.9	9.77039	10.9	505.418
10.92	109.917	10.92	330.417	10.92	10.3012	10.92	505.596
10.94	110.167	10.94	329.417	10.94	10.9913	10.94	505.801
10.96	110.75	10.96	330.583	10.96	11.6372	10.96	506.037
10.98	113.333	10.98	329.583	10.98	12.7278	10.98	505.708
11	116.25	11	330.75	11	14.0689	11	506.074
11.02	117.917	11.02	329.917	11.02	15.7703	11.02	506.493
11.04	123.333	11.04	330.167	11.04	18.0183	11.04	506.978
11.06	127.583	11.06	332.417	11.06	21.1146	11.06	507.543
11.08	133.167	11.08	333.417	11.08	25.4354	11.08	508.213
11.1	136.333	11.1	334.25	11.1	31.2527	11.1	509.017
11.12	141.25	11.12	334.667	11.12	38.3903	11.12	510.006
11.14	142.833	11.14	337.417	11.14	45.5937	11.14	511.263
11.16	146.167	11.16	340.167	11.16	50.132	11.16	512.939
11.18	145.417	11.18	342.083	11.18	49.2158	11.18	515.272
11.2	142.417	11.2	345.917	11.2	43.2229	11.2	518.535
11.22	138.333	11.22	351.75	11.22	35.7731	11.22	522.88
11.24	133.25	11.24	354.417	11.24	29.3011	11.24	528.085
11.26	128.417	11.26	358.583	11.26	24.507	11.26	532.967
11.28	124.5	11.28	365.25	11.28	21.3547	11.28	534.781
11.3	126.917	11.3	361.167	11.3	19.5713	11.3	532.034
11.32	121	11.32	361.333	11.32	18.9558	11.32	527.157
11.34	119.833	11.34	362.583	11.34	19.5179	11.34	522.659
11.36	121.917	11.36	358.417	11.36	21.3793	11.36	519.568
11.38	120.333	11.38	350.417	11.38	24.5002	11.38	518.231
11.4	121.167	11.4	347.417	11.4	28.2667	11.4	518.632
11.42	120.333	11.42	347	11.42	30.8025	11.42	520.372
11.44	119.917	11.44	344.583	11.44	29.8087	11.44	522.392
11.46	118.417	11.46	343.75	11.46	26.043	11.46	522.764
11.48	116.5	11.48	343.833	11.48	21.9008	11.48	520.637
11.5	114.083	11.5	340.167	11.5	18.5751	11.5	517.462
11.52	113.167	11.52	338.417	11.52	16.359	11.52	514.534
11.54	112.417	11.54	336.333	11.54	15.2396	11.54	512.26
11.56	109.333	11.56	338.083	11.56	15.1385	11.56	510.641
11.58	108.667	11.58	333.667	11.58	16.0317	11.58	509.531
11.6	109.833	11.6	333.667	11.6	17.8212	11.6	508.77
11.62	110.75	11.62	332.333	11.62	20.0197	11.62	508.246
11.64	109.5	11.64	331.75	11.64	21.2865	11.64	507.899
11.66	111.167	11.66	331.417	11.66	20.3134	11.66	507.707
11.68	110.833	11.68	332.5	11.68	17.9168	11.68	507.667
11.7	112.417	11.7	333.25	11.7	15.5791	11.7	507.799
11.72	110.917	11.72	330.417	11.72	13.9558	11.72	508.135
11.74	113	11.74	332.083	11.74	13.2131	11.74	508.698
11.76	114.333	11.76	334.167	11.76	13.3525	11.76	509.45
11.78	115.25	11.78	335	11.78	14.312	11.78	510.196
11.8	118.333	11.8	336.917	11.8	15.9088	11.8	510.745
11.82	117.75	11.82	339	11.82	17.563	11.82	511.398
11.84	122.083	11.84	338.083	11.84	18.1555	11.84	512.654
11.86	123.5	11.86	339.583	11.86	17.4178	11.86	514.814
11.88	122.583	11.88	344.333	11.88	16.5793	11.88	517.962
11.9	123.75	11.9	345.25	11.9	16.6758	11.9	521.865
11.92	124.083	11.92	346.167	11.92	18.123	11.92	525.549
11.94	118	11.94	347.083	11.94	20.9509	11.94	526.84
11.96	117.667	11.96	349	11.96	24.8145	11.96	524.558
11.98	115	11.98	345.917	11.98	28.6136	11.98	520.552
12	112.833	12	343.417	12	30.4067	12	516.667
12.02	108.917	12.02	342.25	12.02	29.8543	12.02	513.544
12.04	109.333	12.04	338.5	12.04	28.1569	12.04	511.25
12.06	107.667	12.06	335.5	12.06	25.1135	12.06	509.621
12.08	107.75	12.08	332.833	12.08	21.1705	12.08	508.445
12.1	106.75	12.1	331.5	12.1	17.5091	12.1	507.555
12.12	105.333	12.12	330.833	12.12	14.6191	12.12	506.849
12.14	107.083	12.14	330.5	12.14	12.498	12.14	506.273
12.16	105.833	12.16	329.833	12.16	10.9805	12.16	505.793
12.18	107.417	12.18	328.75	12.18	9.88169	12.18	505.386
12.2	105.583	12.2	329.917	12.2	9.06324	12.2	505.038
12.22	106.667	12.22	329.333	12.22	8.4433	12.22	504.737
12.24	106.167	12.24	328.167	12.24	7.97994	12.24	504.473
12.26	105.75	12.26	329.333	12.26	7.65604	12.26	504.4
12.28	107.583	12.28	328	12.28	7.47469	12.28	504.4
12.3	106.083	12.3	328.583	12.3	7.46511	12.3	504.4
12.32	106	12.32	328.917	12.32	7.69342	12.32	504.4
12.34	105.167	12.34	327.333	12.34	8.26314	12.34	504.4
12.36	106.083	12.36	329.583	12.36	9.26263	12.36	504.4
12.38	105.25	12.38	328.833	12.38	10.6651	12.38	504.4
12.4	106.667	12.4	327.417	12.4	12.1262	12.4	504.4
12.42	106.5	12.42	330.083	12.42	12.7451	12.42	504.4
12.44	105.917	12.44	327.833	12.44	11.8786	12.44	504.4
12.46	104.25	12.46	327.917	12.46	10.2201	12.46	504.4
12.48	106.167	12.48	328.5	12.48	8.60503	12.48	504.4
12.5	105	12.5	329.167	12.5	7.33295	12.5	504.4
12.52	105.917	12.52	327.583	12.52	6.42551	12.52	504.4
12.54	106.25	12.54	327.25	12.54	5.80295	12.54	504.4
12.56	106.25	12.56	328.917	12.56	5.36893	12.56	504.4
12.58	106.333	12.58	327.583	12.58	5.05302	12.58	504.4
12.6	106.083	12.6	327.583	12.6	4.81617	12.6	504.4
12.62	105.083	12.62	327.417	12.62	4.66095	12.62	504.4
12.64	106.167	12.64	327.583	12.64	4.45226	12.64	504.4
12.66	106	12.66	328.167	12.66	4.4	12.66	504.4
12.68	105.917	12.68	327.583	12.68	4.4	12.68	504.4
12.7	105.5	12.7	327.667	12.7	4.4	12.7	504.4
12.72	105.667	12.72	327.667	12.72	4.4	12.72	504.4
12.74	106.083	12.74	328.417	12.74	4.4	12.74	504.4
12.76	105.667	12.76	328.083	12.76	4.4	12.76	504.4
12.78	107	12.78	326.667	12.78	4.4095	12.78	504.4
12.8	106.917	12.8	326.083	12.8	4.65008	12.8	504.4
12.82	106.833	12.82	327.667	12.82	4.99694	12.82	504.4
12.84	106.417	12.84	327.5	12.84	5.50259	12.84	504.4
12.86	105.75	12.86	327.333	12.86	6.24867	12.86	504.4
12.88	107.5	12.88	327.25	12.88	7.33203	12.88	504.4
12.9	104.5	12.9	327.333	12.9	8.76868	12.9	504.4
12.92	106	12.92	327.167	12.92	10.5822	12.92	504.4
12.94	106.333	12.94	329.083	12.94	12.3198	12.94	504.4
12.96	106.333	12.96	328	12.96	13.3883	12.96	504.4
12.98	105.25	12.98	326	12.98	13.5954	12.98	504.4
13	106.25	13	326.583	13	12.3809	13	504.4
13.02	106.083	13.02	328.25	13.02	10.4931	13.02	504.4
13.04	105.583	13.04	328	13.04	8.70174	13.04	504.4
13.06	105.083	13.06	326.833	13.06	7.29983	13.06	504.4
13.08	105.667	13.08	326.833	13.08	6.30179	13.08	504.4
13.1	106.667	13.1	328.333	13.1	5.62044	13.1	504.4
13.12	104.5	13.12	327.417	13.12	5.12284	13.12	504.4
13.14	105.333	13.14	328.083	13.14	4.7894	13.14	504.4
13.16	104.833	13.16	326.917	13.16	4.54606	13.16	504.4
13.18	103.333	13.18	326.083	13.18	4.4	13.18	504.4
13.2	104.75	13.2	327.583	13.2	4.4	13.2	504.4
13.22	106.083	13.22	328.5	13.22	4.4	13.22	504.4
13.24	105.167	13.24	328.833	13.24	4.4	13.24	504.4
13.26	107.083	13.26	327.333	13.26	4.4	13.26	504.4
13.28	106	13.28	327	13.28	4.4	13.28	504.4
13.3	106.583	13.3	326.833	13.3	4.4	13.3	504.4
13.32	106.5	13.32	327.5	13.32	4.4	13.32	504.4
13.34	106.833	13.34	326.917	13.34	4.57471	13.34	504.4
13.36	106.5	13.36	327.5	13.36	4.78863	13.36	504.4
13.38	105.917	13.38	327.833	13.38	4.94209	13.38	504.4
13.4	105.75	13.4	329.167	13.4	5.02771	13.4	504.4
13.42	105.083	13.42	327.417	13.42	5.22335	13.42	504.4
13.44	104.75	13.44	327.75	13.44	5.55653	13.44	504.4
13.46	107.333	13.46	326.583	13.46	6.02312	13.46	504.4
13.48	106	13.48	327.917	13.48	6.76462	13.48	504.4
13.5	106.083	13.5	327.167	13.5	6.7145	13.5	504.4
13.52	105.833	13.52	327.333	13.52	6.31472	13.52	504.4
13.54	106.25	13.54	327.083	13.54	5.93921	13.54	504.4
13.56	105.25	13.56	327.667	13.56	5.69009	13.56	504.4
13.58	104.833	13.58	326.833	13.58	5.56797	13.58	504.4
13.6	105.25	13.6	327.417	13.6	5.53776	13.6	504.4
13.62	106.333	13.62	327.833	13.62	5.56564	13.62	504.4
13.64	106.25	13.64	327.083	13.64	5.62969	13.64	504.4
13.66	105.75	13.66	327.417	13.66	5.71839	13.66	504.4
13.68	105.833	13.68	328.333	13.68	5.82625	13.68	504.4
13.7	106.25	13.7	328.167	13.7	5.95076	13.7	504.4
13.72	106.083	13.72	327.667	13.72	6.09102	13.72	504.4
13.74	105.917	13.74	327.417	13.74	6.24707	13.74	504.504
13.76	105	13.76	328.75	13.76	6.43008	13.76	504.622
13.78	105.917	13.78	329.167	13.78	6.62091	13.78	504.747
13.8	106.5	13.8	328.583	13.8	6.83225	13.8	504.88
13.82	106.25	13.82	329.333	13.82	7.0674	13.82	505.02
13.84	107.167	13.84	326.5	13.84	7.34167	13.84	505.175
13.86	106.167	13.86	328.25	13.86	7.64005	13.86	505.334
13.88	105.667	13.88	328.833	13.88	7.97412	13.88	505.505
13.9	105.417	13.9	328.833	13.9	8.37564	13.9	505.687
13.92	107.75	13.92	328.583	13.92	9.02134	13.92	505.883
13.94	106.083	13.94	329.417	13.94	9.62511	13.94	506.094
13.96	106.5	13.96	329.333	13.96	10.4316	13.96	506.323
13.98	106.917	13.98	328.75	13.98	11.5581	13.98	506.571
14	107.083	14	328.75	14	13.125	14	506.841
14.02	106.5	14.02	328.833	14.02	15.1586	14.02	507.203
14.04	107.5	14.04	330.833	14.04	17.3821	14.04	507.527
14.06	106.833	14.06	329.333	14.06	18.8487	14.06	507.885
14.08	108.083	14.08	331.333	14.08	18.5283	14.08	508.282
14.1	107.75	14.1	330.25	14.1	17.0476	14.1	508.727
14.12	108.583	14.12	332.75	14.12	15.6486	14.12	509.229
14.14	110.167	14.14	332.167	14.14	14.8329	14.14	509.798
14.16	110	14.16	332.833	14.16	14.6201	14.16	510.451
14.18	111.583	14.18	337.333	14.18	14.8828	14.18	511.208
14.2	115.167	14.2	336.833	14.2	15.4996	14.2	512.095
14.22	115.5	14.22	337	14.22	16.4081	14.22	513.15
14.24	121	14.24	340.5	14.24	17.6028	14.24	514.426
14.26	126.25	14.26	345.833	14.26	19.1237	14.26	516.01
14.28	137.333	14.28	349.75	14.28	21.06	14.28	518.053
14.3	146.917	14.3	356.25	14.3	23.5844	14.3	520.821
14.32	159.083	14.32	363.5	14.32	27.0148	14.32	524.711
14.34	164.5	14.34	376.333	14.34	31.8493	14.34	530.126
14.36	175.417	14.36	385.917	14.36	38.6402	14.36	537.193
14.38	184.75	14.38	392.75	14.38	47.6502	14.38	545.3
14.4	186.667	14.4	400.833	14.4	58.301	14.4	551.974
14.42	185.333	14.42	408.75	14.42	67.87	14.42	552.754
14.44	177.25	14.44	408.833	14.44	70.5601	14.44	547.002
14.46	169.75	14.46	404.083	14.46	64.0589	14.46	539.083
14.48	157	14.48	398	14.48	53.6724	14.48	532.011
14.5	144.75	14.5	391.417	14.5	44.0199	14.5	526.674
14.52	136.583	14.52	378.583	14.52	36.6533	14.52	523.053
14.54	128.917	14.54	364.917	14.54	31.7407	14.54	520.778
14.56	125.5	14.56	359.583	14.56	28.9026	14.56	519.452
14.58	122.833	14.58	356.5	14.58	27.6229	14.58	518.806
14.6	125.75	14.6	352.417	14.6	27.5306	14.6	518.709
14.62	129.667	14.62	352.583	14.62	28.6858	14.62	519.117
14.64	135	14.64	360.167	14.64	31.3161	14.64	520.048
14.66	145	14.66	366.5	14.66	35.067	14.66	521.587
14.68	155.917	14.68	374	14.68	38.2436	14.68	523.939
14.7	166.417	14.7	385.667	14.7	38.2144	14.7	527.47
14.72	175.333	14.72	392.75	14.72	35.2163	14.72	532.667
14.74	193.25	14.74	414	14.74	31.986	14.74	539.896
14.76	202.5	14.76	420.5	14.76	30.1164	14.76	548.976
14.78	214.333	14.78	439.25	14.78	30.0283	14.78	558.401
14.8	224	14.8	450.167	14.8	31.7905	14.8	564.214
14.82	229.333	14.82	452.167	14.82	35.5691	14.82	561.988
14.84	232.833	14.84	444.25	14.84	41.7196	14.84	553.409
14.86	228.417	14.86	442.25	14.86	50.4662	14.86	543.637
14.88	203.583	14.88	427	14.88	61.2834	14.88	535.286
14.9	190.417	14.9	407.333	14.9	71.9987	14.9	528.951
14.92	167.667	14.92	397.083	14.92	77.6564	14.92	524.418
14.94	147.667	14.94	375.583	14.94	73.4562	14.94	521.193
14.96	135.5	14.96	364.333	14.96	62.6357	14.96	518.817
14.98	125.5	14.98	356.333	14.98	51.1833	14.98	516.985
15	118.417	15	345.917	15	41.7106	15	515.532
15.02	116.75	15.02	341.75	15.02	34.7059	15.02	514.369
15.04	113.25	15.04	339.583	15.04	29.8274	15.04	513.447
15.06	114.417	15.06	336.583	15.06	26.4732	15.06	512.734
15.08	113.417	15.08	334.083	15.08	24.1346	15.08	512.186
15.1	117.333	15.1	333.083	15.1	22.5094	15.1	511.696
15.12	120.417	15.12	333.25	15.12	21.4602	15.12	511.179
15.14	121.5	15.14	331.917	15.14	20.9545	15.14	510.698
15.16	131.667	15.16	334.5	15.16	21.0276	15.16	510.329
15.18	135.333	15.18	332.583	15.18	21.7408	15.18	510.094
15.2	146.25	15.2	333.5	15.2	23.0869	15.2	510.005
15.22	153.917	15.22	330.5	15.22	24.801	15.22	510.087
15.24	169	15.24	332.5	15.24	26.546	15.24	510.381
15.26	175.167	15.26	334.333	15.26	28.737	15.26	510.926
15.28	182.083	15.28	337.5	15.28	31.9453	15.28	511.706
15.3	178.167	15.3	336.75	15.3	36.4735	15.3	512.507
15.32	176.583	15.32	338.583	15.32	42.7847	15.32	512.975
15.34	162.75	15.34	340.75	15.34	50.1551	15.34	513.261
15.36	157.417	15.36	343	15.36	55.1214	15.36	513.949
15.38	151	15.38	345.417	15.38	53.3083	15.38	515.459
15.4	136	15.4	349.167	15.4	46.0427	15.4	518.042
15.42	130.333	15.42	350.333	15.42	37.7967	15.42	521.771
15.44	126.167	15.44	355.333	15.44	30.7794	15.44	526.349
15.46	120.167	15.46	357.75	15.46	25.4757	15.46	530.547
15.48	116.667	15.48	358.25	15.48	21.6919	15.48	531.757
15.5	114.417	15.5	356.75	15.5	19.0124	15.5	528.849
15.52	112.167	15.52	359.083	15.52	17.0211	15.52	524.134
15.54	110.5	15.54	350.833	15.54	15.4663	15.54	519.676
15.56	109.167	15.56	347.833	15.56	14.2196	15.56	516.153
15.58	108.75	15.58	347.25	15.58	13.1927	15.58	513.608
15.6	108.25	15.6	340.75	15.6	12.3335	15.6	511.85
15.62	107.167	15.62	338.167	15.62	11.6064	15.62	510.61
15.64	107.25	15.64	337.333	15.64	10.9871	15.64	509.741
15.66	107.583	15.66	332.75	15.66	10.4547	15.66	509.093
15.68	106.25	15.68	334.5	15.68	9.99835	15.68	508.645
15.7	106.917	15.7	330.833	15.7	9.60611	15.7	508.397
15.72	106	15.72	331.667	15.72	9.2732	15.72	508.389
15.74	106	15.74	331.667	15.74	8.99681	15.74	508.707
15.76	107.583	15.76	329.667	15.76	8.77793	15.76	509.439
15.78	105.417	15.78	330.667	15.78	8.62238	15.78	510.592
15.8	107.667	15.8	330.833	15.8	8.59603	15.8	511.898
15.82	108.417	15.82	332.833	15.82	8.61806	15.82	512.556
15.84	107.583	15.84	330.667	15.84	8.78053	15.84	511.852
15.86	108	15.86	330.833	15.86	9.1431	15.86	510.324
15.88	108.917	15.88	331.25	15.88	9.77512	15.88	508.795
15.9	108	15.9	331.333	15.9	10.5398	15.9	507.407
15.92	107.167	15.92	328.083	15.92	11.9271	15.92	506.517
15.94	107.833	15.94	327.667	15.94	13.3396	15.94	505.9
15.96	108.083	15.96	328.083	15.96	13.99	15.96	505.506
15.98	106.583	15.98	327.417	15.98	13.6664	15.98	505.185
16	106.917	16	326.417	16	12.8973	16	504.935
16.02	104.75	16.02	328.333	16.02	11.6947	16.02	504.735
16.04	106	16.04	327.833	16.04	10.2316	16.04	504.572
16.06	105.917	16.06	326.75	16.06	8.942	16.06	504.438
16.08	106.083	16.08	325.917	16.08	7.98914	16.08	504.4
16.1	106.583	16.1	325.833	16.1	7.401	16.1	504.4
16.12	105.917	16.12	327.083	16.12	7.03739	16.12	504.4
16.14	107.167	16.14	326.833	16.14	6.89481	16.14	504.4
16.16	105.75	16.16	327.833	16.16	6.9613	16.16	504.4
16.18	106.917	16.18	325.333	16.18	7.14615	16.18	504.4
16.2	105.833	16.2	326.333	16.2	7.45509	16.2	504.4
16.22	105.25	16.22	327	16.22	7.47651	16.22	504.4
16.24	107.333	16.24	326.833	16.24	7.06708	16.24	504.4
16.26	106	16.26	326.167	16.26	6.52049	16.26	504.4
16.28	105.917	16.28	326.417	16.28	6.0666	16.28	504.4
16.3	107.167	16.3	326.667	16.3	5.75214	16.3	504.414
16.32	106.167	16.32	326.583	16.32	5.55383	16.32	504.891
16.34	105.333	16.34	328.083	16.34	5.4358	16.34	505.624
16.36	105.083	16.36	328.417	16.36	5.37021	16.36	506.616
16.38	106.333	16.38	326.083	16.38	5.30885	16.38	507.819
16.4	106.167	16.4	328.333	16.4	4.79788	16.4	508.879
16.42	105.083	16.42	328.833	16.42	4.8409	16.42	509.095
16.44	104.667	16.44	329.417	16.44	4.9096	16.44	508.284
16.46	105.917	16.46	327.167	16.46	5.0042	16.46	507.117
16.48	104.75	16.48	329	16.48	5.12624	16.48	506.098
16.5	104.417	16.5	326.75	16.5	5.27858	16.5	505.372
16.52	105	16.52	329.083	16.52	5.46558	16.52	504.919
16.54	106.75	16.54	327.417	16.54	5.69356	16.54	504.669
16.56	105.75	16.56	327.417	16.56	5.97166	16.56	504.552
16.58	106.5	16.58	328.167	16.58	6.31292	16.58	504.527
16.6	107.75	16.6	328	16.6	6.73859	16.6	504.573
16.62	108.5	16.62	327.917	16.62	7.28437	16.62	504.683
16.64	108.667	16.64	327.833	16.64	8.00993	16.64	504.862
16.66	109.167	16.66	328.833	16.66	9.00211	16.66	505.13
16.68	111.417	16.68	327.667	16.68	10.3766	16.68	505.526
16.7	113.833	16.7	327.833	16.7	12.1438	16.7	506.111
16.72	117	16.72	330.167	16.72	14.2178	16.72	506.946
16.74	115.083	16.74	329	16.74	16.1534	16.74	508.05
16.76	115.583	16.76	330.25	16.76	17.7338	16.76	509.207
16.78	114.75	16.78	331.333	16.78	19.1281	16.78	509.902
16.8	113.833	16.8	331.417	16.8	19.767	16.8	509.653
16.82	113.833	16.82	329.583	16.82	19.2858	16.82	508.895
16.84	114.667	16.84	332.583	16.84	18.1356	16.84	508.259
16.86	118	16.86	333.667	16.86	17.4437	16.86	507.98
16.88	112.833	16.88	333.167	16.88	18.0359	16.88	508.065
16.9	114	16.9	332.5	16.9	20.0035	16.9	508.461
16.92	113.75	16.92	334.25	16.92	22.4753	16.92	509.141
16.94	115.5	16.94	334.667	16.94	23.5307	16.94	510.099
16.96	115.583	16.96	336.583	16.96	21.868	16.96	511.574
16.98	115.417	16.98	339.5	16.98	18.815	16.98	513.665
17	113.667	17	342	17	15.9743	17	516.571
17.02	111.5	17.02	340.5	17.02	13.9713	17.02	520.299
17.04	110.917	17.04	347.917	17.04	12.9137	17.04	524.38
17.06	112.333	17.06	349.75	17.06	12.6013	17.06	527.526
17.08	110.333	17.08	351.5	17.08	12.6533	17.08	528.204
17.1	110.667	17.1	351.25	17.1	12.7849	17.1	525.866
17.12	109.75	17.12	347.167	17.12	13.0274	17.12	521.89
17.14	111.083	17.14	349	17.14	13.4275	17.14	517.994
17.16	112.75	17.16	345.333	17.16	14.2708	17.16	514.902
17.18	116.417	17.18	344.25	17.18	15.9734	17.18	512.723
17.2	117.417	17.2	340.417	17.2	18.769	17.2	511.291
17.22	118.75	17.22	339.25	17.22	22.6823	17.22	510.407
17.24	122.333	17.24	336.833	17.24	27.2648	17.24	509.915
17.26	123.417	17.26	336.667	17.26	30.9503	17.26	509.734
17.28	124.25	17.28	335.667	17.28	31.1365	17.28	509.836
17.3	124.25	17.3	335.583	17.3	27.718	17.3	510.266
17.32	119.917	17.32	336.583	17.32	23.3287	17.32	511.112
17.34	120.167	17.34	339.667	17.34	19.7103	17.34	512.532
17.36	118.5	17.36	337.833	17.36	17.4155	17.36	514.682
17.38	120.167	17.38	342	17.38	16.3536	17.38	517.578
17.4	117.75	17.4	344.417	17.4	15.8675	17.4	520.854
17.42	119.417	17.42	345.25	17.42	15.2839	17.42	523.258
17.44	118.583	17.44	346.333	17.44	14.8606	17.44	523.09
17.46	117.083	17.46	348.333	17.46	15.2281	17.46	520.876
17.48	119.333	17.48	349.583	17.48	16.72	17.48	518.692
17.5	117.333	17.5	348.083	17.5	19.3518	17.5	517.748
17.52	120.5	17.52	347.083	17.52	22.678	17.52	518.25
17.54	121.833	17.54	345.917	17.54	25.3571	17.54	519.412
17.56	121.083	17.56	349.25	17.56	25.4408	17.56	519.853
17.58	119.667	17.58	346.917	17.58	22.8344	17.58	519.35
17.6	117	17.6	346.917	17.6	19.4533	17.6	519.254
17.62	114.667	17.62	349.667	17.62	16.4947	17.62	520.173
17.64	113.167	17.64	344.917	17.64	14.0929	17.64	521.169
17.66	110.75	17.66	345.75	17.66	12.2093	17.66	520.547
17.68	111.167	17.68	342.917	17.68	10.8511	17.68	518.426
17.7	111.083	17.7	344.833	17.7	9.94761	17.7	516.367
17.72	111.417	17.72	341.25	17.72	9.41267	17.72	515.333
17.74	111.167	17.74	340.833	17.74	9.21306	17.74	515.53
17.76	111.333	17.76	338.167	17.76	9.38018	17.76	516.413
17.78	112.25	17.78	338.083	17.78	9.99853	17.78	516.633
17.8	112.333	17.8	336.417	17.8	11.1389	17.8	515.286
17.82	109.167	17.82	336.167	17.82	12.7273	17.82	513.154
17.84	111.083	17.84	335.417	17.84	14.288	17.84	511.162
17.86	110.5	17.86	333.5	17.86	14.7545	17.86	509.619
17.88	109.417	17.88	333.417	17.88	13.6552	17.88	508.534
17.9	109.25	17.9	329.917	17.9	11.9399	17.9	507.801
17.92	107.583	17.92	329	17.92	10.4589	17.92	507.317
17.94	107.917	17.94	328.417	17.94	9.48377	17.94	506.999
17.96	108	17.96	330.167	17.96	9.01404	17.96	506.805
17.98	109.333	17.98	330.417	17.98	8.97704	17.98	506.715
18	109.75	18	330.167	18	9.32881	18	506.723
18.02	110.333	18.02	328.667	18.02	10.1066	18.02	506.83
18.04	112.25	18.04	330.417	18.04	11.4202	18.04	507.048
18.06	113.25	18.06	330.417	18.06	13.3939	18.06	507.402
18.08	112.75	18.08	329.167	18.08	16.0132	18.08	507.943
18.1	111.75	18.1	331.667	18.1	18.8394	18.1	508.765
18.12	113.417	18.12	332	18.12	20.5511	18.12	510.006
18.14	112.917	18.14	335	18.14	19.741	18.14	511.803
18.16	114.083	18.16	333.583	18.16	17.1947	18.16	514.182
18.18	115.25	18.18	337.833	18.18	14.5369	18.18	516.855
18.2	115.417	18.2	335.917	18.2	12.4682	18.2	518.814
18.22	115.583	18.22	337.25	18.22	11.1618	18.22	518.633
18.24	117	18.24	339.417	18.24	10.5414	18.24	516.627
18.26	116.083	18.26	338.75	18.26	10.4945	18.26	514.379
18.28	117	18.28	337.583	18.28	10.9799	18.28	512.79
18.3	115.5	18.3	341.5	18.3	12.0794	18.3	512.172
18.32	115.583	18.32	337.667	18.32	13.8784	18.32	512.612
18.34	114.5	18.34	339.25	18.34	16.3291	18.34	514.091
18.36	114.25	18.36	337.667	18.36	19.0482	18.36	516.45
18.38	116	18.38	339	18.38	20.9279	18.38	519.175
18.4	115.083	18.4	339.833	18.4	20.6706	18.4	520.944
18.42	117.167	18.42	339.417	18.42	19.0537	18.42	520.309
18.44	119.167	18.44	342.583	18.44	17.8649	18.44	517.828
18.46	117.417	18.46	339.75	18.46	17.885	18.46	515.102
18.48	119.083	18.48	339.5	18.48	18.6471	18.48	512.982
18.5	118.083	18.5	339.833	18.5	18.8306	18.5	511.638
18.52	115.833	18.52	337.083	18.52	18.0985	18.52	510.915
18.54	114.333	18.54	336.25	18.54	17.4577	18.54	510.746
18.56	113.25	18.56	336.833	18.56	17.392	18.56	511.279
18.58	113.75	18.58	334.333	18.58	18.0358	18.58	512.554
18.6	110.5	18.6	334.75	18.6	19.2066	18.6	514.418
18.62	109.417	18.62	338.25	18.62	19.5805	18.62	516.225
18.64	108.583	18.64	336	18.64	18.06	18.64	516.668
18.66	109.167	18.66	335.333	18.66	15.5458	18.66	515.247
18.68	107.75	18.68	336.25	18.68	13.1948	18.68	513.108
18.7	108.333	18.7	334.917	18.7	11.4202	18.7	511.217
18.72	107.833	18.72	333.417	18.72	10.2461	18.72	509.873
18.74	107.083	18.74	332.667	18.74	9.55541	18.74	509.07
18.76	107.083	18.76	333.417	18.76	9.16547	18.76	508.693
18.78	108.333	18.78	334	18.78	9.0827	18.78	508.627
18.8	109.667	18.8	331.25	18.8	9.21724	18.8	508.804
18.82	110.917	18.82	332.75	18.82	9.56159	18.82	509.205
18.84	114.333	18.84	335.417	18.84	10.1354	18.84	509.848
18.86	116.5	18.86	335.75	18.86	10.9892	18.86	510.795
18.88	119.333	18.88	337.333	18.88	12.2442	18.88	512.173
18.9	121.75	18.9	341.5	18.9	14.0947	18.9	514.168
18.92	128.333	18.92	343.167	18.92	16.7976	18.92	517.028
18.94	127.5	18.94	347.083	18.94	20.5384	18.94	520.818
18.96	134	18.96	349.75	18.96	25.2154	18.96	525.249
18.98	134.417	18.98	354.25	18.98	29.9987	18.98	529.095
19	129.167	19	358	19	32.584	19	530.364
19.02	128.333	19.02	358.75	19.02	30.8468	19.02	529.233
19.04	125.083	19.04	355.5	19.04	26.3364	19.04	527.311
19.06	122.5	19.06	357.917	19.06	21.5799	19.06	524.367
19.08	117.083	19.08	352.917	19.08	17.6548	19.08	520.537
19.1	115.083	19.1	349.417	19.1	14.8017	19.1	516.91
19.12	110.917	19.12	347.083	19.12	12.9212	19.12	513.998
19.14	109.417	19.14	342.167	19.14	11.726	19.14	511.825
19.16	108.333	19.16	338.667	19.16	10.8201	19.16	510.241
19.18	106.917	19.18	335.25	19.18	9.95852	19.18	509.068
19.2	106.083	19.2	333.917	19.2	9.23546	19.2	508.165
19.22	105.5	19.22	331.25	19.22	8.77081	19.22	507.444
19.24	106.25	19.24	330.75	19.24	8.59763	19.24	506.836
19.26	106.167	19.26	328.833	19.26	8.64254	19.26	506.34
19.28	106.083	19.28	328.167	19.28	8.65675	19.28	505.924
19.3	105.75	19.3	328.5	19.3	8.43704	19.3	505.576
19.32	104.833	19.32	327.75	19.32	8.18451	19.32	505.294
19.34	106.083	19.34	327.75	19.34	8.19508	19.34	505.082
19.36	105.5	19.36	326.833	19.36	8.51862	19.36	504.955
19.38	105.5	19.38	326.417	19.38	9.00629	19.38	504.929
19.4	108.25	19.4	326.667	19.4	9.25254	19.4	504.992
19.42	106.667	19.42	327.083	19.42	9.05676	19.42	505.034
19.44	107.25	19.44	327.333	19.44	8.78386	19.44	504.866
19.46	106.333	19.46	328.75	19.46	8.75527	19.46	504.507
19.48	108.25	19.48	328.167	19.48	9.05065	19.48	504.4
19.5	107.083	19.5	327.167	19.5	9.67416	19.5	504.4
19.52	106.583	19.52	326.583	19.52	10.691	19.52	504.4
19.54	109	19.54	326.5	19.54	12.252	19.54	504.4
19.56	109.833	19.56	326.667	19.56	14.5353	19.56	504.4
19.58	109.667	19.58	326.333	19.58	17.6499	19.58	504.4
19.6	109	19.6	325.417	19.6	21.4802	19.6	504.4
19.62	109.833	19.62	328.25	19.62	25.3084	19.62	504.4
19.64	108.25	19.64	325.5	19.64	27.5778	19.64	504.4
19.66	108.333	19.66	326.583	19.66	26.7746	19.66	504.4
19.68	107.5	19.68	325.583	19.68	23.3173	19.68	504.4
19.7	106.167	19.7	325.833	19.7	19.1766	19.7	504.4
19.72	106.333	19.72	325.5	19.72	15.583	19.72	504.4
19.74	105.667	19.74	325	19.74	12.8454	19.74	504.4
19.76	106.083	19.76	325.75	19.76	10.8926	19.76	504.4
19.78	105.25	19.78	325.25	19.78	9.52072	19.78	504.4
19.8	105.417	19.8	327	19.8	8.5324	19.8	504.4
19.82	106.417	19.82	325.75	19.82	7.79662	19.82	504.4
19.84	105.333	19.84	326.083	19.84	7.24411	19.84	504.4
19.86	105	19.86	325.417	19.86	6.81772	19.86	504.4
19.88	104.333	19.88	326.25	19.88	6.56527	19.88	504.4
19.9	106.25	19.9	325.917	19.9	6.48693	19.9	504.4
19.92	104.5	19.92	326.667	19.92	6.63289	19.92	504.4
19.94	104.25	19.94	326.5	19.94	7.05043	19.94	504.4
19.96	105.083	19.96	325.833	19.96	7.71035	19.96	504.4
19.98	106	19.98	324.583	19.98	8.34036	19.98	504.4
20	104.917	20	327.5	20	8.44873	20	504.4
20.02	105.417	20.02	325.75	20.02	7.91622	20.02	504.4
20.04	105.5	20.04	325.75	20.04	7.12546	20.04	504.4
20.06	105.417	20.06	326.833	20.06	6.37375	20.06	504.4
20.08	105.25	20.08	325.417	20.08	5.69943	20.08	504.4
20.1	104.917	20.1	325.5	20.1	5.24555	20.1	504.4
20.12	104.75	20.12	325.167	20.12	4.96219	20.12	504.4
20.14	105.25	20.14	326.833	20.14	4.80541	20.14	504.4
20.16	104.833	20.16	326.75	20.16	4.73875	20.16	504.4
20.18	104.75	20.18	326.333	20.18	4.72744	20.18	504.4
20.2	105.083	20.2	325.333	20.2	4.73412	20.2	504.4
20.22	106.083	20.22	326.333	20.22	4.75814	20.22	504.4
20.24	104.833	20.24	326.083	20.24	4.82902	20.24	504.4
20.26	106.167	20.26	327.75	20.26	4.9649	20.26	504.4
20.28	107.917	20.28	326.083	20.28	5.18332	20.28	504.4
20.3	106.417	20.3	326.083	20.3	5.49013	20.3	504.4
20.32	106.667	20.32	326.417	20.32	5.94534	20.32	504.4
20.34	107.167	20.34	327.583	20.34	6.58172	20.34	504.4
20.36	109.333	20.36	328.083	20.36	7.52556	20.36	504.4
20.38	109.333	20.38	326.917	20.38	8.8917	20.38	504.4
20.4	110.917	20.4	329	20.4	10.7218	20.4	504.748
20.42	109	20.42	327.167	20.42	12.8469	20.42	505.266
20.44	111.417	20.44	328.5	20.44	14.5785	20.44	505.965
20.46	111.25	20.46	329.667	20.46	14.6921	20.46	506.951
20.48	110.583	20.48	330.667	20.48	13.1328	20.48	508.307
20.5	110.917	20.5	333.5	20.5	11.0897	20.5	510.201
20.52	109.833	20.52	332.333	20.52	9.34364	20.52	512.483
20.54	109.583	20.54	332.917	20.54	8.12231	20.54	514.687
20.56	108.333	20.56	331.417	20.56	7.42558	20.56	515.586
20.58	108.083	20.58	334.75	20.58	7.1842	20.58	514.41
20.6	109.917	20.6	333.667	20.6	7.33344	20.6	512.163
20.62	108.917	20.62	332.75	20.62	7.81602	20.62	509.96
20.64	107.333	20.64	333.917	20.64	8.41473	20.64	508.212
20.66	107.75	20.66	335.083	20.66	8.71777	20.66	506.968
20.68	106.417	20.68	330.25	20.68	8.53189	20.68	506.136
20.7	106.75	20.7	332	20.7	8.30175	20.7	505.589
20.72	107.5	20.72	329.417	20.72	8.4394	20.72	505.23
20.74	106.667	20.74	330.417	20.74	9.01758	20.74	504.999
20.76	107.25	20.76	327.25	20.76	9.79206	20.76	504.864
20.78	106.75	20.78	328.75	20.78	10.1608	20.78	504.807
20.8	106.417	20.8	328.083	20.8	9.77839	20.8	504.842
20.82	106.417	20.82	328.75	20.82	9.12648	20.82	504.914
20.84	108	20.84	328.167	20.84	8.68494	20.84	505.044
20.86	109.333	20.86	328.75	20.86	8.584	20.86	505.233
20.88	110.417	20.88	330	20.88	8.80906	20.88	505.484
20.9	112.25	20.9	329.5	20.9	9.32423	20.9	505.805
20.92	113.25	20.92	329.917	20.92	10.1261	20.92	506.21
20.94	117.917	20.94	330.917	20.94	11.3075	20.94	506.716
20.96	121.333	20.96	330.167	20.96	13.0035	20.96	507.354
20.98	122.5	20.98	333.083	20.98	15.3105	20.98	508.177
21	128.333	21	335.5	21	18.2724	21	509.279
21.02	128.5	21.02	337.75	21.02	21.5313	21.02	510.815
21.04	129.417	21.04	338.917	21.04	23.9949	21.04	512.974
21.06	129.167	21.06	338.333	21.06	24.7495	21.06	515.889
21.08	130.833	21.08	341.333	21.08	25.1872	21.08	519.469
21.1	127.417	21.1	345.583	21.1	27.1113	21.1	523.045
21.12	122.833	21.12	344.667	21.12	30.5004	21.12	524.975
21.14	120.333	21.14	348.167	21.14	33.2692	21.14	524.28
21.16	119.333	21.16	345.667	21.16	32.5608	21.16	522.03
21.18	116.25	21.18	346.917	21.18	28.5715	21.18	519.024
21.2	114.25	21.2	349.75	21.2	23.7229	21.2	515.97
21.22	113.583	21.22	344.833	21.22	19.4746	21.22	513.543
21.24	113.083	21.24	344.167	21.24	16.2578	21.24	511.941
21.26	111.5	21.26	340.75	21.26	14.0245	21.26	511.167
21.28	110.25	21.28	339.583	21.28	12.5492	21.28	511.2
21.3	114	21.3	339.75	21.3	11.6069	21.3	512.082
21.32	113.75	21.32	338.667	21.32	11.045	21.32	513.781
21.34	117.083	21.34	338.917	21.34	10.7816	21.34	516.072
21.36	118.833	21.36	342.583	21.36	10.8077	21.36	518.123
21.38	116.083	21.38	339.667	21.38	11.1816	21.38	518.395
21.4	120.667	21.4	339.667	21.4	12.0365	21.4	516.5
21.42	116.917	21.42	342.25	21.42	13.5689	21.42	513.833
21.44	118.167	21.44	338.667	21.44	15.9428	21.44	511.425
21.46	116.667	21.46	339	21.46	19.1396	21.46	509.579
21.48	115.583	21.48	336.75	21.48	22.6191	21.48	508.283
21.5	114.667	21.5	336	21.5	24.8187	21.5	507.413
21.52	112.333	21.52	332.667	21.52	23.9199	21.52	506.834
21.54	110.5	21.54	331.083	21.54	20.7524	21.54	506.46
21.56	109.333	21.56	332	21.56	17.2585	21.56	506.249
21.58	108.917	21.58	330.667	21.58	14.4067	21.58	506.187
21.6	108	21.6	326.833	21.6	12.4031	21.6	506.299
21.62	109.083	21.62	329.333	21.62	11.1714	21.62	506.661
21.64	109.75	21.64	329.75	21.64	10.5629	21.64	507.327
21.66	107.75	21.66	330.833	21.66	10.4874	21.66	508.391
21.68	109.833	21.68	331.5	21.68	10.9411	21.68	509.829
21.7	109.25	21.7	332.417	21.7	11.936	21.7	511.354
21.72	110.25	21.72	330.833	21.72	13.335	21.72	512.214
21.74	111	21.74	330.167	21.74	14.7577	21.74	511.726
21.76	110.333	21.76	332.917	21.76	16.0319	21.76	510.621
21.78	109.083	21.78	332.417	21.78	16.9308	21.78	509.834
21.8	110.083	21.8	332.583	21.8	16.4929	21.8	509.626
21.82	111.833	21.82	332.5	21.82	14.6589	21.82	509.554
21.84	109.333	21.84	330.167	21.84	12.5705	21.84	508.951
21.86	111.5	21.86	330.667	21.86	10.8913	21.86	507.911
21.88	110	21.88	331.5	21.88	9.77006	21.88	506.905
21.9	110.25	21.9	331.75	21.9	9.1517	21.9	506.135
21.92	110.667	21.92	330.833	21.92	8.93639	21.92	505.616
21.94	108.583	21.94	330.083	21.94	9.05982	21.94	505.296
21.96	109.667	21.96	329.917	21.96	9.55094	21.96	505.116
21.98	110.5	21.98	327.5	21.98	10.4691	21.98	505.034
22	107.25	22	327.667	22	11.8917	22	505.029
22.02	108.667	22.02	328.917	22.02	13.8078	22.02	505.069
22.04	109.5	22.04	329.75	22.04	15.8254	22.04	505.199
22.06	109.333	22.06	327.417	22.06	16.8554	22.06	505.404
22.08	110.417	22.08	328.583	22.08	16.1039	22.08	505.7
22.1	111.667	22.1	329.75	22.1	14.428	22.1	506.117
22.12	113.167	22.12	329.333	22.12	12.7689	22.12	506.758
22.14	115	22.14	331.667	22.14	11.4537	22.14	507.639
22.16	115.833	22.16	331.417	22.16	10.6256	22.16	508.929
22.18	122.583	22.18	331.667	22.18	10.2788	22.18	510.71
22.2	119.167	22.2	334.5	22.2	10.3158	22.2	512.9
22.22	122.5	22.22	335.917	22.22	10.6765	22.22	514.999
22.24	123.417	22.24	334.333	22.24	11.3545	22.24	515.809
22.26	125.5	22.26	334.083	22.26	12.4077	22.26	514.642
22.28	126.083	22.28	334.083	22.28	13.938	22.28	512.529
22.3	126.417	22.3	333.667	22.3	16.0516	22.3	510.539
22.32	125.167	22.32	332.75	22.32	18.7461	22.32	509.048
22.34	126	22.34	331.5	22.34	21.7912	22.34	508.079
22.36	129.667	22.36	331.917	22.36	24.974	22.36	507.532
22.38	130.833	22.38	333	22.38	28.0261	22.38	507.267
22.4	130.417	22.4	331.75	22.4	30.6725	22.4	507.199
22.42	130.833	22.42	332.25	22.42	32.9344	22.42	507.281
22.44	129.333	22.44	333.583	22.44	33.5334	22.44	507.494
22.46	127.75	22.46	333.5	22.46	31.7224	22.46	507.836
22.48	127.083	22.48	332.333	22.48	28.7897	22.48	508.32
22.5	124.75	22.5	334.75	22.5	26.2537	22.5	508.976
22.52	128.75	22.52	335.583	22.52	24.4676	22.52	509.871
22.54	129.917	22.54	338.5	22.54	22.9675	22.54	511.114
22.56	128	22.56	340.417	22.56	21.0786	22.56	512.861
22.58	126.167	22.58	345.75	22.58	18.5597	22.58	515.276
22.6	124.083	22.6	348.083	22.6	16.0925	22.6	518.45
22.62	121.083	22.62	348.833	22.62	14.1236	22.62	522.059
22.64	124.75	22.64	354	22.64	12.7728	22.64	525.256
22.66	124.5	22.66	358.167	22.66	11.8985	22.66	526.907
22.68	121.583	22.68	360.25	22.68	11.3978	22.68	526.112
22.7	121.25	22.7	360.667	22.7	11.1609	22.7	523.748
22.72	121.417	22.72	364.5	22.72	11.1626	22.72	521.882
22.74	120.583	22.74	359.75	22.74	11.3897	22.74	521.484
22.76	123.333	22.76	362.75	22.76	11.8513	22.76	521.937
22.78	127.25	22.78	361.5	22.78	12.5821	22.78	521.774
22.8	128.75	22.8	354.5	22.8	13.5947	22.8	520.88
22.82	135.833	22.82	355.083	22.82	14.9501	22.82	519.826
22.84	135.917	22.84	349.5	22.84	16.744	22.84	518.161
22.86	140.417	22.86	348.167	22.86	19.2993	22.86	515.996
22.88	146.5	22.88	349.083	22.88	22.8844	22.88	514.127
22.9	147.667	22.9	348.667	22.9	27.4775	22.9	512.927
22.92	148.083	22.92	347.167	22.92	32.4266	22.92	512.446
22.94	148	22.94	348.167	22.94	36.781	22.94	512.654
22.96	145.667	22.96	346.083	22.96	40.1135	22.96	513.399
22.98	140.75	22.98	347.25	22.98	40.5602	22.98	514.516
23	138	23	348.75	23	36.6922	23	515.934
23.02	137.5	23.02	351	23.02	30.8331	23.02	517.713
23.04	133.583	23.04	352	23.04	25.4109	23.04	519.585
23.06	131.5	23.06	354.083	23.06	21.2747	23.06	521.024
23.08	131.167	23.08	358.083	23.08	18.4923	23.08	521.768
23.1	127.583	23.1	356.917	23.1	16.8675	23.1	522.92
23.12	130.25	23.12	356.5	23.12	16.1978	23.12	525.551
23.14	130.5	23.14	359.917	23.14	16.4423	23.14	529.245
23.16	130.167	23.16	362.917	23.16	17.7226	23.16	531.88
23.18	130.75	23.18	358.167	23.18	20.1605	23.18	530.9
23.2	131.917	23.2	360.417	23.2	23.614	23.2	526.932
23.22	128.417	23.22	354.75	23.22	27.2389	23.22	522.305
23.24	128.5	23.24	352.333	23.24	28.9107	23.24	518.291
23.26	123.75	23.26	352.167	23.26	27.0191	23.26	515.247
23.28	123.833	23.28	348.583	23.28	23.154	23.28	513.102
23.3	120.667	23.3	347.917	23.3	19.4024	23.3	511.625
23.32	117.583	23.32	343.417	23.32	16.5757	23.32	510.601
23.34	115.5	23.34	342.583	23.34	14.766	23.34	509.937
23.36	116.5	23.36	341.5	23.36	13.8194	23.36	509.455
23.38	116.25	23.38	342.833	23.38	13.5559	23.38	509.166
23.4	115.5	23.4	341.333	23.4	13.522	23.4	509.056
23.42	114.333	23.42	338.583	23.42	13.0473	23.42	509.16
23.44	115.333	23.44	337.083	23.44	12.1744	23.44	509.441
23.46	116.417	23.46	337.917	23.46	11.5148	23.46	509.984
23.48	115.333	23.48	340.25	23.48	11.4315	23.48	510.903
23.5	113.083	23.5	338.5	23.5	12.0531	23.5	512.372
23.52	115.417	23.52	341.25	23.52	13.0522	23.52	514.579
23.54	112.417	23.54	344.083	23.54	13.7803	23.54	517.587
23.56	113.5	23.56	344.167	23.56	13.5982	23.56	521.109
23.58	112.583	23.58	346.167	23.58	12.9267	23.58	524.007
23.6	115.333	23.6	348.5	23.6	12.6417	23.6	524.296
23.62	112.25	23.62	346.833	23.62	13.0543	23.62	521.824
23.64	110.917	23.64	345.833	23.64	13.7244	23.64	518.636
23.66	111.833	23.66	347.167	23.66	13.8403	23.66	516.1
23.68	111.667	23.68	346	23.68	13.2499	23.68	514.428
23.7	112.75	23.7	347.583	23.7	12.3234	23.7	513.104
23.72	114.083	23.72	341.417	23.72	11.491	23.72	511.846
23.74	112.833	23.74	341.167	23.74	11.2117	23.74	510.897
23.76	113.5	23.76	341.75	23.76	11.6835	23.76	510.484
23.78	113.667	23.78	341.333	23.78	12.8147	23.78	510.667
23.8	117.25	23.8	339.417	23.8	14.1583	23.8	511.314
23.82	117.083	23.82	339.667	23.82	14.8024	23.82	511.934
23.84	118.5	23.84	337.583	23.84	14.0904	23.84	511.831
23.86	120.833	23.86	338.167	23.86	12.7364	23.86	511.142
23.88	125.417	23.88	339.5	23.88	11.6508	23.88	510.629
23.9	125.083	23.9	338.167	23.9	11.1327	23.9	510.74
23.92	122.75	23.92	339.25	23.92	11.0136	23.92	511.565
23.94	125.417	23.94	339.167	23.94	10.9942	23.94	512.888
23.96	126.917	23.96	338.667	23.96	11.067	23.96	514.153
23.98	126.25	23.98	341.75	23.98	11.471	23.98	514.993
24	126.75	24	341	24	12.3078	24	515.323
24.02	127.5	24.02	340.75	24.02	13.4671	24.02	514.604
24.04	132.667	24.04	340.583	24.04	14.8971	24.04	513.114
24.06	129.833	24.06	341.583	24.06	16.9455	24.06	511.824
24.08	132.917	24.08	340.25	24.08	19.7988	24.08	511.229
24.1	131.25	24.1	335.833	24.1	22.9475	24.1	511.259
24.12	129.25	24.12	338.5	24.12	24.8896	24.12	511.31
24.14	128.667	24.14	335.917	24.14	24.4373	24.14	510.835
24.16	127	24.16	337.917	24.16	22.9413	24.16	510.093
24.18	124.333	24.18	336.667	24.18	22.4309	24.18	509.565
24.2	124.417	24.2	337.167	24.2	23.5637	24.2	509.283
24.22	121.917	24.22	336.333	24.22	25.5292	24.22	509.152
24.24	119.667	24.24	337.083	24.24	26.9959	24.24	509.259
24.26	118.5	24.26	337.167	24.26	27.07	24.26	509.718
24.28	114.75	24.28	338.917	24.28	24.8765	24.28	510.625
24.3	114.75	24.3	337.583	24.3	21.2717	24.3	512.031
24.32	111.667	24.32	340.583	24.32	17.7986	24.32	513.961
24.34	114	24.34	340.667	24.34	15.109	24.34	516.249
24.36	111.667	24.36	342.667	24.36	13.2673	24.36	518.822
24.38	111.333	24.38	344	24.38	12.1593	24.38	521.671
24.4	111.25	24.4	344.5	24.4	11.6714	24.4	523.742
24.42	110.25	24.42	345.25	24.42	11.7757	24.42	523.173
24.44	111.167	24.44	343.167	24.44	12.364	24.44	520.297
24.46	109.417	24.46	343.417	24.46	13.5511	24.46	516.969
24.48	111.167	24.48	339.167	24.48	14.9177	24.48	514.207
24.5	109.333	24.5	342.25	24.5	15.5242	24.5	512.251
24.52	108.75	24.52	340.25	24.52	14.727	24.52	511.008
24.54	111.083	24.54	339.833	24.54	13.284	24.54	510.287
24.56	107.833	24.56	337.25	24.56	12.0727	24.56	509.946
24.58	109.667	24.58	337.417	24.58	11.4238	24.58	509.874
24.6	110.583	24.6	338.333	24.6	11.349	24.6	510.029
24.62	111.25	24.62	337.417	24.62	11.8432	24.62	510.409
24.64	113.417	24.64	336.833	24.64	12.8456	24.64	510.958
24.66	114.917	24.66	342.667	24.66	14.2006	24.66	511.812
24.68	117	24.68	341.083	24.68	15.5126	24.68	513.007
24.7	120.333	24.7	346	24.7	15.9996	24.7	514.704
24.72	123	24.72	350.583	24.72	15.5398	24.72	517.145
24.74	131.417	24.74	358.417	24.74	14.9593	24.74	520.596
24.76	132.5	24.76	360.417	24.76	14.9006	24.76	525.176
24.78	144.917	24.78	370.417	24.78	15.5254	24.78	530.572
24.8	150.583	24.8	372.75	24.8	16.8147	24.8	535.369
24.82	155.417	24.82	376.917	24.82	18.7073	24.82	537.063
24.84	159.917	24.84	380.667	24.84	21.1551	24.84	535.643
24.86	160.833	24.86	380.25	24.86	24.4243	24.86	533.507
24.88	164.167	24.88	385.083	24.88	29.054	24.88	530.64
24.9	157.25	24.9	376.5	24.9	35.1181	24.9	526.412
24.92	147	24.92	376.333	24.92	41.6467	24.92	521.993
24.94	143.417	24.94	370.333	24.94	46.06	24.94	518.342
24.96	138.083	24.96	364.917	24.96	46.6553	24.96	515.676
24.98	132	24.98	358.333	24.98	44.9408	24.98	513.925
25	127.167	25	350.167	25	41.2646	25	512.923
25.02	119.583	25.02	350	25.02	36.3437	25.02	512.402
25.04	117.833	25.04	344.25	25.04	32.0949	25.04	511.875
25.06	115.583	25.06	339.333	25.06	28.5824	25.06	510.986
25.08	116.667	25.08	335.167	25.08	24.9137	25.08	509.95
25.1	113.75	25.1	333.333	25.1	21.3575	25.1	509.087
25.12	114.5	25.12	334.333	25.12	18.4574	25.12	508.404
25.14	112.5	25.14	332.417	25.14	16.3262	25.14	507.86
25.16	113.667	25.16	330.25	25.16	14.9014	25.16	507.436
25.18	113.583	25.18	329.167	25.18	14.0854	25.18	507.105
25.2	115.917	25.2	330.583	25.2	13.7732	25.2	506.852
25.22	113.5	25.22	329.833	25.22	13.758	25.22	506.668
25.24	113.333	25.24	328.417	25.24	13.6667	25.24	506.549
25.26	113.833	25.26	328.417	25.26	13.3967	25.26	506.491
25.28	113.5	25.28	330	25.28	13.3628	25.28	506.494
25.3	113.167	25.3	327.75	25.3	13.9427	25.3	506.581
25.32	112.333	25.32	331.25	25.32	15.095	25.32	506.726
25.34	111.083	25.34	328.917	25.34	16.1973	25.34	506.969
25.36	112.833	25.36	331.75	25.36	16.1284	25.36	507.297
25.38	110.667	25.38	331.167	25.38	14.7706	25.38	507.645
25.4	110.25	25.4	331.083	25.4	13.1475	25.4	507.928
25.42	111.667	25.42	332.5	25.42	11.8958	25.42	508.223
25.44	110	25.44	332.417	25.44	11.1262	25.44	508.694
25.46	111.25	25.46	335.083	25.46	10.7762	25.46	509.449
25.48	112.833	25.48	336.583	25.48	10.8025	25.48	510.606
25.5	114.25	25.5	337.917	25.5	11.1622	25.5	512.331
25.52	114.333	25.52	340.417	25.52	11.7345	25.52	514.719
25.54	116.25	25.54	341.917	25.54	12.2279	25.54	517.665
25.56	119.917	25.56	343.583	25.56	12.4509	25.56	520.53
25.58	123.583	25.58	342.75	25.58	12.6929	25.58	521.766
25.6	125.25	25.6	344.833	25.6	13.3136	25.6	520.473
25.62	129.5	25.62	345.667	25.62	14.4558	25.62	518.086
25.64	130.333	25.64	348.333	25.64	16.2616	25.64	516.176
25.66	131.167	25.66	346.25	25.66	18.7899	25.66	515.351
25.68	139.083	25.68	348.25	25.68	21.7394	25.68	515.594
25.7	134.167	25.7	349.25	25.7	24.0714	25.7	516.404
25.72	138.417	25.72	350.667	25.72	24.686	25.72	517.275
25.74	140.167	25.74	350.833	25.74	24.3665	25.74	518.538
25.76	141.5	25.76	354.083	25.76	24.6866	25.76	520.62
25.78	149.083	25.78	356.5	25.78	25.9225	25.78	523.244
25.8	152.25	25.8	354.583	25.8	27.7855	25.8	525.253
25.82	147.5	25.82	363.167	25.82	30.9278	25.82	525.615
25.84	150.083	25.84	363.417	25.84	35.7199	25.84	525.593
25.86	152.5	25.86	367.083	25.86	40.8077	25.86	526.861
25.88	153.083	25.88	366.667	25.88	43.1907	25.88	529.081
25.9	149.083	25.9	367.917	25.9	40.8525	25.9	530.122
25.92	147.333	25.92	365.75	25.92	35.4162	25.92	528.846
25.94	141.667	25.94	365	25.94	29.8977	25.94	526.316
25.96	139.25	25.96	366.083	25.96	25.9051	25.96	523.069
25.98	131.833	25.98	364.417	25.98	23.9249	25.98	519.817
26	127.583	26	358.083	26	23.8662	26	517.465
26.02	126.25	26.02	354.667	26.02	25.3235	26.02	516.43
26.04	120.583	26.04	354.5	26.04	27.2783	26.04	516.752
26.06	117.417	26.06	349.333	26.06	27.9816	26.06	518.057
26.08	116.167	26.08	347.75	26.08	27.1954	26.08	519.247
26.1	114.083	26.1	347.417	26.1	26.6058	26.1	518.753
26.12	113	26.12	343.833	26.12	26.6461	26.12	516.562
26.14	112.25	26.14	342	26.14	25.6913	26.14	513.998
26.16	109.25	26.16	340.833	26.16	22.9232	26.16	511.818
26.18	110.25	26.18	338.5	26.18	19.6511	26.18	510.188
26.2	108.667	26.2	335.083	26.2	16.9265	26.2	509
26.22	111	26.22	333.75	26.22	15.0573	26.22	508.124
26.24	108.833	26.24	332.667	26.24	14.0634	26.24	507.464
26.26	108.75	26.26	333.333	26.26	13.9029	26.26	506.956
26.28	109.75	26.28	332.917	26.28	14.5347	26.28	506.56
26.3	108.833	26.3	332.667	26.3	15.8175	26.3	506.169
26.32	108.917	26.32	331.667	26.32	17.2154	26.32	505.939
26.34	109.5	26.34	329.5	26.34	17.6509	26.34	505.782
26.36	110.667	26.36	328.417	26.36	16.8694	26.36	505.66
26.38	111.667	26.38	328.5	26.38	16.0467	26.38	505.691
26.4	109.833	26.4	329.75	26.4	16.0498	26.4	505.873
26.42	109.25	26.42	327.25	26.42	17.0563	26.42	506.263
26.44	110.25	26.44	330.917	26.44	18.5431	26.44	506.892
26.46	110.5	26.46	330.083	26.46	19.7213	26.46	507.67
26.48	109.75	26.48	330.167	26.48	20.2948	26.48	508.227
26.5	110.75	26.5	329	26.5	20.4769	26.5	508.075
26.52	109.333	26.52	330.25	26.52	19.5797	26.52	507.391
26.54	110.75	26.54	329.167	26.54	17.4918	26.54	506.702
26.56	109.917	26.56	330.25	26.56	15.2716	26.56	506.263
26.58	110.167	26.58	329.583	26.58	13.3597	26.58	506.117
26.6	111.833	26.6	330.417	26.6	11.665	26.6	506.244
26.62	110.833	26.62	330.25	26.62	10.2809	26.62	506.622
26.64	109.583	26.64	330	26.64	9.29319	26.64	507.257
26.66	109.917	26.66	330.667	26.66	8.66706	26.66	508.205
26.68	109.333	26.68	332.083	26.68	8.30368	26.68	509.603
26.7	110.333	26.7	330.667	26.7	8.02746	26.7	511.5
26.72	108.667	26.72	332.333	26.72	7.70055	26.72	513.623
26.74	107.917	26.74	332.333	26.74	7.40947	26.74	515.052
26.76	109.25	26.76	334.583	26.76	7.25913	26.76	514.63
26.78	109.667	26.78	333.5	26.78	7.27694	26.78	512.729
26.8	109.917	26.8	331.75	26.8	7.41719	26.8	510.573
26.82	109.667	26.82	332.833	26.82	7.55897	26.82	508.774
26.84	111.75	26.84	332	26.84	7.64194	26.84	507.472
26.86	113.25	26.86	331.833	26.86	7.82148	26.86	506.6
26.88	113.75	26.88	332.75	26.88	8.18228	26.88	506.047
26.9	115.167	26.9	330.583	26.9	8.72408	26.9	505.71
26.92	116	26.92	330.25	26.92	9.4493	26.92	505.532
26.94	117.417	26.94	329.667	26.94	10.4946	26.94	505.492
26.96	118.75	26.96	330.917	26.96	11.9958	26.96	505.585
26.98	120.667	26.98	329.917	26.98	13.9651	26.98	505.803
27	122.583	27	327.75	27	16.0764	27	506.099
27.02	120.583	27.02	330.417	27.02	17.8759	27.02	506.358
27.04	119.083	27.04	330.667	27.04	19.3872	27.04	506.574
27.06	119.167	27.06	331.417	27.06	20.1562	27.06	506.987
27.08	115.333	27.08	332.417	27.08	19.6655	27.08	507.725
27.1	114.5	27.1	332.917	27.1	18.8955	27.1	508.916
27.12	113.083	27.12	332	27.12	18.6978	27.12	510.655
27.14	113.833	27.14	333.417	27.14	19.2007	27.14	512.91
27.16	110.917	27.16	334	27.16	19.5968	27.16	515.331
27.18	113.083	27.18	332.583	27.18	18.4692	27.18	516.868
27.2	112	27.2	332.917	27.2	16.071	27.2	516.353
27.22	112.083	27.22	333.5	27.22	13.5995	27.22	514.346
27.24	111.833	27.24	336.167	27.24	11.6597	27.24	512.25
27.26	109.417	27.26	335.5	27.26	10.3764	27.26	510.797
27.28	111.417	27.28	336.75	27.28	9.74025	27.28	510.238
27.3	108.75	27.3	336.583	27.3	9.67585	27.3	510.664
27.32	108.833	27.32	336.083	27.32	10.1443	27.32	511.921
27.34	108.5	27.34	335.583	27.34	11.0486	27.34	513.605
27.36	107.667	27.36	337.917	27.36	12.0237	27.36	514.739
27.38	109.333	27.38	334.167	27.38	12.6059	27.38	514.259
27.4	108.417	27.4	335.833	27.4	12.8914	27.4	512.505
27.42	108.667	27.42	335.083	27.42	13.0484	27.42	510.646
27.44	109.917	27.44	334.667	27.44	13.2426	27.44	509.261
27.46	110.75	27.46	332.75	27.46	13.866	27.46	508.507
27.48	109.583	27.48	334.333	27.48	14.6964	27.48	508.323
27.5	112	27.5	331.917	27.5	15.1312	27.5	508.495
27.52	112	27.52	333.417	27.52	15.3326	27.52	508.732
27.54	111.917	27.54	336.417	27.54	15.896	27.54	509.214
27.56	110.917	27.56	334.5	27.56	16.4629	27.56	510.282
27.58	112.25	27.58	332	27.58	15.7566	27.58	511.98
27.6	110.5	27.6	333.833	27.6	13.7504	27.6	513.963
27.62	108.917	27.62	332.417	27.62	11.4965	27.62	515.173
27.64	108.333	27.64	336.083	27.64	9.62646	27.64	514.498
27.66	109.417	27.66	335.417	27.66	8.25253	27.66	512.465
27.68	107.5	27.68	333.667	27.68	7.33496	27.68	510.264
27.7	107.417	27.7	335.833	27.7	6.73737	27.7	508.432
27.72	107.167	27.72	333.083	27.72	6.38158	27.72	507.075
27.74	108.75	27.74	332.583	27.74	6.27647	27.74	506.129
27.76	106.833	27.76	331.5	27.76	6.33247	27.76	505.479
27.78	106.083	27.78	331.083	27.78	6.6526	27.78	505.029
27.8	107.333	27.8	326.417	27.8	7.30078	27.8	504.727
27.82	107.75	27.82	327.583	27.82	8.34376	27.82	504.562
27.84	106.917	27.84	327.25	27.84	9.65311	27.84	504.549
27.86	104.583	27.86	326.417	27.86	10.7628	27.86	504.704
27.88	107.333	27.88	326.583	27.88	10.9731	27.88	504.998
27.9	105.917	27.9	325.25	27.9	10.1969	27.9	505.253
27.92	105.917	27.92	326.917	27.92	8.90685	27.92	505.171
27.94	105.167	27.94	329.083	27.94	7.64019	27.94	504.764
27.96	105.417	27.96	326.917	27.96	6.64871	27.96	504.4
27.98	105.083	27.98	327.75	27.98	5.98697	27.98	504.4
28	105.917	28	326.75	28	5.58052	28	504.4
28.02	106.25	28.02	327.083	28.02	5.40455	28.02	504.4
28.04	107.833	28.04	326.333	28.04	5.38321	28.04	504.4
28.06	107.417	28.06	326.417	28.06	5.51847	28.06	504.4
28.08	107.417	28.08	326.667	28.08	5.84889	28.08	504.4
28.1	106.583	28.1	328.083	28.1	6.43412	28.1	504.933
28.12	108.75	28.12	327.5	28.12	7.30871	28.12	505.667
28.14	108.75	28.14	327.667	28.14	8.40406	28.14	506.427
28.16	109.583	28.16	327.75	28.16	9.38508	28.16	506.824
28.18	110.167	28.18	327.333	28.18	9.70691	28.18	506.61
28.2	109.667	28.2	329	28.2	9.42157	28.2	506.215
28.22	110.333	28.22	327.25	28.22	9.01701	28.22	506.093
28.24	109.417	28.24	329.583	28.24	8.71634	28.24	506.483
28.26	108.917	28.26	328.25	28.26	8.80078	28.26	507.376
28.28	112.083	28.28	328.667	28.28	9.52937	28.28	508.6
28.3	109	28.3	328.917	28.3	10.9442	28.3	509.67
28.32	108.833	28.32	328.167	28.32	12.8397	28.32	509.801
28.34	107.083	28.34	329.5	28.34	14.6175	28.34	508.933
28.36	108.833	28.36	327.75	28.36	15.3308	28.36	507.889
28.38	106.75	28.38	328.333	28.38	14.5482	28.38	507.268
28.4	107	28.4	329	28.4	12.8834	28.4	507.241
28.42	108	28.42	328.833	28.42	11.3006	28.42	507.594
28.44	106.25	28.44	328.833	28.44	10.3788	28.44	507.727
28.46	106.333	28.46	328.167	28.46	10.1907	28.46	507.182
28.48	106.75	28.48	328.75	28.48	10.3599	28.48	506.274
28.5	105.917	28.5	327.583	28.5	10.5198	28.5	505.443
28.52	106.333	28.52	329.417	28.52	10.4465	28.52	504.854
28.54	106.333	28.54	328.083	28.54	9.82281	28.54	504.53
28.56	105.917	28.56	328.083	28.56	8.85288	28.56	504.453
28.58	106.333	28.58	327.167	28.58	8.0598	28.58	504.593
28.6	106.917	28.6	327.833	28.6	7.74486	28.6	504.893
28.62	104.917	28.62	327.75	28.62	7.91818	28.62	505.188
28.64	105.667	28.64	327	28.64	8.56042	28.64	505.204
28.66	106.333	28.66	325.667	28.66	9.53719	28.66	504.916
28.68	105.167	28.68	328.5	28.68	10.4251	28.68	504.648
28.7	105.667	28.7	326.5	28.7	10.974	28.7	504.515
28.72	105.75	28.72	327.167	28.72	11.3415	28.72	504.536
28.74	105.5	28.74	327.417	28.74	11.2557	28.74	504.681
28.76	104.5	28.76	327.583	28.76	10.4892	28.76	504.922
28.78	106.167	28.78	329.5	28.78	9.64239	28.78	505.262
28.8	107	28.8	327.25	28.8	9.16931	28.8	505.719
28.82	107.417	28.82	329.083	28.82	8.91886	28.82	506.346
28.84	106.167	28.84	330.25	28.84	8.46695	28.84	507.215
28.86	107.583	28.86	332.333	28.86	7.85623	28.86	508.481
28.88	107.5	28.88	333.167	28.88	7.39059	28.88	510.281
28.9	108.083	28.9	333.75	28.9	7.18165	28.9	512.695
28.92	111.333	28.92	336.083	28.92	7.19107	28.92	515.588
28.94	113.667	28.94	334.25	28.94	7.34998	28.94	518.283
28.96	114	28.96	339.417	28.96	7.66489	28.96	519.228
28.98	116.667	28.98	336.167	28.98	8.17591	28.98	517.596
29	116.583	29	338.25	29	8.92796	29	514.74
29.02	117.833	29.02	340.5	29.02	9.99214	29.02	511.969
29.04	119.75	29.04	336.25	29.04	11.4504	29.04	509.758
29.06	120.167	29.06	334.833	29.06	13.3385	29.06	508.148
29.08	118.833	29.08	334.583	29.08	15.6819	29.08	507.007
29.1	117.167	29.1	333.75	29.1	18.3674	29.1	506.169
29.12	115.583	29.12	331.583	29.12	20.8417	29.12	505.56
29.14	116	29.14	328.583	29.14	22.6946	29.14	505.096
29.16	112.333	29.16	329.167	29.16	24.6744	29.16	504.738
29.18	110.5	29.18	327.583	29.18	26.7731	29.18	504.464
29.2	109.417	29.2	327.25	29.2	26.9858	29.2	504.4
29.22	106.917	29.22	326.583	29.22	24.3001	29.22	504.4
29.24	108.083	29.24	327.167	29.24	20.473	29.24	504.4
29.26	110	29.26	325.667	29.26	17.0721	29.26	504.4
29.28	109.333	29.28	328.25	29.28	14.6319	29.28	504.4
29.3	108.25	29.3	326.583	29.3	13.2486	29.3	504.4
29.32	109.5	29.32	326.583	29.32	12.8971	29.32	504.4
29.34	110.75	29.34	325.417	29.34	13.5362	29.34	504.4
29.36	110.417	29.36	326.5	29.36	15.1268	29.36	504.601
29.38	110.5	29.38	327.5	29.38	17.3843	29.38	505.003
29.4	109.5	29.4	325.583	29.4	19.407	29.4	505.54
29.42	108.833	29.42	326.583	29.42	19.6991	29.42	506.185
29.44	108.917	29.44	328	29.44	17.9819	29.44	506.866
29.46	109.5	29.46	329.083	29.46	15.5094	29.46	507.684
29.48	108.5	29.48	327.75	29.48	13.1965	29.48	508.856
29.5	107.75	29.5	328.917	29.5	11.3031	29.5	510.366
29.52	109.167	29.52	331.333	29.52	9.84509	29.52	511.77
29.54	109	29.54	329.083	29.54	8.81472	29.54	512.432
29.56	109.417	29.56	332.25	29.56	8.17954	29.56	512.618
29.58	109.25	29.58	331.167	29.58	7.90607	29.58	512.941
29.6	106.833	29.6	331.833	29.6	7.98532	29.6	512.909
29.62	108.667	29.62	332.083	29.62	8.3861	29.62	511.774
29.64	107.5	29.64	331.5	29.64	8.92061	29.64	510.031
29.66	107.667	29.66	330.667	29.66	9.12442	29.66	508.413
29.68	108	29.68	329.417	29.68	8.73524	29.68	507.196
29.7	108.083	29.7	329.667	29.7	8.05925	29.7	506.416
29.72	106.833	29.72	330.083	29.72	7.50481	29.72	506.027
29.74	107.75	29.74	329	29.74	7.24678	29.74	505.972
29.76	107.333	29.76	329.583	29.76	7.32317	29.76	506.199
29.78	107.25	29.78	328.75	29.78	7.72726	29.78	506.614
29.8	108.417	29.8	330.333	29.8	8.43124	29.8	507.15
29.82	108.333	29.82	326.583	29.82	9.31086	29.82	507.893
29.84	109.25	29.84	327.25	29.84	10.0803	29.84	508.675
29.86	112.833	29.86	327.667	29.86	10.4722	29.86	508.877
29.88	113.417	29.88	325.667	29.88	10.6578	29.88	508.191
29.9	115.167	29.9	329.667	29.9	11.1113	29.9	507.117
29.92	113.75	29.92	327.833	29.92	12.0805	29.92	506.16
29.94	116.75	29.94	327.833	29.94	13.4318	29.94	505.484
29.96	116	29.96	327.583	29.96	14.852	29.96	505.083
29.98	117.833	29.98	326.333	29.98	16.5451	29.98	504.887
30	116.917	30	327.333	30	18.945	30	504.858
30.02	119.167	30.02	328.917	30.02	21.6513	30.02	505.004
30.04	114.75	30.04	328.917	30.04	23.2462	30.04	505.36
30.06	116.417	30.06	328.5	30.06	22.3508	30.06	505.956
30.08	113.417	30.08	328.25	30.08	19.8769	30.08	506.759
30.1	115.333	30.1	328.333	30.1	17.4881	30.1	507.57
30.12	113.5	30.12	327.75	30.12	15.48	30.12	507.935
30.14	113.167	30.14	327.917	30.14	13.5929	30.14	507.626
30.16	111.5	30.16	327.667	30.16	12.1062	30.16	507.098
30.18	111.083	30.18	330.333	30.18	11.3386	30.18	506.812
30.2	108.5	30.2	329.75	30.2	11.2965	30.2	506.927
30.22	110.583	30.22	328.167	30.22	11.5828	30.22	507.393
30.24	109	30.24	330.417	30.24	11.3772	30.24	507.961
30.26	109.5	30.26	330.583	30.26	10.3884	30.26	508.22
30.28	109.417	30.28	331.917	30.28	9.14187	30.28	508.134
30.3	110.083	30.3	330.083	30.3	8.04138	30.3	508.121
30.32	111	30.32	332.5	30.32	7.22422	30.32	508.437
30.34	111.5	30.34	333.167	30.34	6.70494	30.34	509.191
30.36	111.583	30.36	334.917	30.36	6.43973	30.36	510.481
30.38	114.417	30.38	333.167	30.38	6.37513	30.38	512.443
30.4	114	30.4	338.583	30.4	6.45378	30.4	515.182
30.42	113	30.42	339	30.42	6.66369	30.42	518.585
30.44	112.417	30.44	337.917	30.44	7.10446	30.44	522.048
30.46	114.25	30.46	339.917	30.46	7.88907	30.46	524.05
30.48	114.5	30.48	341.5	30.48	9.04519	30.48	523.087
30.5	113.083	30.5	342.25	30.5	10.4053	30.5	519.894
30.52	112.417	30.52	340.583	30.52	11.429	30.52	516.353
30.54	114	30.54	341.083	30.54	11.6149	30.54	513.403
30.56	112.917	30.56	342.25	30.56	11.435	30.56	511.256
30.58	114.25	30.58	340	30.58	11.3862	30.58	509.84
30.6	113.167	30.6	337.083	30.6	11.0919	30.6	508.991
30.62	114.667	30.62	335.833	30.62	10.3089	30.62	508.578
30.64	112.5	30.64	338.083	30.64	9.53656	30.64	508.568
30.66	113.917	30.66	336.917	30.66	9.26493	30.66	509.019
30.68	114.667	30.68	335.583	30.68	9.77973	30.68	510.033
30.7	113.583	30.7	332.833	30.7	11.0344	30.7	511.649
30.72	112.167	30.72	334.5	30.72	12.7583	30.72	513.694
30.74	113	30.74	335.083	30.74	14.3597	30.74	515.469
30.76	112.167	30.76	334.083	30.76	14.9497	30.76	515.695
30.78	110.5	30.78	334.417	30.78	13.9355	30.78	514.142
30.8	111.667	30.8	333.167	30.8	12.0565	30.8	512.048
30.82	109.25	30.82	335.417	30.82	10.2709	30.82	510.32
30.84	110.75	30.84	335.417	30.84	8.96622	30.84	509.279
30.86	111.083	30.86	334.583	30.86	8.22691	30.86	508.953
30.88	109.417	30.88	333.583	30.88	8.06769	30.88	509.137
30.9	110.25	30.9	332.167	30.9	8.45452	30.9	509.354
30.92	107.917	30.92	331.833	30.92	9.33892	30.92	509.207
30.94	109.667	30.94	334.25	30.94	10.3766	30.94	509.031
30.96	107.75	30.96	332.25	30.96	10.8644	30.96	509.337
30.98	108.833	30.98	332.417	30.98	10.419	30.98	510.276
31	107	31	331.667	31	9.70007	31	511.57
31.02	108.417	31.02	333.833	31.02	9.38612	31.02	512.518
31.04	109.417	31.04	332.25	31.04	9.64149	31.04	512.619
31.06	107.833	31.06	332.333	31.06	10.3618	31.06	511.783
31.08	105.667	31.08	332.333	31.08	11.354	31.08	510.28
31.1	106.583	31.1	331.833	31.1	12.1998	31.1	508.744
31.12	107.167	31.12	330.417	31.12	12.2798	31.12	507.559
31.14	107.833	31.14	330.667	31.14	11.5385	31.14	506.74
31.16	106.833	31.16	329.833	31.16	10.5774	31.16	506.091
31.18	107.417	31.18	329.833	31.18	9.67999	31.18	505.52
31.2	107.333	31.2	329.583	31.2	8.81124	31.2	505.094
31.22	105.417	31.22	328.417	31.22	7.91886	31.22	504.843
31.24	105.417	31.24	328.333	31.24	7.16878	31.24	504.752
31.26	107.167	31.26	327.417	31.26	6.73255	31.26	504.724
31.28	107.75	31.28	329.167	31.28	6.62358	31.28	504.596
31.3	107.417	31.3	328.5	31.3	6.78792	31.3	504.4
31.32	107.167	31.32	327.5	31.32	7.24914	31.32	504.4
31.34	107.667	31.34	327.25	31.34	8.15076	31.34	504.4
31.36	107.417	31.36	327.583	31.36	9.5302	31.36	504.4
31.38	106.833	31.38	326.167	31.38	11.1547	31.38	504.4
31.4	107.417	31.4	326.583	31.4	12.2787	31.4	504.585
31.42	107	31.42	327	31.42	11.9482	31.42	505.127
31.44	107.083	31.44	326.417	31.44	10.417	31.44	505.848
31.46	106.833	31.46	327.5	31.46	8.67714	31.46	506.578
31.48	105.333	31.48	326.583	31.48	7.23245	31.48	507.056
31.5	107.333	31.5	327.417	31.5	6.1849	31.5	507.159
31.52	105	31.52	327.583	31.52	5.4634	31.52	506.901
31.54	107.333	31.54	327.5	31.54	5.06449	31.54	506.639
31.56	105.5	31.56	327.417	31.56	4.88568	31.56	506.755
31.58	106.75	31.58	328.833	31.58	4.87599	31.58	507.292
31.6	107.25	31.6	328.5	31.6	4.98679	31.6	507.934
31.62	104.833	31.62	327.75	31.62	5.09625	31.62	508.076
31.64	106.75	31.64	328.25	31.64	5.21456	31.64	507.598
31.66	105.583	31.66	328.25	31.66	5.51091	31.66	507.075
31.68	106.417	31.68	327.25	31.68	6.08832	31.68	506.953
31.7	105	31.7	328.5	31.7	6.85846	31.7	507.356
31.72	105.917	31.72	327.667	31.72	7.52235	31.72	508.258
31.74	107.75	31.74	326.583	31.74	7.84353	31.74	509.478
31.76	106.333	31.76	328.75	31.76	7.72486	31.76	510.425
31.78	106.417	31.78	328.833	31.78	7.22034	31.78	510.247
31.8	105.667	31.8	328.667	31.8	6.75386	31.8	509.045
31.82	106.417	31.82	328.083	31.82	6.498	31.82	507.646
31.84	105.083	31.84	328.583	31.84	6.32985	31.84	506.515
31.86	106.833	31.86	327.583	31.86	6.24862	31.86	505.806
31.88	104.667	31.88	326.333	31.88	6.41079	31.88	505.492
31.9	107.583	31.9	326.25	31.9	6.74377	31.9	505.576
31.92	106	31.92	328.75	31.92	6.92191	31.92	506.025
31.94	104.25	31.94	327.833	31.94	6.83637	31.94	506.765
31.96	106.5	31.96	329.417	31.96	6.65808	31.96	507.637
31.98	105.917	31.98	327.667	31.98	6.58408	31.98	508.081
32	105.833	32	327	32	6.7949	32	507.652
32.02	107.25	32.02	328.75	32.02	7.32729	32.02	506.705
32.04	106.333	32.04	326.667	32.04	8.12625	32.04	505.794
32.06	105.917	32.06	326.667	32.06	8.74662	32.06	505.146
32.08	107.75	32.08	328	32.08	8.67996	32.08	504.8
32.1	106.667	32.1	328.667	32.1	8.21449	32.1	504.735
32.12	107.417	32.12	327.917	32.12	8.00211	32.12	504.926
32.14	107.5	32.14	327	32.14	8.29759	32.14	505.358
32.16	107.5	32.16	327.75	32.16	8.88376	32.16	505.97
32.18	107.333	32.18	326.083	32.18	9.36451	32.18	506.619
32.2	107.417	32.2	329.083	32.2	9.73368	32.2	507.149
32.22	108.25	32.22	327	32.22	9.92635	32.22	507.472
32.24	106.917	32.24	327.833	32.24	9.61308	32.24	507.509
32.26	106.167	32.26	328.083	32.26	9.01614	32.26	507.461
32.28	105.667	32.28	328	32.28	8.7233	32.28	507.756
32.3	108.167	32.3	327.5	32.3	8.91565	32.3	508.595
32.32	106.083	32.32	327.833	32.32	9.21906	32.32	509.81
32.34	106.083	32.34	329.917	32.34	9.03705	32.34	510.857
32.36	106.833	32.36	331.5	32.36	8.25698	32.36	511.248
32.38	109.083	32.38	329.833	32.38	7.40136	32.38	511.086
32.4	108.833	32.4	329.5	32.4	6.86079	32.4	510.811
32.42	108.333	32.42	328.917	32.42	6.74215	32.42	510.809
32.44	109.5	32.44	328	32.44	7.01371	32.44	510.785
32.46	108.833	32.46	330.833	32.46	7.47484	32.46	510.07
32.48	108	32.48	328.583	32.48	7.98005	32.48	508.831
32.5	108	32.5	329.167	32.5	8.67011	32.5	507.584
32.52	107.833	32.52	329.333	32.52	9.62606	32.52	506.542
32.54	108.167	32.54	329.583	32.54	10.4211	32.54	505.823
32.56	107.75	32.56	328.167	32.56	10.3805	32.56	505.468
32.58	107.75	32.58	327.75	32.58	9.61384	32.58	505.476
32.6	107.417	32.6	329	32.6	8.86618	32.6	505.844
32.62	106.333	32.62	327.667	32.62	8.66272	32.62	506.51
32.64	107.083	32.64	328	32.64	9.15349	32.64	507.272
32.66	106.25	32.66	327.583	32.66	10.1684	32.66	507.775
32.68	108	32.68	328.25	32.68	11.1647	32.68	507.578
32.7	105.167	32.7	326.167	32.7	11.4064	32.7	506.719
32.72	107.25	32.72	326.75	32.72	10.6507	32.72	505.721
32.74	108	32.74	326	32.74	9.50076	32.74	504.9
32.76	107	32.76	327.833	32.76	8.60467	32.76	504.4
32.78	107.417	32.78	326.5	32.78	8.21215	32.78	504.4
32.8	106.75	32.8	326.833	32.8	8.36905	32.8	504.4
32.82	107.667	32.82	325.5	32.82	9.02063	32.82	504.4
32.84	106.833	32.84	326.667	32.84	10.0153	32.84	504.4
32.86	105.667	32.86	326.75	32.86	11.0692	32.86	504.4
32.88	105.917	32.88	326.167	32.88	12.0775	32.88	504.491
32.9	105.25	32.9	327.583	32.9	13.3183	32.9	504.4
32.92	105	32.92	327.083	32.92	14.7485	32.92	504.4
32.94	106	32.94	326.417	32.94	15.7968	32.94	504.4
32.96	106.25	32.96	325.167	32.96	15.4696	32.96	504.4
32.98	106.667	32.98	326.417	32.98	13.8136	32.98	504.4
33	106.083	33	326.5	33	11.8618	33	504.4
33.02	106.833	33.02	326.417	33.02	10.301	33.02	504.4
33.04	105.083	33.04	326	33.04	9.38723	33.04	504.4
33.06	105.667	33.06	327.333	33.06	9.14936	33.06	504.4
33.08	106.667	33.08	325.083	33.08	9.44262	33.08	504.4
33.1	106.833	33.1	326.75	33.1	9.88104	33.1	504.4
33.12	108.583	33.12	326.833	33.12	10.0501	33.12	504.764
33.14	106.917	33.14	326	33.14	10.1429	33.14	505.267
33.16	107.333	33.16	327.417	33.16	10.6302	33.16	505.788
33.18	108.833	33.18	327.917	33.18	11.5615	33.18	506.333
33.2	110	33.2	328.167	33.2	12.6861	33.2	507.076
33.22	109.083	33.22	328.75	33.22	13.783	33.22	508.229
33.24	112.583	33.24	329.667	33.24	14.4755	33.24	509.917
33.26	110.833	33.26	331	33.26	14.0115	33.26	512.109
33.28	112.833	33.28	331.5	33.28	12.6343	33.28	514.481
33.3	114.25	33.3	334.167	33.3	11.2958	33.3	516.053
33.32	113.5	33.32	332.583	33.32	10.5409	33.32	515.795
33.34	116	33.34	332.667	33.34	10.5514	33.34	514.357
33.36	112.333	33.36	332	33.36	11.3919	33.36	512.895
33.38	113.583	33.38	332.417	33.38	13.0715	33.38	511.439
33.4	110.417	33.4	329.5	33.4	15.4841	33.4	509.792
33.42	112.75	33.42	333.333	33.42	18.1866	33.42	508.262
33.44	109.833	33.44	331.083	33.44	19.95	33.44	507.066
33.46	111.417	33.46	330.75	33.46	19.4153	33.46	506.238
33.48	111.25	33.48	329.417	33.48	17.3015	33.48	505.72
33.5	112.25	33.5	329	33.5	15.3067	33.5	505.473
33.52	109.667	33.52	328.333	33.52	14.2674	33.52	505.464
33.54	110	33.54	328.5	33.54	14.138	33.54	505.646
33.56	110.75	33.56	327.917	33.56	14.1707	33.56	505.982
33.58	107.75	33.58	328.167	33.58	13.873	33.58	506.464
33.6	110.167	33.6	329.75	33.6	13.6241	33.6	506.877
33.62	110.833	33.62	327.25	33.62	13.6956	33.62	506.798
33.64	110.917	33.64	327.833	33.64	14.2222	33.64	506.274
33.66	109.583	33.66	327.75	33.66	15.0519	33.66	505.748
33.68	109.667	33.68	328.5	33.68	15.8035	33.68	505.49
33.7	110.583	33.7	329.167	33.7	16.182	33.7	505.59
33.72	110.583	33.72	328.083	33.72	16.2997	33.72	506.076
33.74	108.75	33.74	328.5	33.74	16.2507	33.74	506.941
33.76	111.917	33.76	328.25	33.76	15.6252	33.76	508.076
33.78	109.5	33.78	329.417	33.78	14.3635	33.78	509.124
33.8	110.667	33.8	328.667	33.8	12.9355	33.8	509.611
33.82	112.333	33.82	327.833	33.82	11.9665	33.82	509.53
33.84	110.167	33.84	327.5	33.84	11.7273	33.84	508.979
33.86	109.833	33.86	328.917	33.86	12.0115	33.86	508.215
33.88	110.25	33.88	328.833	33.88	12.3118	33.88	507.78
33.9	110	33.9	329.833	33.9	12.1572	33.9	507.92
33.92	109	33.92	329	33.92	11.6185	33.92	508.432
33.94	108.417	33.94	329	33.94	11.1206	33.94	508.71
33.96	108.5	33.96	329.083	33.96	11.0723	33.96	508.357
33.98	107.583	33.98	328.333	33.98	11.4563	33.98	507.732
34	109.75	34	331.417	34	12.1126	34	507.093
34.02	108.667	34.02	328.667	34.02	12.8495	34.02	506.407
34.04	107.25	34.04	327.75	34.04	13.0884	34.04	505.832
34.06	108.333	34.06	329.25	34.06	12.6085	34.06	505.534
34.08	109.333	34.08	328	34.08	11.9473	34.08	505.575
34.1	108	34.1	329.75	34.1	11.3324	34.1	505.997
34.12	110	34.12	329.75	34.12	10.4745	34.12	506.824
34.14	107.667	34.14	328.25	34.14	9.47435	34.14	508.011
34.16	107.917	34.16	328.75	34.16	8.78464	34.16	509.316
34.18	107.417	34.18	328.583	34.18	8.594	34.18	510.068
34.2	108.667	34.2	328.083	34.2	8.77654	34.2	509.624
34.22	107.583	34.22	326.417	34.22	9.00891	34.22	508.415
34.24	107.583	34.24	328.25	34.24	9.15787	34.24	507.211
34.26	109.5	34.26	328.25	34.26	9.22069	34.26	506.355
34.28	110.917	34.28	329.083	34.28	9.08506	34.28	505.85
34.3	108.25	34.3	328.25	34.3	8.91205	34.3	505.587
34.32	110.5	34.32	328.417	34.32	9.02336	34.32	505.521
34.34	109.167	34.34	329.5	34.34	9.3706	34.34	505.713
34.36	109.167	34.36	328.583	34.36	9.53653	34.36	506.243
34.38	109.25	34.38	329.75	34.38	9.47338	34.38	507.16
34.4	108.417	34.4	327.5	34.4	9.65827	34.4	508.453
34.42	106.75	34.42	330.083	34.42	10.3644	34.42	509.927
34.44	107.167	34.44	328.917	34.44	11.5808	34.44	510.969
34.46	108.417	34.46	329.75	34.46	13.2302	34.46	510.895
34.48	108.25	34.48	330.417	34.48	14.8085	34.48	510.101
34.5	107.417	34.5	329.333	34.5	15.4286	34.5	509.33
34.52	109.167	34.52	327.417	34.52	15.1733	34.52	508.735
34.54	108.917	34.54	329.917	34.54	14.8145	34.54	508.463
34.56	108.5	34.56	327.5	34.56	14.2988	34.56	508.724
34.58	109.833	34.58	329.417	34.58	13.7379	34.58	509.354
34.6	109.167	34.6	329.833	34.6	13.8756	34.6	509.807
34.62	107.75	34.62	328.417	34.62	14.9032	34.62	509.391
34.64	108	34.64	330.083	34.64	16.076	34.64	508.305
34.66	109.083	34.66	328.583	34.66	16.0462	34.66	507.208
34.68	110.167	34.68	327.917	34.68	14.5681	34.68	506.4
34.7	108.5	34.7	329	34.7	12.7803	34.7	505.928
34.72	108.417	34.72	328	34.72	11.4475	34.72	505.8
34.74	109	34.74	329	34.74	10.7333	34.74	506.032
34.76	108.333	34.76	327.917	34.76	10.5026	34.76	506.633
34.78	108.333	34.78	329	34.78	10.618	34.78	507.558
34.8	106	34.8	330.833	34.8	10.8588	34.8	508.635
34.82	106.083	34.82	330.583	34.82	10.8269	34.82	509.363
34.84	108.833	34.84	332	34.84	10.5128	34.84	509.44
34.86	106.75	34.86	330.833	34.86	10.0237	34.86	509.284
34.88	108.167	34.88	331	34.88	9.36413	34.88	509.43
34.9	106.583	34.9	328.917	34.9	8.59577	34.9	509.798
34.92	107.25	34.92	328.583	34.92	7.80354	34.92	509.653
34.94	107.917	34.94	329.5	34.94	7.24317	34.94	508.675
34.96	107.333	34.96	328.083	34.96	6.98986	34.96	507.426
34.98	107	34.98	329.083	34.98	7.05798	34.98	506.364
35	107.417	35	328.583	35	7.41182	35	505.598
35.02	107.75	35.02	329	35.02	7.82322	35.02	505.11
35.04	107.167	35.04	328.917	35.04	7.88322	35.04	504.851
35.06	107.833	35.06	328.833	35.06	7.52402	35.06	504.778
35.08	107.583	35.08	327.667	35.08	7.14201	35.08	504.879
35.1	108.083	35.1	326.667	35.1	7.005	35.1	505.18
35.12	107.75	35.12	328.5	35.12	7.18771	35.12	505.733
35.14	108.5	35.14	328.917	35.14	7.72955	35.14	506.564
35.16	110.333	35.16	327.75	35.16	8.65369	35.16	507.6
35.18	108.667	35.18	328.333	35.18	9.94465	35.18	508.583
35.2	112.333	35.2	328.333	35.2	11.4412	35.2	509.076
35.22	111.417	35.22	328.25	35.22	12.646	35.22	508.756
35.24	110.75	35.24	328.583	35.24	13.2246	35.24	508.03
35.26	110.667	35.26	329.583	35.26	13.7878	35.26	507.467
35.28	114.833	35.28	331.083	35.28	14.9437	35.28	507.163
35.3	114.25	35.3	330.5	35.3	16.4285	35.3	506.997
35.32	114.167	35.32	330.583	35.32	17.2977	35.32	507.098
35.34	115.75	35.34	330.583	35.34	16.6632	35.34	507.673
35.36	117.333	35.36	330.75	35.36	15.0118	35.36	508.767
35.38	114.083	35.38	330.833	35.38	13.5188	35.38	510.233
35.4	117.667	35.4	330.583	35.4	12.7196	35.4	511.554
35.42	116.167	35.42	329.667	35.42	12.6373	35.42	511.818
35.44	114.917	35.44	328.75	35.44	13.0521	35.44	510.794
35.46	117.667	35.46	333.25	35.46	14.0554	35.46	509.373
35.48	113.167	35.48	330.583	35.48	15.9248	35.48	508.248
35.5	111.583	35.5	330.583	35.5	18.4884	35.5	507.665
35.52	114.167	35.52	331.5	35.52	20.8953	35.52	507.691
35.54	112.917	35.54	330.75	35.54	22.0737	35.54	508.282
35.56	109.333	35.56	332.25	35.56	21.5858	35.56	509.346
35.58	111.75	35.58	332.083	35.58	19.6362	35.58	510.599
35.6	112.083	35.6	331.25	35.6	16.8903	35.6	511.358
35.62	111.417	35.62	331	35.62	14.2748	35.62	511.072
35.64	110.25	35.64	331.667	35.64	12.3449	35.64	510.332
35.66	109.667	35.66	332.917	35.66	11.1741	35.66	510.005
35.68	109	35.68	332.583	35.68	10.5632	35.68	510.456
35.7	108.75	35.7	332.333	35.7	10.204	35.7	511.577
35.72	110.667	35.72	332.917	35.72	9.73297	35.72	512.77
35.74	109.833	35.74	331.333	35.74	8.99489	35.74	513.082
35.76	111	35.76	332.667	35.76	8.26363	35.76	512.419
35.78	109.667	35.78	334.5	35.78	7.8018	35.78	511.727
35.8	110.167	35.8	332.917	35.8	7.6494	35.8	511.52
35.82	112.5	35.82	334.25	35.82	7.69081	35.82	511.798
35.84	110.25	35.84	335.25	35.84	7.67087	35.84	512.672
35.86	111.583	35.86	335.583	35.86	7.55195	35.86	514.027
35.88	112	35.88	335.25	35.88	7.54464	35.88	515.184
35.9	112.75	35.9	336.667	35.9	7.80203	35.9	515.546
35.92	112.083	35.92	336.417	35.92	8.41074	35.92	514.993
35.94	113.833	35.94	336.5	35.94	9.44841	35.94	514.135
35.96	112.5	35.96	337.75	35.96	10.9554	35.96	513.974
35.98	113.75	35.98	337.167	35.98	12.825	35.98	514.87
36	114.333	36	336.5	36	14.6379	36	516.292
36.02	117.083	36.02	339.333	36.02	15.7343	36.02	517.078
36.04	115.5	36.04	337.917	36.04	15.8432	36.04	516.23
36.06	115.083	36.06	339.333	36.06	15.6014	36.06	514.096
36.08	114	36.08	336	36.08	16.1228	36.08	511.749
36.1	112.583	36.1	336.25	36.1	17.7622	36.1	509.776
36.12	114.083	36.12	336.167	36.12	19.8452	36.12	508.311
36.14	109.833	36.14	336.667	36.14	21.0315	36.14	507.301
36.16	109	36.16	333.917	36.16	20.3468	36.16	506.638
36.18	108.25	36.18	333.75	36.18	18.0514	36.18	506.228
36.2	107.25	36.2	333.083	36.2	15.1545	36.2	506.03
36.22	108.917	36.22	332.417	36.22	12.5346	36.22	506.057
36.24	107.167	36.24	331.75	36.24	10.5029	36.24	506.362
36.26	106.417	36.26	331.167	36.26	9.06487	36.26	507.01
36.28	107.167	36.28	330.417	36.28	8.10191	36.28	507.978
36.3	106.583	36.3	329.75	36.3	7.51262	36.3	509.07
36.32	106.5	36.32	329.5	36.32	7.19504	36.32	509.7
36.34	108.167	36.34	331.417	36.34	7.03692	36.34	509.398
36.36	105.833	36.36	329.667	36.36	6.88556	36.36	508.677
36.38	105.917	36.38	329.333	36.38	6.66882	36.38	508.234
36.4	107.333	36.4	329.083	36.4	6.41571	36.4	508.161
36.42	105.833	36.42	328.75	36.42	6.22839	36.42	507.994
36.44	107.167	36.44	328.333	36.44	6.18366	36.44	507.322
36.46	107.667	36.46	327.75	36.46	6.20951	36.46	506.399
36.48	107.167	36.48	329.75	36.48	6.20005	36.48	505.576
36.5	108.333	36.5	327.917	36.5	6.19534	36.5	504.964
36.52	108.583	36.52	328.833	36.52	6.2998	36.52	504.556
36.54	108.167	36.54	327.5	36.54	6.60958	36.54	504.4
36.56	108.917	36.56	326.917	36.56	7.19275	36.56	504.4
36.58	108.333	36.58	327.167	36.58	8.11436	36.58	504.4
36.6	108.583	36.6	327.167	36.6	9.37507	36.6	504.4
36.62	108.667	36.62	327.75	36.62	10.8129	36.62	504.4
36.64	109.833	36.64	327.833	36.64	12.1744	36.64	504.4
36.66	109.583	36.66	325.583	36.66	13.3019	36.66	504.4
36.68	109.667	36.68	328.167	36.68	13.9353	36.68	504.577
36.7	108.583	36.7	327.083	36.7	14.1396	36.7	504.875
36.72	108.75	36.72	327.333	36.72	13.8475	36.72	505.285
36.74	109.417	36.74	327	36.74	12.6878	36.74	505.856
36.76	109	36.76	329.833	36.76	11.1868	36.76	506.677
36.78	109.917	36.78	330	36.78	10.1028	36.78	507.842
36.8	110.333	36.8	329.417	36.8	9.75644	36.8	509.406
36.82	108.75	36.82	330.667	36.82	10.1665	36.82	511.274
36.84	109.417	36.84	330.083	36.84	11.0128	36.84	512.995
36.86	110.417	36.86	332.833	36.86	11.7871	36.86	513.855
36.88	108.333	36.88	331.833	36.88	11.9687	36.88	513.707
36.9	110	36.9	335.5	36.9	11.4361	36.9	512.899
36.92	111.083	36.92	334.167	36.92	10.2985	36.92	512.008
36.94	112.667	36.94	333.917	36.94	8.95771	36.94	511.732
36.96	110.5	36.96	332.833	36.96	7.84617	36.96	512.238
36.98	111.833	36.98	332.333	36.98	7.09568	36.98	512.828
37	111.5	37	333.167	37	6.71537	37	512.398
37.02	111.583	37.02	332.75	37.02	6.60239	37.02	510.952
37.04	113	37.04	332.25	37.04	6.72735	37.04	509.356
37.06	114.75	37.06	331.083	37.06	7.03033	37.06	508.116
37.08	111.833	37.08	333.083	37.08	7.42939	37.08	507.392
37.1	112	37.1	329.917	37.1	7.97031	37.1	507.202
37.12	112.5	37.12	330.75	37.12	8.85935	37.12	507.498
37.14	110.5	37.14	328.833	37.14	10.2029	37.14	508.143
37.16	113.083	37.16	329.917	37.16	11.9798	37.16	508.763
37.18	110.333	37.18	331.417	37.18	13.8287	37.18	508.775
37.2	111	37.2	330.083	37.2	15.0583	37.2	508.188
37.22	110.917	37.22	330.667	37.22	15.4923	37.22	507.573
37.24	112.417	37.24	330.25	37.24	15.6892	37.24	507.332
37.26	110.667	37.26	329.25	37.26	15.8395	37.26	507.555
37.28	108.333	37.28	329.25	37.28	15.67	37.28	508.184
37.3	110.917	37.3	330.083	37.3	14.9237	37.3	509.029
37.32	110.5	37.32	331.75	37.32	13.8693	37.32	509.973
37.34	113.083	37.34	331.333	37.34	13.0339	37.34	511.221
37.36	109.583	37.36	331.583	37.36	12.9388	37.36	512.876
37.38	111.417	37.38	332.333	37.38	13.5854	37.38	514.372
37.4	111.5	37.4	331.083	37.4	14.2808	37.4	514.591
37.42	112.917	37.42	333.75	37.42	14.355	37.42	513.205
37.44	111.167	37.44	331.833	37.44	14.2675	37.44	511.196
37.46	111.917	37.46	332.583	37.46	14.5768	37.46	509.419
37.48	114.25	37.48	331.917	37.48	14.8983	37.48	508.164
37.5	114.25	37.5	332.417	37.5	14.5966	37.5	507.419
37.52	112.667	37.52	331.917	37.52	13.5623	37.52	507.015
37.54	114.25	37.54	333.083	37.54	12.2571	37.54	506.694
37.56	114.833	37.56	333.25	37.56	11.1622	37.56	506.454
37.58	115.333	37.58	332.75	37.58	10.614	37.58	506.4
37.6	111.583	37.6	333.083	37.6	10.5793	37.6	506.576
37.62	114.25	37.62	330.917	37.62	10.7642	37.62	507.029
37.64	112.833	37.64	332.833	37.64	11.0713	37.64	507.833
37.66	113.333	37.66	332.333	37.66	11.7533	37.66	509.078
37.68	110.75	37.68	333.667	37.68	12.7818	37.68	510.82
37.7	112.75	37.7	333.25	37.7	13.5948	37.7	512.955
37.72	112	37.72	332.583	37.72	13.8756	37.72	514.982
37.74	112.75	37.74	332.167	37.74	14.2991	37.74	516.134
37.76	110.5	37.76	334.5	37.76	15.3832	37.76	516.479
37.78	111.167	37.78	332.667	37.78	16.9714	37.78	516.294
37.8	109.333	37.8	333.25	37.8	18.4667	37.8	515.009
37.82	109.25	37.82	334.417	37.82	18.8453	37.82	512.821
37.84	109.583	37.84	334	37.84	17.8125	37.84	510.613
37.86	109	37.86	332	37.86	16.0664	37.86	508.829
37.88	109	37.88	333.417	37.88	14.4762	37.88	507.528
37.9	108.75	37.9	332.5	37.9	13.6974	37.9	506.65
37.92	109.917	37.92	331.417	37.92	13.7245	37.92	506.095
37.94	109.417	37.94	330.083	37.94	13.804	37.94	505.786
37.96	108.083	37.96	330.333	37.96	13.122	37.96	505.659
37.98	107.833	37.98	329.333	37.98	11.8494	37.98	505.598
38	109.25	38	329.917	38	10.4347	38	505.473
38.02	107.583	38.02	329.083	38.02	9.1784	38.02	505.325
38.04	108.667	38.04	328.583	38.04	8.19065	38.04	505.262
38.06	107.083	38.06	327.75	38.06	7.4818	38.06	505.346
38.08	106.417	38.08	329.75	38.08	7.02936	38.08	505.664
38.1	106.333	38.1	327.5	38.1	6.83501	38.1	506.273
38.12	107.917	38.12	327.667	38.12	6.90999	38.12	507.119
38.14	106	38.14	327.417	38.14	7.25096	38.14	507.924
38.16	107.333	38.16	327.417	38.16	7.80139	38.16	508.191
38.18	107.75	38.18	327.583	38.18	8.32547	38.18	507.787
38.2	107.667	38.2	328.25	38.2	8.55513	38.2	507.092
38.22	108.417	38.22	328.417	38.22	8.68626	38.22	506.515
38.24	109.167	38.24	328.583	38.24	9.10085	38.24	506.223
38.26	107.333	38.26	328.917	38.26	9.74592	38.26	506.224
38.28	108.667	38.28	330.583	38.28	10.0996	38.28	506.536
38.3	111.5	38.3	330.667	38.3	9.89554	38.3	507.243
38.32	110.333	38.32	329.667	38.32	9.64056	38.32	508.374
38.34	111.917	38.34	331.333	38.34	9.70858	38.34	509.861
38.36	112.75	38.36	329.75	38.36	9.97269	38.36	511.345
38.38	112.917	38.38	330.917	38.38	10.309	38.38	512.048
38.4	114.5	38.4	331	38.4	10.9906	38.4	511.738
38.42	115.583	38.42	332.75	38.42	12.1725	38.42	511.311
38.44	114.917	38.44	332.167	38.44	13.6158	38.44	511.37
38.46	113.5	38.46	333.667	38.46	14.8627	38.46	511.531
38.48	113.917	38.48	332.5	38.48	15.4928	38.48	511.203
38.5	115.083	38.5	332.25	38.5	15.8953	38.5	510.701
38.52	116.25	38.52	333	38.52	16.9181	38.52	510.39
38.54	112.25	38.54	335.833	38.54	18.5408	38.54	510.026
38.56	113.667	38.56	333.833	38.56	19.6854	38.56	509.653
38.58	112.417	38.58	333.167	38.58	19.6185	38.58	509.778
38.6	112.75	38.6	333.917	38.6	19.1009	38.6	510.632
38.62	112.333	38.62	334.667	38.62	18.5806	38.62	511.965
38.64	112	38.64	332	38.64	17.6283	38.64	512.952
38.66	110.417	38.66	332.167	38.66	16.3024	38.66	512.643
38.68	111.417	38.68	330.833	38.68	14.9714	38.68	511.351
38.7	112	38.7	331.917	38.7	13.5865	38.7	509.967
38.72	110.917	38.72	329.333	38.72	12.4407	38.72	508.822
38.74	110	38.74	330.75	38.74	11.9712	38.74	507.855
38.76	109.25	38.76	331	38.76	12.3591	38.76	507.134
38.78	109.917	38.78	329.5	38.78	13.3579	38.78	506.801
38.8	109.667	38.8	330	38.8	14.226	38.8	506.899
38.82	109.917	38.82	330.667	38.82	13.9518	38.82	507.408
38.84	109.917	38.84	328.667	38.84	12.523	38.84	508.155
38.86	109.083	38.86	330.167	38.86	10.8961	38.86	508.663
38.88	108.333	38.88	329.75	38.88	9.6225	38.88	508.493
38.9	109.583	38.9	329.833	38.9	8.79872	38.9	507.966
38.92	109.333	38.92	331.083	38.92	8.46234	38.92	507.703
38.94	108.833	38.94	329.167	38.94	8.60706	38.94	507.985
38.96	110.083	38.96	329.917	38.96	9.1745	38.96	508.779
38.98	107.917	38.98	330.25	38.98	9.94687	38.98	509.743
39	107.75	39	329.667	39	10.4934	39	510.387
39.02	109.75	39.02	330.667	39.02	10.7125	39.02	510.777
39.04	109.917	39.04	330.833	39.04	10.8899	39.04	511.06
39.06	107.583	39.06	330.417	39.06	11.2551	39.06	510.713
39.08	108.167	39.08	329.667	39.08	11.9244	39.08	509.678
39.1	108.5	39.1	328.667	39.1	12.56	39.1	508.655
39.12	107.583	39.12	330.25	39.12	12.9873	39.12	508.05
39.14	107.667	39.14	329.417	39.14	13.611	39.14	507.739
39.16	107.417	39.16	329.583	39.16	14.507	39.16	507.371
39.18	108.75	39.18	330.667	39.18	14.833	39.18	506.987
39.2	108	39.2	331.333	39.2	13.853	39.2	506.77
39.22	107.833	39.22	327.833	39.22	12.263	39.22	506.739
39.24	109.75	39.24	329.583	39.24	10.9531	39.24	506.891
39.26	108.667	39.26	329.917	39.26	10.2269	39.26	507.413
39.28	111.583	39.28	330	39.28	9.98585	39.28	508.42
39.3	111.25	39.3	330.917	39.3	9.80014	39.3	509.748
39.32	109.833	39.32	330.5	39.32	9.521	39.32	510.802
39.34	112.083	39.34	330.917	39.34	9.46218	39.34	510.715
39.36	113.083	39.36	329.167	39.36	9.75776	39.36	509.55
39.38	110.167	39.38	330.083	39.38	10.2589	39.38	508.192
39.4	110.25	39.4	330.167	39.4	10.9087	39.4	507.166
39.42	110.333	39.42	330.833	39.42	11.8025	39.42	506.585
39.44	110.417	39.44	328.5	39.44	12.985	39.44	506.242
39.46	108.417	39.46	329.083	39.46	14.3854	39.46	505.838
39.48	109.833	39.48	329.083	39.48	15.664	39.48	505.392
39.5	110.417	39.5	328.333	39.5	16.0886	39.5	505.041
39.52	108.667	39.52	328.583	39.52	15.0929	39.52	504.849
39.54	108.167	39.54	329.417	39.54	13.242	39.54	504.821
39.56	107.833	39.56	329.167	39.56	11.4175	39.56	504.954
39.58	109.417	39.58	328.667	39.58	10.0024	39.58	505.257
39.6	109	39.6	327	39.6	9.09451	39.6	505.76
39.62	109.167	39.62	330.167	39.62	8.57986	39.62	506.478
39.64	109.333	39.64	331.5	39.64	8.2125	39.64	507.363
39.66	109.667	39.66	328.833	39.66	7.85441	39.66	508.253
39.68	110.167	39.68	330.583	39.68	7.58014	39.68	509.032
39.7	109.417	39.7	329.25	39.7	7.41799	39.7	509.907
39.72	110.333	39.72	330.5	39.72	7.39616	39.72	510.807
39.74	111.667	39.74	333.083	39.74	7.62886	39.74	511.287
39.76	111.333	39.76	331.917	39.76	8.21085	39.76	511.366
39.78	111.083	39.78	332.083	39.78	9.1463	39.78	511.544
39.8	111.667	39.8	331.417	39.8	10.3116	39.8	512.014
39.82	112.417	39.82	332.333	39.82	11.4875	39.82	512.611
39.84	112.5	39.84	332.833	39.84	12.6464	39.84	512.962
39.86	112.417	39.86	333.583	39.86	13.7363	39.86	512.854
39.88	112.667	39.88	332.083	39.88	14.3827	39.88	512.277
39.9	111.667	39.9	329.917	39.9	14.4437	39.9	511.037
39.92	112.167	39.92	330.25	39.92	14.2219	39.92	509.473
39.94	111.417	39.94	331.75	39.94	14.0092	39.94	508.108
39.96	110.333	39.96	332.25	39.96	13.9314	39.96	507.12
39.98	111.167	39.98	333.083	39.98	13.8949	39.98	506.519
40	112	40	332	40	13.9185	40	506.265
40.02	112	40.02	329.833	40.02	13.7107	40.02	506.325
40.04	111.417	40.04	330	40.04	13.0622	40.04	506.7
40.06	112.667	40.06	329.5	40.06	12.1731	40.06	507.362
40.08	112.25	40.08	331.667	40.08	11.2321	40.08	508.171
40.1	111.833	40.1	331.333	40.1	10.5177	40.1	508.846
40.12	110.417	40.12	330.417	40.12	10.3629	40.12	509.283
40.14	111.833	40.14	330.75	40.14	10.7987	40.14	509.753
40.16	111	40.16	330.667	40.16	11.4729	40.16	510.376
40.18	110.75	40.18	330.667	40.18	11.7937	40.18	510.767
40.2	111.167	40.2	330.167	40.2	11.8488	40.2	510.766
40.22	111.667	40.22	333.083	40.22	12.304	40.22	510.826
40.24	111.833	40.24	332.083	40.24	13.2921	40.24	510.966
40.26	110.667	40.26	329.917	40.26	14.1293	40.26	510.895
40.28	111	40.28	331.667	40.28	13.9719	40.28	510.708
40.3	111.167	40.3	332.083	40.3	13.2764	40.3	510.451
40.32	110.083	40.32	330.667	40.32	13.1013	40.32	510.048
40.34	111.083	40.34	331.167	40.34	13.8096	40.34	509.546
40.36	111.167	40.36	332.167	40.36	14.9187	40.36	508.873
40.38	111.833	40.38	332	40.38	15.2705	40.38	508.114
40.4	112.75	40.4	332	40.4	14.3396	40.4	507.593
40.42	113.917	40.42	331.167	40.42	12.9519	40.42	507.48
40.44	114.75	40.44	332.333	40.44	11.8182	40.44	507.72
40.46	114.417	40.46	331.167	40.46	11.0872	40.46	508.134
40.48	114.5	40.48	332.75	40.48	10.8925	40.48	508.535
40.5	114.333	40.5	330.833	40.5	11.383	40.5	508.718
40.52	114.917	40.52	332.833	40.52	12.5432	40.52	508.817
40.54	114.75	40.54	335.333	40.54	14.1551	40.54	509.226
40.56	115.25	40.56	332.25	40.56	15.6859	40.56	510.151
40.58	114.833	40.58	332.583	40.58	16.8236	40.58	511.676
40.6	114.583	40.6	336.917	40.6	18.1174	40.6	513.769
40.62	114.5	40.62	334.25	40.62	19.6861	40.62	515.99
40.64	115.333	40.64	335.583	40.64	20.4465	40.64	517.374
40.66	115.5	40.66	335.833	40.66	19.5283	40.66	517.254
40.68	115.083	40.68	333.333	40.68	17.6434	40.68	515.731
40.7	115.417	40.7	334.5	40.7	16.1019	40.7	513.621
40.72	117	40.72	334.667	40.72	15.3312	40.72	511.804
40.74	115.417	40.74	335.333	40.74	14.8758	40.74	510.663
40.76	114	40.76	336	40.76	14.4845	40.76	510.29
40.78	114.5	40.78	333	40.78	14.5716	40.78	510.471
40.8	113.167	40.8	333	40.8	15.1957	40.8	510.737
40.82	113.167	40.82	335.25	40.82	16.0236	40.82	510.973
40.84	112.083	40.84	334.083	40.84	16.8801	40.84	511.588
40.86	113.75	40.86	332.583	40.86	17.4133	40.86	512.593
40.88	111.25	40.88	336.917	40.88	17.5456	40.88	513.469
40.9	111.667	40.9	334.75	40.9	17.1576	40.9	514.039
40.92	110.667	40.92	334.917	40.92	16.0208	40.92	514.289
40.94	111.5	40.94	333.083	40.94	14.5263	40.94	513.698
40.96	109.583	40.96	334.25	40.96	13.3422	40.96	512.368
40.98	110.25	40.98	333.583	40.98	12.8753	40.98	510.825
41	110.167	41	335.417	41	13.2456	41	509.531
41.02	111	41.02	331.167	41.02	14.4797	41.02	508.749
41.04	109.083	41.04	331.667	41.04	16.3135	41.04	508.496
41.06	109.917	41.06	331.333	41.06	17.8442	41.06	508.735
41.08	109.5	41.08	332.417	41.08	17.8169	41.08	509.369
41.1	110.25	41.1	332.167	41.1	16.4229	41.1	510.058
41.12	109.5	41.12	333.333	41.12	15.0246	41.12	510.508
41.14	108.417	41.14	332.25	41.14	14.1566	41.14	511.006
41.16	110.083	41.16	331.667	41.16	13.4342	41.16	511.603
41.18	110.167	41.18	331.333	41.18	12.5893	41.18	511.673
41.2	109.917	41.2	333	41.2	12.0119	41.2	511.143
41.22	109.667	41.22	332	41.22	12.1246	41.22	510.846
41.24	110.833	41.24	332.167	41.24	12.9467	41.24	511.317
41.26	110.25	41.26	331.333	41.26	14.1054	41.26	512.375
41.28	110.167	41.28	333.167	41.28	14.999	41.28	513.187
41.3	109.083	41.3	333.75	41.3	15.2338	41.3	512.937
41.32	108.25	41.32	333.083	41.32	15.3239	41.32	511.616
41.34	109.917	41.34	331	41.34	15.6985	41.34	509.828
41.36	108.417	41.36	332.25	41.36	15.8013	41.36	508.188
41.38	110	41.38	331.75	41.38	15.1584	41.38	506.934
41.4	109.083	41.4	329.917	41.4	14.2634	41.4	506.084
41.42	108.833	41.42	329.417	41.42	13.5758	41.42	505.566
41.44	108.083	41.44	329.417	41.44	13.2361	41.44	505.26
41.46	108.333	41.46	328.583	41.46	13.2165	41.46	504.999
41.48	107.083	41.48	328.25	41.48	12.9188	41.48	504.669
41.5	106.417	41.5	329	41.5	11.8991	41.5	504.4
41.52	108.417	41.52	328.417	41.52	10.4294	41.52	504.4
41.54	106.333	41.54	329.333	41.54	9.06448	41.54	504.4
41.56	106.917	41.56	327.917	41.56	8.0766	41.56	504.4
41.58	107.75	41.58	327.417	41.58	7.49807	41.58	504.4
41.6	107.25	41.6	327.5	41.6	7.2551	41.6	504.4
41.62	108.25	41.62	326.583	41.62	7.23797	41.62	504.4
41.64	108.5	41.64	327	41.64	7.31315	41.64	504.4
41.66	109.667	41.66	326	41.66	7.47237	41.66	504.4
41.68	107.167	41.68	328.25	41.68	7.85488	41.68	504.4
41.7	108.917	41.7	326	41.7	8.47561	41.7	504.4
41.72	109.75	41.72	326	41.72	9.24044	41.72	504.4
41.74	109.75	41.74	328.167	41.74	10.0635	41.74	504.4
41.76	108.667	41.76	327.75	41.76	10.8609	41.76	504.4
41.78	109.417	41.78	326.083	41.78	11.8258	41.78	504.4
41.8	108.583	41.8	325.167	41.8	12.9345	41.8	504.596
41.82	107.917	41.82	327.667	41.82	13.6611	41.82	505.051
41.84	108.167	41.84	326.083	41.84	13.9375	41.84	505.435
41.86	109.583	41.86	327.75	41.86	13.8131	41.86	505.751
41.88	108.417	41.88	326	41.88	12.889	41.88	505.919
41.9	107.75	41.9	328.5	41.9	11.4439	41.9	505.885
41.92	108.333	41.92	327.833	41.92	10.2537	41.92	505.699
41.94	108.417	41.94	328.667	41.94	9.65192	41.94	505.552
41.96	107.583	41.96	327.833	41.96	9.41284	41.96	505.583
41.98	107	41.98	326.333	41.98	9.03775	41.98	505.881
42	107.5	42	329.167	42	8.29741	42	506.538
42.02	107.417	42.02	327.917	42.02	7.47229	42.02	507.634
42.04	107.917	42.04	329.583	42.04	6.8512	42.04	509.205
42.06	109	42.06	327.833	42.06	6.55237	42.06	511.144
42.08	107.083	42.08	327.833	42.08	6.52603	42.08	512.984
42.1	107.5	42.1	328.583	42.1	6.67015	42.1	513.793
42.12	106.917	42.12	328.667	42.12	7.00776	42.12	513.222
42.14	107.667	42.14	328.667	42.14	7.54407	42.14	511.809
42.16	108.167	42.16	330.583	42.16	8.12485	42.16	510.053
42.18	106.667	42.18	329.333	42.18	8.55524	42.18	508.462
42.2	107.167	42.2	329.75	42.2	9.09623	42.2	507.357
42.22	107.583	42.22	329.417	42.22	9.96998	42.22	506.831
42.24	105.667	42.24	329.5	42.24	10.8399	42.24	506.838
42.26	108.167	42.26	329.333	42.26	11.1841	42.26	507.149
42.28	107.083	42.28	328.5	42.28	10.8615	42.28	507.298
42.3	105	42.3	327	42.3	10.1693	42.3	506.889
42.32	107	42.32	327.833	42.32	9.65515	42.32	506.074
42.34	105.917	42.34	328.5	42.34	9.67224	42.34	505.239
42.36	106.5	42.36	327.083	42.36	10.0851	42.36	504.574
42.38	106.833	42.38	328.167	42.38	10.5716	42.38	504.4
42.4	106.583	42.4	326.417	42.4	10.9317	42.4	504.4
42.42	106.167	42.42	326.583	42.42	10.847	42.42	504.4
42.44	106.25	42.44	327.083	42.44	10.2404	42.44	504.4
42.46	105.667	42.46	326.75	42.46	9.63952	42.46	504.4
42.48	105.583	42.48	326.5	42.48	9.42249	42.48	504.4
42.5	106.75	42.5	326.417	42.5	9.27914	42.5	504.478
42.52	107.167	42.52	326.25	42.52	8.70641	42.52	505.191
42.54	109	42.54	327.917	42.54	7.86984	42.54	506.051
42.56	110.167	42.56	327.25	42.56	7.19361	42.56	506.722
42.58	109.083	42.58	327.5	42.58	6.92133	42.58	506.684
42.6	109.333	42.6	326.75	42.6	7.09214	42.6	505.962
42.62	109.5	42.62	326.833	42.62	7.69547	42.62	505.086
42.64	108.583	42.64	326.25	42.64	8.62029	42.64	504.4
42.66	109.917	42.66	325.833	42.66	9.57401	42.66	504.4
42.68	110.167	42.68	326.917	42.68	10.2892	42.68	504.4
42.7	108.417	42.7	327.25	42.7	10.652	42.7	504.4
42.72	108.083	42.72	325.833	42.72	10.5659	42.72	504.4
42.74	109.083	42.74	326	42.74	10.1174	42.74	504.4
42.76	110.667	42.76	326	42.76	9.57142	42.76	504.4
42.78	108.833	42.78	326.75	42.78	9.17575	42.78	504.688
42.8	107.417	42.8	327	42.8	9.11581	42.8	504.927
42.82	108.833	42.82	326.75	42.82	9.53906	42.82	504.85
42.84	108.75	42.84	326.833	42.84	10.3357	42.84	504.543
42.86	109	42.86	324.5	42.86	11.3292	42.86	504.4
42.88	107.75	42.88	326.417	42.88	12.4241	42.88	504.4
42.9	108.333	42.9	326.667	42.9	13.0041	42.9	504.4
42.92	108.25	42.92	326.25	42.92	12.3277	42.92	504.556
42.94	110.083	42.94	327	42.94	10.8754	42.94	505.071
42.96	107.917	42.96	325.667	42.96	9.57527	42.96	505.839
42.98	108.417	42.98	326.25	42.98	8.84753	42.98	506.782
43	107.75	43	326.833	43	8.75299	43	507.656
43.02	109	43.02	326.583	43.02	9.1516	43.02	508.299
43.04	109.917	43.04	326.917	43.04	9.7465	43.04	508.778
43.06	108.917	43.06	327.167	43.06	10.1508	43.06	509.059
43.08	108.667	43.08	327.5	43.08	10.2052	43.08	509.295
43.1	109.167	43.1	327.583	43.1	10.2099	43.1	509.339
43.12	109.667	43.12	329.333	43.12	10.2332	43.12	508.69
43.14	108.75	43.14	327.083	43.14	10.2637	43.14	507.544
43.16	108.75	43.16	327.667	43.16	10.3492	43.16	506.449
43.18	108.583	43.18	328.333	43.18	10.0799	43.18	505.672
43.2	109.833	43.2	327.167	43.2	9.42314	43.2	505.282
43.22	109.75	43.22	326.5	43.22	8.92607	43.22	505.23
43.24	110.333	43.24	327.167	43.24	8.87289	43.24	505.335
43.26	110.333	43.26	327.417	43.26	9.07823	43.26	505.293
43.28	109.25	43.28	326.667	43.28	9.00552	43.28	505.036
43.3	109.833	43.3	326.667	43.3	8.41706	43.3	504.812
43.32	110.25	43.32	327.167	43.32	7.74084	43.32	504.792
43.34	109.25	43.34	326.25	43.34	7.37245	43.34	505.005
43.36	109	43.36	327.333	43.36	7.48678	43.36	505.345
43.38	107.833	43.38	327.917	43.38	8.0879	43.38	505.606
43.4	109.083	43.4	328.667	43.4	9.07679	43.4	505.721
43.42	107.583	43.42	327.75	43.42	10.2474	43.42	505.947
43.44	109.5	43.44	327.583	43.44	11.204	43.44	506.533
43.46	108.5	43.46	328.583	43.46	11.6219	43.46	507.58
43.48	110.167	43.48	329.833	43.48	11.8185	43.48	509.054
43.5	108.333	43.5	329.333	43.5	12.2957	43.5	510.703
43.52	107.667	43.52	327.167	43.52	12.8333	43.52	511.838
43.54	109.833	43.54	329.083	43.54	12.7416	43.54	511.74
43.56	109.417	43.56	328.417	43.56	12.0924	43.56	510.717
43.58	108.833	43.58	328.833	43.58	11.3805	43.58	509.598
43.6	109.25	43.6	327	43.6	10.7082	43.6	508.664
43.62	109.667	43.62	329.75	43.62	10.3132	43.62	507.942
43.64	110.417	43.64	329.417	43.64	10.501	43.64	507.485
43.66	108.833	43.66	328.75	43.66	11.1343	43.66	507.152
43.68	108.667	43.68	329.167	43.68	11.55	43.68	506.747
43.7	109.25	43.7	328.583	43.7	11.3078	43.7	506.314
43.72	107.917	43.72	329.583	43.72	10.7834	43.72	506.052
43.74	107.917	43.74	329.5	43.74	10.394	43.74	506.1
43.76	109	43.76	328.25	43.76	10.3069	43.76	506.542
43.78	109.333	43.78	329.5	43.78	10.4582	43.78	507.358
43.8	108	43.8	328.333	43.8	10.848	43.8	508.382
43.82	109.167	43.82	329.333	43.82	11.3773	43.82	509.201
43.84	107.5	43.84	329.5	43.84	11.6783	43.84	509.437
43.86	108.917	43.86	329.5	43.86	11.3224	43.86	509.4
43.88	107.083	43.88	327.25	43.88	10.3286	43.88	509.487
43.9	107.833	43.9	330.5	43.9	9.06502	43.9	509.531
43.92	107.417	43.92	329.917	43.92	7.83631	43.92	509.437
43.94	108.667	43.94	327.917	43.94	6.87232	43.94	509.197
43.96	108.333	43.96	330.25	43.96	6.19933	43.96	508.819
43.98	107.5	43.98	329.583	43.98	5.7648	43.98	508.353
44	107.417	44	328	44	5.58156	44	507.761
44.02	108.333	44.02	330.667	44.02	5.64913	44.02	507.33
44.04	108.167	44.04	330.75	44.04	5.94448	44.04	507.359
44.06	106.667	44.06	330	44.06	6.38045	44.06	507.922
44.08	107.583	44.08	330.167	44.08	6.71717	44.08	508.88
44.1	107.167	44.1	328.75	44.1	6.68237	44.1	509.812
44.12	108.75	44.12	329.417	44.12	6.39462	44.12	510.246
44.14	107.5	44.14	330.167	44.14	6.08612	44.14	510.158
44.16	109.25	44.16	329.583	44.16	5.92407	44.16	509.934
44.18	107.333	44.18	330	44.18	6.01869	44.18	510.084
44.2	109.417	44.2	330.5	44.2	6.40846	44.2	510.591
44.22	109.583	44.22	330.167	44.22	7.10993	44.22	510.928
44.24	107.5	44.24	331	44.24	8.0869	44.24	511.077
44.26	107.75	44.26	330.917	44.26	9.28103	44.26	511.336
44.28	108.417	44.28	330.167	44.28	10.4682	44.28	511.233
44.3	109.667	44.3	330.417	44.3	11.2218	44.3	510.32
44.32	109.583	44.32	330.417	44.32	11.4139	44.32	508.932
44.34	109.583	44.34	330.333	44.34	11.3067	44.34	507.527
44.36	107.25	44.36	327.75	44.36	11.431	44.36	506.38
44.38	108.25	44.38	330	44.38	12.0568	44.38	505.57
44.4	108	44.4	328.667	44.4	12.7275	44.4	505.074
44.42	106.167	44.42	329.417	44.42	12.5875	44.42	504.858
44.44	107.333	44.44	328.583	44.44	11.4114	44.44	504.895
44.46	106.917	44.46	328.917	44.46	9.88636	44.46	505.133
44.48	106.083	44.48	327.917	44.48	8.66567	44.48	505.405
44.5	106.583	44.5	327.917	44.5	7.95951	44.5	505.396
44.52	107.75	44.52	327.833	44.52	7.7291	44.52	505.065
44.54	107.75	44.54	327.083	44.54	7.84328	44.54	504.733
44.56	107.333	44.56	327.5	44.56	7.94979	44.56	504.621
44.58	107.917	44.58	326.667	44.58	7.66118	44.58	504.74
44.6	106.5	44.6	326.25	44.6	7.11537	44.6	504.915
44.62	106.583	44.62	325.75	44.62	6.61319	44.62	504.83
44.64	107.583	44.64	327.333	44.64	6.21272	44.64	504.488
44.66	108.417	44.66	326.75	44.66	5.99476	44.66	504.4
44.68	106.583	44.68	326.083	44.68	6.05695	44.68	504.4
44.7	108.417	44.7	325	44.7	6.34308	44.7	504.4
44.72	107.583	44.72	325.5	44.72	6.69759	44.72	504.4
44.74	107.833	44.74	325.917	44.74	7.11222	44.74	504.924
44.76	106.583	44.76	325.417	44.76	7.817	44.76	505.686
44.78	108	44.78	326.833	44.78	8.87024	44.78	506.413
44.8	107.417	44.8	326.833	44.8	10.0098	44.8	506.645
44.82	108.083	44.82	326.667	44.82	10.7516	44.82	506.233
44.84	107.25	44.84	326.417	44.84	10.8947	44.84	505.648
44.86	106.75	44.86	327.417	44.86	10.7013	44.86	505.299
44.88	108.167	44.88	326.833	44.88	10.3071	44.88	505.35
44.9	108.167	44.9	327.25	44.9	9.87572	44.9	505.836
44.92	106.5	44.92	327.667	44.92	9.73827	44.92	506.694
44.94	106.583	44.94	327.417	44.94	10.0692	44.94	507.704
44.96	106.583	44.96	326.417	44.96	10.7338	44.96	508.452
[truncated: 252 more rows]

## Sheet: Fig. S2
Wavenumber (cm^-1)	200 K	Wavenumber (cm^-1)	190 K	Wavenumber (cm^-1)	180 K	Wavenumber (cm^-1)	175 K	Wavenumber (cm^-1)	170 K	Wavenumber (cm^-1)	165 K	Wavenumber (cm^-1)	160 K	Wavenumber (cm^-1)	155 K	Wavenumber (cm^-1)	150 K	Wavenumber (cm^-1)	140 K	Wavenumber (cm^-1)	120 K
399.675	-1.12888	399.675	1.0173	399.675	-1.16299	399.675	-1.12783	399.675	-0.75863	399.675	0.000987512	399.675	-1.20116	399.675	-1.24044	399.675	-0.18284	399.675	-0.56757	399.675	-0.44299
400.157	-1.15008	400.157	5	400.157	-1.21784	400.157	-1.24122	400.157	-0.96377	400.157	1.11259	400.157	-1.38733	400.157	-1.39543	400.157	5	400.157	-1.08575	400.157	-0.86683
400.639	5	400.639	-0.73582	400.639	5	400.639	5	400.639	5	400.639	-0.10059	400.639	5	400.639	5	400.639	-1.1489	400.639	5	400.639	5
401.121	-0.12582	401.121	-0.22833	401.121	5	401.121	5	401.121	5	401.121	0.61147	401.121	5	401.121	5	401.121	-0.74276	401.121	5	401.121	5
401.603	-0.56508	401.603	-0.06843	401.603	5	401.603	5	401.603	5	401.603	1.90019	401.603	5	401.603	5	401.603	-0.7889	401.603	5	401.603	5
402.085	-1.05573	402.085	-0.02389	402.085	-0.37841	402.085	-0.52415	402.085	5	402.085	5	402.085	0.92966	402.085	5	402.085	-1.20644	402.085	5	402.085	5
402.567	5	402.567	0.46368	402.567	5	402.567	5	402.567	-0.58997	402.567	0.63183	402.567	5	402.567	-0.21611	402.567	5	402.567	-0.82	402.567	0.11808
403.05	5	403.05	0.56938	403.05	5	403.05	5	403.05	0.17205	403.05	5	403.05	5	403.05	5	403.05	5	403.05	-0.23768	403.05	5
403.532	5	403.532	1.16449	403.532	5	403.532	5	403.532	5	403.532	5	403.532	5	403.532	5	403.532	5	403.532	0.03073	403.532	5
404.014	5	404.014	5	404.014	5	404.014	5	404.014	5	404.014	5	404.014	5	404.014	5	404.014	5	404.014	0.1289	404.014	5
404.496	5	404.496	5	404.496	5	404.496	5	404.496	5	404.496	5	404.496	5	404.496	5	404.496	5	404.496	0.0931	404.496	5
404.978	5	404.978	5	404.978	5	404.978	5	404.978	5	404.978	5	404.978	5	404.978	5	404.978	5	404.978	-0.07529	404.978	5
405.46	5	405.46	5	405.46	5	405.46	5	405.46	5	405.46	5	405.46	5	405.46	5	405.46	5	405.46	-0.50622	405.46	5
405.942	-1.32241	405.942	-1.27377	405.942	5	405.942	-1.42547	405.942	-1.64968	405.942	-1.1427	405.942	-1.48518	405.942	5	405.942	-1.37078	405.942	5	405.942	-1.04751
406.424	-1.37863	406.424	-1.12274	406.424	5	406.424	-1.37303	406.424	-1.52093	406.424	-0.81886	406.424	-1.29671	406.424	5	406.424	-1.09483	406.424	5	406.424	-0.72728
406.906	5	406.906	5	406.906	-0.88616	406.906	5	406.906	5	406.906	5	406.906	5	406.906	-0.97031	406.906	5	406.906	-0.40684	406.906	5
407.389	5	407.389	5	407.389	-0.25975	407.389	5	407.389	5	407.389	-0.0696	407.389	5	407.389	-0.19738	407.389	0.05218	407.389	0.16931	407.389	0.3165
407.871	5	407.871	5	407.871	0.07372	407.871	5	407.871	5	407.871	-0.11879	407.871	5	407.871	0.71218	407.871	-0.12162	407.871	0.27472	407.871	0.28085
408.353	5	408.353	0.98602	408.353	0.2563	408.353	5	408.353	5	408.353	-0.1236	408.353	0.70305	408.353	5	408.353	-0.13508	408.353	0.19444	408.353	0.31495
408.835	0.99841	408.835	0.59898	408.835	0.26421	408.835	5	408.835	0.93147	408.835	-0.10435	408.835	0.70343	408.835	5	408.835	-0.10814	408.835	0.05973	408.835	0.33331
409.317	0.19387	409.317	0.41696	409.317	0.16615	409.317	0.68148	409.317	0.36339	409.317	-0.04507	409.317	1.21993	409.317	0.96076	409.317	-0.06481	409.317	-0.05839	409.317	0.31626
409.799	0.06133	409.799	0.26946	409.799	0.07555	409.799	0.13524	409.799	0.25123	409.799	0.0694	409.799	5	409.799	0.21757	409.799	-0.03489	409.799	-0.12083	409.799	0.27703
410.281	0.08367	410.281	0.15977	410.281	0.04214	410.281	-0.00647	410.281	0.24787	410.281	0.22193	410.281	5	410.281	-0.00984	410.281	-0.04617	410.281	-0.11495	410.281	0.24124
410.764	0.18351	410.764	0.09579	410.764	0.05838	410.764	-0.03522	410.764	0.25718	410.764	0.34007	410.764	5	410.764	-0.08691	410.764	-0.08952	410.764	-0.05367	410.764	0.21798
411.246	0.30167	411.246	0.06926	411.246	0.09213	411.246	-0.01829	411.246	0.22047	411.246	0.3488	411.246	2.37706	411.246	-0.08994	411.246	-0.13584	411.246	0.03579	411.246	0.19983
411.728	0.37447	411.728	0.06614	411.728	0.10873	411.728	0.01315	411.728	0.13604	411.728	0.26941	411.728	0.68898	411.728	-0.05527	411.728	-0.16575	411.728	0.12028	411.728	0.17696
412.21	0.35652	412.21	0.0716	412.21	0.08683	412.21	0.04461	412.21	0.03617	412.21	0.17025	412.21	0.37228	412.21	-0.00393	412.21	-0.16917	412.21	0.16494	412.21	0.14391
412.692	0.26292	412.692	0.06958	412.692	0.0298	412.692	0.06881	412.692	-0.04987	412.692	0.09107	412.692	0.1983	412.692	0.04735	412.692	-0.1383	412.692	0.15146	412.692	0.09923
413.174	0.14444	413.174	0.04625	413.174	-0.04033	413.174	0.07984	413.174	-0.10489	413.174	0.04531	413.174	0.09475	413.174	0.08221	413.174	-0.06653	413.174	0.09712	413.174	0.04358
413.656	0.03713	413.656	-0.000833213	413.656	-0.10108	413.656	0.07263	413.656	-0.12198	413.656	0.0319	413.656	0.03762	413.656	0.09095	413.656	0.04621	413.656	0.03747	413.656	-0.02103
414.138	-0.04675	414.138	-0.061	414.138	-0.14091	414.138	0.04637	414.138	-0.105	414.138	0.03718	414.138	0.01133	414.138	0.0791	414.138	0.17896	414.138	-0.00287	414.138	-0.09101
414.62	-0.10978	414.62	-0.12176	414.62	-0.16034	414.62	0.0058	414.62	-0.07203	414.62	0.03617	414.62	-0.000441999	414.62	0.06213	414.62	0.2705	414.62	-0.01894	414.62	-0.16154
415.103	-0.16124	415.103	-0.17909	415.103	-0.16842	415.103	-0.04333	415.103	-0.05657	415.103	0.00312	415.103	-0.0164	415.103	0.05196	415.103	0.25104	415.103	-0.02251	415.103	-0.22841
415.585	-0.21132	415.585	-0.23843	415.585	-0.17772	415.585	-0.09928	415.585	-0.09438	415.585	-0.07212	415.585	-0.05587	415.585	0.05079	415.585	0.13565	415.585	-0.03791	415.585	-0.28965
416.067	-0.26766	416.067	-0.31001	416.067	-0.19893	416.067	-0.16533	416.067	-0.19533	416.067	-0.1817	416.067	-0.13461	416.067	0.05203	416.067	-0.00953	416.067	-0.09331	416.067	-0.34575
416.549	-0.33385	416.549	-0.40191	416.549	-0.23587	416.549	-0.24703	416.549	-0.33749	416.549	-0.31262	416.549	-0.25878	416.549	0.04354	416.549	-0.147	416.549	-0.20375	416.549	-0.39851
417.031	-0.40808	417.031	-0.51109	417.031	-0.28147	417.031	-0.34591	417.031	-0.48781	417.031	-0.45326	417.031	-0.41922	417.031	0.01368	417.031	-0.26352	417.031	-0.35782	417.031	-0.44818
417.513	-0.47884	417.513	-0.61136	417.513	-0.31289	417.513	-0.4473	417.513	-0.60636	417.513	-0.58485	417.513	-0.58539	417.513	-0.03491	417.513	-0.34467	417.513	-0.51806	417.513	-0.48697
417.995	-0.52017	417.995	-0.64246	417.995	-0.29126	417.995	-0.50713	417.995	-0.63097	417.995	-0.66685	417.995	-0.6995	417.995	-0.06871	417.995	-0.36088	417.995	-0.62353	417.995	-0.49228
418.477	-0.51355	418.477	-0.53427	418.477	-0.20204	418.477	-0.47568	418.477	-0.49036	418.477	-0.65606	418.477	-0.70473	418.477	-0.0465	418.477	-0.29618	418.477	-0.61849	418.477	-0.44676
418.959	-0.48576	418.959	-0.2641	418.959	-0.10923	418.959	-0.36297	418.959	-0.13619	418.959	-0.56466	418.959	-0.61165	418.959	0.0141	418.959	-0.20316	418.959	-0.51415	418.959	-0.37724
419.442	-0.46965	419.442	0.20405	419.442	-0.06612	419.442	-0.22319	419.442	0.95328	419.442	-0.43904	419.442	-0.48185	419.442	0.05705	419.442	-0.14795	419.442	-0.36492	419.442	-0.31893
419.924	-0.46481	419.924	5	419.924	-0.04082	419.924	-0.09515	419.924	5	419.924	-0.2999	419.924	-0.36401	419.924	0.05447	419.924	-0.13773	419.924	-0.19457	419.924	-0.27582
420.406	-0.45702	420.406	5	420.406	0.02567	420.406	0.00146	420.406	5	420.406	-0.1387	420.406	-0.27748	420.406	0.00746	420.406	-0.15246	420.406	0.04418	420.406	-0.23872
420.888	-0.43326	420.888	5	420.888	0.23276	420.888	0.04502	420.888	5	420.888	0.0719	420.888	-0.21007	420.888	-0.08248	420.888	-0.18271	420.888	0.9809	420.888	-0.20351
421.37	-0.37418	421.37	5	421.37	5	421.37	-0.01689	421.37	5	421.37	0.41207	421.37	-0.08561	421.37	-0.24163	421.37	-0.24427	421.37	5	421.37	-0.1808
421.852	-0.05546	421.852	5	421.852	5	421.852	-0.38607	421.852	5	421.852	5	421.852	5	421.852	-0.63642	421.852	-0.46369	421.852	5	421.852	-0.25512
422.334	-0.63273	422.334	-0.32213	422.334	-0.56377	422.334	5	422.334	-0.77097	422.334	0.28381	422.334	-0.80798	422.334	5	422.334	5	422.334	-1.02929	422.334	0.46863
422.816	-0.4742	422.816	-0.23986	422.816	0.134	422.816	5	422.816	-0.14972	422.816	0.59567	422.816	-0.61167	422.816	5	422.816	0.264	422.816	-0.60877	422.816	0.10661
423.298	-0.41913	423.298	-0.34928	423.298	5	423.298	5	423.298	0.39337	423.298	0.36398	423.298	-0.5758	423.298	5	423.298	0.07179	423.298	-0.40914	423.298	0.0177
423.781	-0.37491	423.781	-0.49316	423.781	5	423.781	5	423.781	5	423.781	0.03351	423.781	-0.56257	423.781	5	423.781	-0.02658	423.781	-0.23238	423.781	-0.10428
424.263	-0.29214	424.263	-0.6385	424.263	5	424.263	5	424.263	5	424.263	-0.23937	424.263	-0.52926	424.263	5	424.263	-0.11099	424.263	0.05197	424.263	-0.26484
424.745	-0.02684	424.745	-0.73626	424.745	5	424.745	5	424.745	5	424.745	-0.39457	424.745	-0.41336	424.745	5	424.745	-0.16954	424.745	5	424.745	-0.41428
425.227	5	425.227	-0.7123	425.227	5	425.227	5	425.227	1.32394	425.227	-0.33534	425.227	-0.13623	425.227	5	425.227	-0.15382	425.227	5	425.227	-0.47308
425.709	5	425.709	-0.54167	425.709	5	425.709	5	425.709	0.21067	425.709	0.14744	425.709	0.23024	425.709	5	425.709	-0.05127	425.709	5	425.709	-0.42142
426.191	5	426.191	-0.2533	426.191	5	426.191	5	426.191	0.02383	426.191	5	426.191	0.29524	426.191	5	426.191	0.10744	426.191	5	426.191	-0.32439
426.673	5	426.673	0.30073	426.673	5	426.673	5	426.673	-0.06625	426.673	5	426.673	0.08197	426.673	5	426.673	0.39124	426.673	5	426.673	-0.25496
427.155	5	427.155	5	427.155	5	427.155	5	427.155	-0.24436	427.155	5	427.155	-0.23988	427.155	5	427.155	5	427.155	5	427.155	-0.32688
427.637	-0.79062	427.637	-0.71409	427.637	-1.03819	427.637	-0.93926	427.637	5	427.637	-1.09493	427.637	5	427.637	-0.99745	427.637	-0.64449	427.637	-1.06235	427.637	5
428.12	-0.1001	428.12	-0.05333	428.12	-0.41531	428.12	-0.27126	428.12	5	428.12	-0.20055	428.12	1.55702	428.12	-0.28486	428.12	-0.17368	428.12	-0.40851	428.12	5
428.602	0.03316	428.602	0.20578	428.602	-0.16856	428.602	0.0367	428.602	0.89667	428.602	0.44729	428.602	0.37185	428.602	-0.07152	428.602	-0.06594	428.602	-0.2181	428.602	0.69626
429.084	0.01463	429.084	0.31465	429.084	0.04134	429.084	0.34333	429.084	0.70179	429.084	5	429.084	0.22292	429.084	0.013	429.084	-0.03954	429.084	-0.13706	429.084	0.56328
429.566	-0.05415	429.566	0.28426	429.566	0.28055	429.566	0.79585	429.566	0.62562	429.566	5	429.566	0.14382	429.566	0.04367	429.566	-0.06314	429.566	-0.10386	429.566	0.50161
430.048	-0.14218	430.048	0.15376	430.048	0.61013	430.048	5	430.048	0.56877	430.048	5	430.048	0.06674	430.048	0.04185	430.048	-0.1238	430.048	-0.09938	430.048	0.457
430.53	-0.24076	430.53	-0.02781	430.53	1.14574	430.53	5	430.53	0.51095	430.53	0.68211	430.53	-0.03574	430.53	0.0087	430.53	-0.20749	430.53	-0.11795	430.53	0.4157
431.012	-0.33828	431.012	-0.22358	431.012	1.29465	431.012	5	431.012	0.44489	431.012	0.17538	431.012	-0.16881	431.012	-0.05422	431.012	-0.29072	431.012	-0.15254	431.012	0.36752
431.495	-0.40129	431.495	-0.39205	431.495	0.58952	431.495	0.62369	431.495	0.36532	431.495	-0.13219	431.495	-0.30431	431.495	-0.12334	431.495	-0.32848	431.495	-0.17935	431.495	0.29813
431.977	-0.37527	431.977	-0.48196	431.977	0.20363	431.977	0.18142	431.977	0.27223	431.977	-0.29836	431.977	-0.3863	431.977	-0.15181	431.977	-0.25795	431.977	-0.15967	431.977	0.20093
432.459	-0.23476	432.459	-0.48097	432.459	0.05365	432.459	-0.00883	432.459	0.17535	432.459	-0.34032	432.459	-0.38997	432.459	-0.12581	432.459	-0.0518	432.459	-0.09117	432.459	0.09503
432.941	0.00279	432.941	-0.4349	432.941	0.02792	432.941	-0.10368	432.941	0.08163	432.941	-0.31663	432.941	-0.34841	432.941	-0.09176	432.941	0.25414	432.941	-0.02721	432.941	-0.00242
433.423	0.37204	433.423	-0.38568	433.423	0.04902	433.423	-0.17889	433.423	-0.00487	433.423	-0.27998	433.423	-0.29435	433.423	-0.09448	433.423	0.56908	433.423	-0.01346	433.423	-0.08653
433.905	1.74498	433.905	-0.33634	433.905	0.0845	433.905	-0.25154	433.905	-0.06851	433.905	-0.24897	433.905	-0.22517	433.905	-0.1348	433.905	0.64792	433.905	-0.05069	433.905	-0.14124
434.387	5	434.387	-0.25396	434.387	0.13584	434.387	-0.29646	434.387	-0.07214	434.387	-0.21379	434.387	-0.10379	434.387	-0.16966	434.387	0.46183	434.387	-0.09887	434.387	-0.12399
434.869	5	434.869	-0.0948	434.869	0.21566	434.869	-0.27562	434.869	0.03218	434.869	-0.15652	434.869	0.11988	434.869	-0.1409	434.869	0.31293	434.869	-0.10562	434.869	0.0304
435.351	1.02689	435.351	0.13931	435.351	0.30848	435.351	-0.18853	435.351	0.26586	435.351	-0.08634	435.351	0.45408	435.351	-0.0287	435.351	0.29045	435.351	-0.05735	435.351	0.41003
435.834	0.47542	435.834	0.36692	435.834	0.37234	435.834	-0.0828	435.834	0.63627	435.834	-0.03716	435.834	0.80027	435.834	0.13533	435.834	0.35875	435.834	0.01191	435.834	5
436.316	0.27066	436.316	0.45765	436.316	0.38044	436.316	-0.01302	436.316	1.34667	436.316	-0.03273	436.316	0.90302	436.316	0.29815	436.316	0.47635	436.316	0.06431	436.316	5
436.798	0.12692	436.798	0.36181	436.798	0.32796	436.798	-0.01972	436.798	5	436.798	-0.08514	436.798	0.72432	436.798	0.37337	436.798	0.63468	436.798	0.07943	436.798	5
437.28	-0.0413	437.28	0.14119	437.28	0.20819	437.28	-0.13816	437.28	5	437.28	-0.2178	437.28	0.46094	437.28	0.22889	437.28	0.93648	437.28	0.04729	437.28	5
437.762	-0.35518	437.762	-0.21916	437.762	-0.04813	437.762	-0.45875	437.762	5	437.762	-0.52753	437.762	0.1065	437.762	-0.23826	437.762	5	437.762	-0.06098	437.762	0.45753
438.244	5	438.244	5	438.244	5	438.244	5	438.244	5	438.244	5	438.244	5	438.244	5	438.244	-0.53589	438.244	5	438.244	5
438.726	5	438.726	5	438.726	5	438.726	5	438.726	5	438.726	5	438.726	1.10022	438.726	5	438.726	-0.1563	438.726	-0.06467	438.726	5
439.208	5	439.208	-0.33213	439.208	0.74357	439.208	5	439.208	5	439.208	5	439.208	0.05709	439.208	5	439.208	-0.42514	439.208	-0.35233	439.208	5
439.69	5	439.69	5	439.69	3.32147	439.69	5	439.69	-1.02943	439.69	-1.01028	439.69	5	439.69	-1.0261	439.69	5	439.69	5	439.69	-1.30551
440.173	5	440.173	5	440.173	0.39823	440.173	5	440.173	0.03712	440.173	0.0936	440.173	5	440.173	5	440.173	5	440.173	5	440.173	-0.22581
440.655	5	440.655	5	440.655	0.36846	440.655	5	440.655	0.34375	440.655	0.0729	440.655	0.47407	440.655	5	440.655	5	440.655	0.04794	440.655	-0.1243
441.137	5	441.137	5	441.137	0.59878	441.137	5	441.137	0.80054	441.137	-0.17238	441.137	-0.07227	441.137	5	441.137	5	441.137	-0.31586	441.137	-0.25456
441.619	5	441.619	5	441.619	5	441.619	5	441.619	5	441.619	-0.46468	441.619	-0.42009	441.619	5	441.619	0.40917	441.619	-0.60464	441.619	-0.47527
442.101	5	442.101	5	442.101	5	442.101	0.01298	442.101	5	442.101	-0.64794	442.101	-0.61973	442.101	5	442.101	-0.37254	442.101	-0.7844	442.101	-0.62089
442.583	5	442.583	5	442.583	5	442.583	-0.45384	442.583	5	442.583	-0.51459	442.583	-0.49912	442.583	-0.17642	442.583	-0.43581	442.583	-0.67883	442.583	-0.47436
443.065	5	443.065	1.11442	443.065	5	443.065	-0.41062	443.065	5	443.065	-0.19921	443.065	-0.18501	443.065	-0.2225	443.065	-0.26111	443.065	-0.42516	443.065	-0.14603
443.547	1.47567	443.547	0.24173	443.547	0.60602	443.547	-0.28676	443.547	5	443.547	0.09195	443.547	0.17861	443.547	-0.11307	443.547	-0.08443	443.547	-0.2001	443.547	0.24166
444.029	0.32997	444.029	0.10847	444.029	0.25474	444.029	-0.16589	444.029	5	444.029	0.24568	444.029	0.64853	444.029	0.01322	444.029	0.02964	444.029	-0.04771	444.029	0.88866
444.512	0.15165	444.512	0.03662	444.512	0.13725	444.512	-0.07537	444.512	5	444.512	0.22605	444.512	5	444.512	0.11931	444.512	0.0756	444.512	0.01998	444.512	5
444.994	0.07819	444.994	-0.0227	444.994	0.0849	444.994	-0.03598	444.994	1.16279	444.994	0.12352	444.994	5	444.994	0.185	444.994	0.07656	444.994	0.01071	444.994	5
445.476	0.05828	445.476	-0.06613	445.476	0.06867	445.476	-0.04761	445.476	0.50288	445.476	0.03522	445.476	5	445.476	0.21163	445.476	0.06892	445.476	-0.03602	445.476	5
445.958	0.08157	445.958	-0.07561	445.958	0.08223	445.958	-0.07638	445.958	0.30009	445.958	0.00599	445.958	0.78562	445.958	0.22837	445.958	0.08289	445.958	-0.07099	445.958	5
446.44	0.13629	446.44	-0.03856	446.44	0.11987	446.44	-0.08513	446.44	0.25589	446.44	0.04184	446.44	0.45326	446.44	0.26552	446.44	0.12759	446.44	-0.06663	446.44	1.28949
446.922	0.20316	446.922	0.04481	446.922	0.17067	446.922	-0.06124	446.922	0.31821	446.922	0.12142	446.922	0.32585	446.922	0.33085	446.922	0.19121	446.922	-0.02254	446.922	0.52123
447.404	0.26484	447.404	0.16833	447.404	0.22225	447.404	-0.0116	447.404	0.46999	447.404	0.20651	447.404	0.3016	447.404	0.41446	447.404	0.25519	447.404	0.04824	447.404	0.30261
447.886	0.31318	447.886	0.32487	447.886	0.2641	447.886	0.04953	447.886	0.73286	447.886	0.25451	447.886	0.34655	447.886	0.50152	447.886	0.30849	447.886	0.1314	447.886	0.19956
448.369	0.34756	448.369	0.49354	448.369	0.28793	448.369	0.10349	448.369	1.28443	448.369	0.24182	448.369	0.45271	448.369	0.57832	448.369	0.35412	448.369	0.21446	448.369	0.14631
448.851	0.36901	448.851	0.60137	448.851	0.28867	448.851	0.12722	448.851	5	448.851	0.18246	448.851	0.63021	448.851	0.62994	448.851	0.40934	448.851	0.28468	448.851	0.11587
449.333	0.37355	449.333	0.54825	449.333	0.26595	449.333	0.10117	449.333	5	449.333	0.10935	449.333	0.91348	449.333	0.62855	449.333	0.50721	449.333	0.32557	449.333	0.08719
449.815	0.34581	449.815	0.37052	449.815	0.21988	449.815	0.02017	449.815	5	449.815	0.04443	449.815	1.44363	449.815	0.52767	449.815	0.73036	449.815	0.31385	449.815	0.03171
450.297	0.25291	450.297	0.16274	450.297	0.13566	450.297	-0.11858	450.297	0.6826	450.297	-0.01556	450.297	5	450.297	0.29306	450.297	5	450.297	0.21609	450.297	-0.09557
450.779	0.01943	450.779	-0.07968	450.779	-0.0609	450.779	-0.36669	450.779	-0.01286	450.779	-0.12589	450.779	5	450.779	-0.10497	450.779	5	450.779	-0.03744	450.779	-0.38112
451.261	-1.15775	451.261	-1.09108	451.261	-1.20795	451.261	-1.52502	451.261	-1.4624	451.261	-1.08039	451.261	5	451.261	-1.42959	451.261	5	451.261	-1.24467	451.261	-1.63781
451.743	5	451.743	3.08384	451.743	5	451.743	5	451.743	5	451.743	5	451.743	0.87206	451.743	5	451.743	0.15482	451.743	5	451.743	5
452.226	5	452.226	0.17753	452.226	5	452.226	5	452.226	5	452.226	5	452.226	1.00242	452.226	5	452.226	0.91832	452.226	5	452.226	5
452.708	5	452.708	-0.11337	452.708	5	452.708	5	452.708	5	452.708	5	452.708	1.13211	452.708	5	452.708	5	452.708	5	452.708	5
453.19	5	453.19	-0.6836	453.19	5	453.19	0.55039	453.19	5	453.19	5	453.19	5	453.19	5	453.19	5	453.19	5	453.19	5
453.672	5	453.672	5	453.672	-0.08471	453.672	5	453.672	-0.098	453.672	-0.21874	453.672	0.27003	453.672	0.06828	453.672	-0.32846	453.672	0.13176	453.672	-0.55886
454.154	1.26462	454.154	5	454.154	0.71903	454.154	5	454.154	0.96776	454.154	0.1349	454.154	0.31577	454.154	0.57412	454.154	-0.02209	454.154	0.44954	454.154	-0.07755
454.636	0.82591	454.636	5	454.636	5	454.636	5	454.636	5	454.636	0.35522	454.636	0.248	454.636	0.78003	454.636	0.10743	454.636	0.51491	454.636	0.22678
455.118	0.5759	455.118	5	455.118	5	455.118	5	455.118	5	455.118	0.58898	455.118	0.14851	455.118	0.99014	455.118	0.15975	455.118	0.49266	455.118	0.53741
455.6	0.37646	455.6	5	455.6	5	455.6	5	455.6	5	455.6	0.96162	455.6	0.03034	455.6	5	455.6	0.13078	455.6	0.41044	455.6	1.58543
456.082	0.17686	456.082	5	456.082	5	456.082	5	456.082	5	456.082	5	456.082	-0.11051	456.082	5	456.082	-0.02359	456.082	0.23849	456.082	5
456.565	-0.09858	456.565	5	456.565	5	456.565	5	456.565	5	456.565	5	456.565	-0.30688	456.565	5	456.565	-0.39234	456.565	-0.11701	456.565	5
457.047	-1.2054	457.047	5	457.047	5	457.047	-1.20823	457.047	5	457.047	-0.63847	457.047	-1.1496	457.047	5	457.047	-1.72458	457.047	-1.42705	457.047	5
457.529	5	457.529	-0.72057	457.529	5	457.529	5	457.529	-0.8742	457.529	5	457.529	-0.26627	457.529	-0.78657	457.529	5	457.529	5	457.529	-0.9703
458.011	5	458.011	-1.2155	458.011	5	458.011	5	458.011	-1.59638	458.011	5	458.011	-1.36836	458.011	-1.37388	458.011	5	458.011	5	458.011	-1.69798
458.493	-0.12922	458.493	5	458.493	-0.50599	458.493	-0.67298	458.493	5	458.493	0.50597	458.493	5	458.493	5	458.493	-0.63342	458.493	-0.32285	458.493	5
458.975	-0.07089	458.975	0.45318	458.975	-0.09809	458.975	-0.35905	458.975	5	458.975	5	458.975	5	458.975	5	458.975	-0.16629	458.975	0.12074	458.975	5
459.457	-0.12023	459.457	0.22737	459.457	0.14259	459.457	-0.22482	459.457	5	459.457	5	459.457	0.45527	459.457	0.64602	459.457	0.15371	459.457	0.39326	459.457	5
459.939	-0.18612	459.939	0.06844	459.939	0.27505	459.939	-0.17145	459.939	5	459.939	5	459.939	0.05226	459.939	0.40494	459.939	0.35953	459.939	0.55672	459.939	5
460.421	-0.24341	460.421	-0.09388	460.421	0.3472	460.421	-0.15601	460.421	5	460.421	0.51553	460.421	-0.10973	460.421	0.23002	460.421	0.3578	460.421	0.60087	460.421	5
460.904	-0.27515	460.904	-0.23653	460.904	0.46283	460.904	-0.14772	460.904	5	460.904	0.05207	460.904	-0.18625	460.904	0.07505	460.904	0.20607	460.904	0.54422	460.904	0.59367
461.386	-0.27076	461.386	-0.3283	461.386	0.81281	461.386	-0.13001	461.386	0.75574	461.386	-0.16025	461.386	-0.20638	461.386	-0.0449	461.386	0.06907	461.386	0.44176	461.386	0.1895
461.868	-0.23339	461.868	-0.35597	461.868	5	461.868	-0.10817	461.868	0.33072	461.868	-0.24765	461.868	-0.19058	461.868	-0.12291	461.868	0.0142	461.868	0.3313	461.868	-0.0055
462.35	-0.17641	462.35	-0.32498	462.35	5	462.35	-0.10043	462.35	0.13114	462.35	-0.25924	462.35	-0.15718	462.35	-0.16923	462.35	0.04486	462.35	0.22168	462.35	-0.11472
462.832	-0.10925	462.832	-0.24564	462.832	5	462.832	-0.11634	462.832	0.02524	462.832	-0.22969	462.832	-0.11097	462.832	-0.19757	462.832	0.14964	462.832	0.11166	462.832	-0.18189
463.314	-0.02885	463.314	-0.12336	463.314	1.04283	463.314	-0.14858	463.314	-0.02176	463.314	-0.18428	463.314	-0.04157	463.314	-0.21359	463.314	0.3084	463.314	0.00132	463.314	-0.23013
463.796	0.08004	463.796	0.04082	463.796	0.33394	463.796	-0.18153	463.796	-0.0196	463.796	-0.14238	463.796	0.06755	463.796	-0.21317	463.796	0.44003	463.796	-0.10663	463.796	-0.27077
464.278	0.24322	464.278	0.24224	464.278	0.05483	464.278	-0.20084	464.278	0.03343	464.278	-0.11945	464.278	0.22205	464.278	-0.18515	464.278	0.37434	464.278	-0.20781	464.278	-0.30689
464.76	0.49702	464.76	0.46012	464.76	-0.08433	464.76	-0.1979	464.76	0.14518	464.76	-0.12404	464.76	0.36471	464.76	-0.11409	464.76	0.14214	464.76	-0.29584	464.76	-0.33468
465.243	0.84405	465.243	0.66477	465.243	-0.12534	465.243	-0.1718	465.243	0.32329	465.243	-0.15147	465.243	0.33656	465.243	0.01735	465.243	-0.0825	465.243	-0.3607	465.243	-0.34363
465.725	0.8999	465.725	0.89688	465.725	-0.07232	465.725	-0.13206	465.725	0.53993	465.725	-0.18144	465.725	0.15708	465.725	0.2134	465.725	-0.22927	465.725	-0.38768	465.725	-0.31703
466.207	0.54869	466.207	1.50688	466.207	0.07793	466.207	-0.09855	466.207	0.63691	466.207	-0.18656	466.207	0.01498	466.207	0.39575	466.207	-0.28082	466.207	-0.36309	466.207	-0.23736
466.689	0.29117	466.689	5	466.689	0.30231	466.689	-0.08679	466.689	0.51187	466.689	-0.14985	466.689	-0.01422	466.689	0.39021	466.689	-0.23922	466.689	-0.2894	466.689	-0.09793
467.171	0.16831	467.171	5	467.171	0.50458	467.171	-0.09302	467.171	0.33832	467.171	-0.07531	467.171	0.07307	467.171	0.25114	467.171	-0.12243	467.171	-0.19569	467.171	0.09477
467.653	0.13614	467.653	5	467.653	0.55511	467.653	-0.10644	467.653	0.20113	467.653	0.01886	467.653	0.27791	467.653	0.12	467.653	0.04723	467.653	-0.12717	467.653	0.34611
468.135	0.16861	468.135	5	468.135	0.47381	468.135	-0.12267	468.135	0.09529	468.135	0.1097	468.135	0.67209	468.135	0.02058	468.135	0.25661	468.135	-0.1188	468.135	0.77301
468.618	0.27399	468.618	5	468.618	0.35398	468.618	-0.14211	468.618	0.00661	468.618	0.17017	468.618	5	468.618	-0.06252	468.618	0.5043	468.618	-0.17384	468.618	5
469.1	0.5724	469.1	5	469.1	0.22949	469.1	-0.16274	469.1	-0.06987	469.1	0.17129	469.1	5	469.1	-0.14481	469.1	0.76324	469.1	-0.26724	469.1	5
469.582	5	469.582	0.72757	469.582	0.10058	469.582	-0.16415	469.582	-0.11937	469.582	0.10555	469.582	0.54267	469.582	-0.22936	469.582	0.76482	469.582	-0.3496	469.582	5
470.064	5	470.064	-0.06435	470.064	-0.01564	470.064	-0.03468	470.064	-0.05743	470.064	0.04178	470.064	-0.22997	470.064	-0.2737	470.064	0.32652	470.064	-0.25715	470.064	5
470.546	5	470.546	-0.51758	470.546	-0.00639	470.546	5	470.546	0.59571	470.546	0.23905	470.546	-0.6257	470.546	-0.09475	470.546	-0.0519	470.546	5	470.546	5
471.028	5	471.028	-0.63437	471.028	0.24154	471.028	5	471.028	5	471.028	5	471.028	-0.69251	471.028	0.73159	471.028	-0.14667	471.028	5	471.028	5
471.51	0.19681	471.51	-0.57469	471.51	0.63125	471.51	5	471.51	5	471.51	5	471.51	-0.61308	471.51	5	471.51	-0.12408	471.51	5	471.51	5
471.992	-0.08039	471.992	-0.45986	471.992	1.26227	471.992	5	471.992	1.80592	471.992	1.63738	471.992	-0.52816	471.992	5	471.992	-0.13668	471.992	5	471.992	5
472.474	-0.21192	472.474	-0.29175	472.474	5	472.474	1.38013	472.474	0.70945	472.474	0.28252	472.474	-0.46889	472.474	0.82258	472.474	-0.214	472.474	5	472.474	1.89433
472.957	-0.30182	472.957	0.00474	472.957	5	472.957	0.18932	472.957	0.756	472.957	-0.09122	472.957	-0.42927	472.957	0.34721	472.957	-0.32955	472.957	5	472.957	0.52002
473.439	-0.35594	473.439	0.79002	473.439	0.93941	473.439	-0.12555	473.439	5	473.439	-0.30435	473.439	-0.38644	473.439	0.14986	473.439	-0.43291	473.439	5	473.439	0.39431
473.921	-0.3533	473.921	5	473.921	0.42272	473.921	-0.26759	473.921	5	473.921	-0.39492	473.921	-0.30719	473.921	0.10698	473.921	-0.46362	473.921	-0.07871	473.921	0.7159
474.403	-0.28742	474.403	0.46036	474.403	0.25352	474.403	-0.27703	474.403	5	474.403	-0.37303	474.403	-0.17928	474.403	0.17872	474.403	-0.38104	474.403	-0.30398	474.403	5
474.885	-0.19469	474.885	0.04654	474.885	0.27447	474.885	-0.19709	474.885	5	474.885	-0.28899	474.885	-0.03909	474.885	0.26362	474.885	-0.19167	474.885	-0.29661	474.885	5
475.367	-0.11826	475.367	-0.05445	475.367	0.41115	475.367	-0.08128	475.367	5	475.367	-0.20838	475.367	0.06704	475.367	0.25948	475.367	0.08522	475.367	-0.19886	475.367	5
475.849	-0.07202	475.849	-0.01947	475.849	0.60788	475.849	0.03479	475.849	5	475.849	-0.16551	475.849	0.12758	475.849	0.17478	475.849	0.48556	475.849	-0.06543	475.849	1.06133
476.331	-0.04864	476.331	0.11421	476.331	0.75011	476.331	0.13393	476.331	5	476.331	-0.15808	476.331	0.16147	476.331	0.06496	476.331	1.6526	476.331	0.07919	476.331	0.26021
476.813	-0.03547	476.813	0.36075	476.813	0.65377	476.813	0.20685	476.813	0.70216	476.813	-0.16723	476.813	0.19861	476.813	-0.03872	476.813	5	476.813	0.21296	476.813	-0.0159
477.296	-0.01928	477.296	0.75686	477.296	0.3989	477.296	0.2448	477.296	0.29919	477.296	-0.17236	477.296	0.27313	477.296	-0.12103	477.296	5	477.296	0.29303	477.296	-0.15862
477.778	0.01521	477.778	0.97591	477.778	0.16564	477.778	0.24258	477.778	0.11898	477.778	-0.15552	477.778	0.42459	477.778	-0.16752	477.778	5	477.778	0.27416	477.778	-0.2121
478.26	0.08499	478.26	0.56776	478.26	0.01335	478.26	0.21242	478.26	0.04124	478.26	-0.10569	478.26	0.68449	478.26	-0.16239	478.26	5	478.26	0.1844	478.26	-0.18552
478.742	0.20542	478.742	0.24727	478.742	-0.05116	478.742	0.18418	478.742	0.04141	478.742	-0.02595	478.742	0.94021	478.742	-0.09507	478.742	5	478.742	0.09881	478.742	-0.09516
479.224	0.39215	479.224	0.08801	479.224	-0.03813	479.224	0.1854	479.224	0.10438	479.224	0.06748	479.224	0.80437	479.224	0.03653	479.224	1.08641	479.224	0.05705	479.224	0.01472
479.706	0.6789	479.706	0.03692	479.706	0.04092	479.706	0.23424	479.706	0.2179	479.706	0.16123	479.706	0.50191	479.706	0.23246	479.706	0.66407	479.706	0.06219	479.706	0.07957
480.188	1.17157	480.188	0.06311	480.188	0.18855	480.188	0.3545	480.188	0.37445	480.188	0.26168	480.188	0.27888	480.188	0.49109	480.188	0.4734	480.188	0.10401	480.188	0.06799
480.67	2.22644	480.67	0.15897	480.67	0.44983	480.67	0.62244	480.67	0.5568	480.67	0.4032	480.67	0.14206	480.67	0.7537	480.67	0.36917	480.67	0.1657	480.67	0.01051
481.152	1.34608	481.152	0.34853	481.152	1.2392	481.152	5	481.152	0.68581	481.152	0.68504	481.152	0.07595	481.152	0.77918	481.152	0.33067	481.152	0.21769	481.152	-0.04988
481.635	0.71944	481.635	0.8002	481.635	5	481.635	5	481.635	0.61984	481.635	5	481.635	0.07478	481.635	0.53538	481.635	0.37793	481.635	0.21673	481.635	-0.09197
482.117	0.35411	482.117	5	482.117	5	482.117	5	482.117	0.3857	482.117	5	482.117	0.15312	482.117	0.26287	482.117	0.64833	482.117	0.13	482.117	-0.11295
482.599	0.07324	482.599	5	482.599	5	482.599	5	482.599	0.09814	482.599	5	482.599	0.44035	482.599	0.00769	482.599	5	482.599	-0.05065	482.599	-0.11998
483.081	-0.2587	483.081	5	483.081	5	483.081	5	483.081	-0.26955	483.081	5	483.081	5	483.081	-0.32032	483.081	5	483.081	-0.37702	483.081	-0.13251
483.563	5	483.563	-1.21692	483.563	-1.41176	483.563	-0.94097	483.563	5	483.563	-1.01313	483.563	-1.22062	483.563	5	483.563	-1.45761	483.563	5	483.563	5
484.045	5	484.045	-0.00754	484.045	-0.35172	484.045	5	484.045	5	484.045	0.27432	484.045	-0.2976	484.045	5	484.045	-0.47658	484.045	5	484.045	-0.00995
484.527	5	484.527	0.8997	484.527	-0.10287	484.527	5	484.527	5	484.527	0.67201	484.527	-0.05052	484.527	5	484.527	-0.2096	484.527	5	484.527	-0.02191
485.009	5	485.009	5	485.009	-0.01052	485.009	5	485.009	0.32335	485.009	0.48435	485.009	0.2314	485.009	5	485.009	0.06244	485.009	5	485.009	-0.03381
485.492	5	485.492	5	485.492	-0.05537	485.492	5	485.492	0.04212	485.492	0.07896	485.492	5	485.492	5	485.492	1.26566	485.492	5	485.492	-0.08101
485.974	5	485.974	5	485.974	-0.40766	485.974	5	485.974	-0.24183	485.974	-0.51331	485.974	5	485.974	5	485.974	5	485.974	5	485.974	-0.32686
486.456	-0.74664	486.456	-0.42744	486.456	5	486.456	-0.96723	486.456	0.11037	486.456	5	486.456	-0.35427	486.456	-0.60838	486.456	-0.48954	486.456	0.01309	486.456	5
486.938	-0.35828	486.938	0.01939	486.938	1.14366	486.938	-0.33118	486.938	-0.19689	486.938	0.58039	486.938	0.18749	486.938	-0.3876	486.938	-0.14872	486.938	0.09288	486.938	0.43081
487.42	-0.19528	487.42	0.07971	487.42	0.25583	487.42	0.56091	487.42	-0.36756	487.42	-0.15148	487.42	1.01229	487.42	-0.40209	487.42	-0.08765	487.42	-0.03083	487.42	0.23446
487.902	-0.14604	487.902	-0.14439	487.902	-0.07071	487.902	5	487.902	-0.5517	487.902	-0.46563	487.902	5	487.902	-0.50716	487.902	-0.24753	487.902	-0.23128	487.902	0.07582
488.384	-0.22763	488.384	-0.49778	488.384	-0.35853	488.384	5	488.384	-0.75752	488.384	-0.72857	488.384	0.36232	488.384	-0.66087	488.384	-0.55703	488.384	-0.48028	488.384	-0.12369
488.866	-0.35111	488.866	-0.77642	488.866	-0.54295	488.866	5	488.866	-0.87336	488.866	-0.87525	488.866	-0.45624	488.866	-0.73611	488.866	-0.81713	488.866	-0.65516	488.866	-0.2827
489.349	-0.25062	489.349	-0.72778	489.349	-0.41434	489.349	-0.09997	489.349	-0.67459	489.349	-0.70383	489.349	-0.64274	489.349	-0.50773	489.349	-0.75958	489.349	-0.52563	489.349	-0.19187
489.831	-0.01035	489.831	-0.48602	489.831	-0.12442	489.831	-0.06567	489.831	-0.31505	489.831	-0.3815	489.831	-0.54879	489.831	-0.14007	489.831	-0.51304	489.831	-0.23714	489.831	0.014
490.313	0.19865	490.313	-0.2448	490.313	0.11863	490.313	0.11073	490.313	-0.02763	490.313	-0.13034	490.313	-0.41563	490.313	0.12836	490.313	-0.27404	490.313	-0.0026	490.313	0.16663
490.795	0.34285	490.795	-0.03875	490.795	0.26488	490.795	0.30143	490.795	0.11224	490.795	0.01111	490.795	-0.29408	490.795	0.25168	490.795	-0.08418	490.795	0.1241	490.795	0.26322
491.277	0.42989	491.277	0.13572	491.277	0.31126	491.277	0.44651	491.277	0.12676	491.277	0.07672	491.277	-0.1856	491.277	0.2856	491.277	0.056	491.277	0.15435	491.277	0.33306
491.759	0.4892	491.759	0.28422	491.759	0.28047	491.759	0.48582	491.759	0.08809	491.759	0.11506	491.759	-0.08471	491.759	0.29906	491.759	0.16131	491.759	0.13371	491.759	0.3971
492.241	0.5638	492.241	0.41008	492.241	0.21527	492.241	0.42777	492.241	0.05349	492.241	0.16618	492.241	0.01263	492.241	0.33664	492.241	0.263	492.241	0.11149	492.241	0.45744
492.723	0.69097	492.723	0.51263	492.723	0.15792	492.723	0.35197	492.723	0.04984	492.723	0.25384	492.723	0.10442	492.723	0.41826	492.723	0.39965	492.723	0.11988	492.723	0.48992
493.205	0.86859	493.205	0.58272	493.205	0.13313	493.205	0.31722	493.205	0.07791	493.205	0.37252	493.205	0.18106	493.205	0.53195	493.205	0.59947	493.205	0.16497	493.205	0.4656
493.688	0.98318	493.688	0.60228	493.688	0.14569	493.688	0.34171	493.688	0.11946	493.688	0.4643	493.688	0.23225	493.688	0.61807	493.688	0.85272	493.688	0.222	493.688	0.39481
494.17	0.87471	494.17	0.55755	494.17	0.18901	494.17	0.42764	494.17	0.15301	494.17	0.43637	494.17	0.25598	494.17	0.59609	494.17	1.02477	494.17	0.24101	494.17	0.31303
494.652	0.64458	494.652	0.45414	494.652	0.25364	494.652	0.58181	494.652	0.17189	494.652	0.28242	494.652	0.2584	494.652	0.46291	494.652	0.91076	494.652	0.18094	494.652	0.24228
495.134	0.42723	495.134	0.31276	495.134	0.32974	495.134	0.82536	495.134	0.18982	495.134	0.08291	495.134	0.24697	495.134	0.28415	495.134	0.6512	495.134	0.05138	495.134	0.18624
495.616	0.24913	495.616	0.15479	495.616	0.40451	495.616	1.14984	495.616	0.23504	495.616	-0.10804	495.616	0.22296	495.616	0.10834	495.616	0.40188	495.616	-0.10592	495.616	0.13595
496.098	0.10089	496.098	-0.00319	496.098	0.45957	496.098	1.13654	496.098	0.3478	496.098	-0.27086	496.098	0.17421	496.098	-0.03945	496.098	0.17996	496.098	-0.25524	496.098	0.07214
496.58	-0.03027	496.58	-0.14382	496.58	0.47848	496.58	0.66966	496.58	0.58093	496.58	-0.39303	496.58	0.07753	496.58	-0.13175	496.58	-0.02652	496.58	-0.36856	496.58	-0.02457
497.062	-0.13831	497.062	-0.23443	497.062	0.47354	497.062	0.2932	497.062	0.81387	497.062	-0.44744	497.062	-0.06244	497.062	-0.10534	497.062	-0.2092	497.062	-0.40564	497.062	-0.14139
497.545	-0.17689	497.545	-0.21962	497.545	0.50199	497.545	0.10551	497.545	0.50081	497.545	-0.38523	497.545	-0.1698	497.545	0.21989	497.545	-0.3202	497.545	-0.30396	497.545	-0.21282
498.027	-0.09843	498.027	-0.07074	498.027	0.60331	498.027	0.10387	498.027	0.20048	498.027	-0.18896	498.027	-0.16528	498.027	5	498.027	-0.32136	498.027	-0.03975	498.027	-0.18694
498.509	0.08972	498.509	0.16443	498.509	0.72905	498.509	0.21164	498.509	0.1031	498.509	0.07181	498.509	-0.05265	498.509	5	498.509	-0.24541	498.509	0.26149	498.509	-0.09839
498.991	0.39282	498.991	0.43099	498.991	0.79811	498.991	0.32925	498.991	0.11257	498.991	0.30312	498.991	0.14224	498.991	5	498.991	-0.14655	498.991	0.35422	498.991	-0.01407
499.473	1.13049	499.473	0.76329	499.473	0.75974	499.473	0.37772	499.473	0.1615	499.473	0.44963	499.473	0.46858	499.473	5	499.473	-0.05716	499.473	0.23847	499.473	0.02016
499.955	5	499.955	5	499.955	0.59977	499.955	0.30388	499.955	0.20143	499.955	0.48678	499.955	5	499.955	2.36821	499.955	-0.000871885	499.955	0.06927	499.955	-0.02438
500.437	5	500.437	5	500.437	0.30214	500.437	0.07012	500.437	0.1577	500.437	0.37092	500.437	5	500.437	0.32737	500.437	-0.0269	500.437	-0.12643	500.437	-0.18669
500.919	5	500.919	5	500.919	-0.3024	500.919	-0.48835	500.919	-0.20925	500.919	-0.0949	500.919	5	500.919	-0.28332	500.919	-0.35597	500.919	-0.49593	500.919	-0.65051
501.401	0.713	501.401	-0.52991	501.401	5	501.401	5	501.401	5	501.401	5	501.401	-0.13803	501.401	5	501.401	5	501.401	5	501.401	5
501.884	5	501.884	-0.26753	501.884	5	501.884	5	501.884	5	501.884	5	501.884	1.33548	501.884	0.77606	501.884	5	501.884	0.17276	501.884	5
502.366	5	502.366	-0.308	502.366	5	502.366	5	502.366	5	502.366	5	502.366	5	502.366	-0.00451	502.366	5	502.366	-0.2509	502.366	5
502.848	5	502.848	-0.67195	502.848	5	502.848	5	502.848	1.11895	502.848	5	502.848	5	502.848	-0.56708	502.848	5	502.848	-0.76055	502.848	5
503.33	-0.50697	503.33	5	503.33	-0.82	503.33	-0.52893	503.33	5	503.33	-0.231	503.33	-0.37395	503.33	5	503.33	-0.48936	503.33	5	503.33	-0.3164
503.812	0.09661	503.812	5	503.812	-0.42318	503.812	0.03748	503.812	5	503.812	0.0704	503.812	0.14624	503.812	5	503.812	0.04195	503.812	5	503.812	0.59165
504.294	0.63502	504.294	5	504.294	-0.28407	504.294	0.29625	504.294	5	504.294	0.06849	504.294	0.43179	504.294	5	504.294	0.37681	504.294	5	504.294	5
504.776	5	504.776	5	504.776	-0.19576	504.776	0.33378	504.776	5	504.776	0.00528	504.776	0.5992	504.776	0.68658	504.776	0.76058	504.776	5	504.776	5
505.258	5	505.258	0.46048	505.258	-0.07758	505.258	0.1742	505.258	5	505.258	-0.03939	505.258	0.58103	505.258	0.22154	505.258	1.624	505.258	5	505.258	5
505.74	5	505.74	0.10476	505.74	0.17156	505.74	-0.03907	505.74	0.77697	505.74	-0.01003	505.74	0.40543	505.74	0.00693	505.74	5	505.74	5	505.74	5
506.223	0.39226	506.223	-0.02133	506.223	0.99432	506.223	-0.2007	506.223	0.42827	506.223	0.14329	506.223	0.21387	506.223	-0.11025	506.223	5	506.223	5	506.223	5
506.705	0.02855	506.705	-0.00858	506.705	5	506.705	-0.28524	506.705	0.30501	506.705	0.45523	506.705	0.07521	506.705	-0.1619	506.705	5	506.705	5	506.705	0.38265
507.187	-0.13101	507.187	0.10336	507.187	5	507.187	-0.30734	507.187	0.25475	507.187	0.84481	507.187	-0.01138	507.187	-0.17209	507.187	5	507.187	5	507.187	-0.06372
507.669	-0.18471	507.669	0.28526	507.669	5	507.669	-0.28201	507.669	0.22984	507.669	0.71345	507.669	-0.05787	507.669	-0.15145	507.669	1.12317	507.669	5	507.669	-0.23444
508.151	-0.15102	508.151	0.49615	508.151	0.97765	508.151	-0.20681	508.151	0.2357	508.151	0.32199	508.151	-0.06297	508.151	-0.0892	508.151	0.58691	508.151	5	508.151	-0.28971
508.633	-0.01779	508.633	0.64775	508.633	0.37861	508.633	-0.06672	508.633	0.31144	508.633	0.07072	508.633	-0.01725	508.633	0.04065	508.633	0.32512	508.633	1.19113	508.633	-0.24738
509.115	0.22914	509.115	0.69949	509.115	0.23435	509.115	0.14608	509.115	0.51241	509.115	-0.04566	509.115	0.07461	509.115	0.26254	509.115	0.20943	509.115	0.81256	509.115	-0.10874
509.597	0.58118	509.597	0.73646	509.597	0.24304	509.597	0.41945	509.597	0.99221	509.597	-0.06983	509.597	0.17964	509.597	0.59544	509.597	0.18699	509.597	0.62691	509.597	0.11061
510.079	0.93589	510.079	0.81399	510.079	0.33551	510.079	0.73469	510.079	5	510.079	-0.043	510.079	0.25414	510.079	1.0977	510.079	0.20957	510.079	0.51729	510.079	0.37649
510.562	0.95763	510.562	0.91742	510.562	0.47982	510.562	1.08777	510.562	5	510.562	0.00541	510.562	0.27265	510.562	2.06411	510.562	0.23605	510.562	0.42798	510.562	0.60866
511.044	0.69027	511.044	0.96733	511.044	0.65725	511.044	1.48262	511.044	5	511.044	0.05717	511.044	0.23468	511.044	1.71024	511.044	0.23489	511.044	0.32353	511.044	0.64327
511.526	0.4044	511.526	0.8386	511.526	0.8248	511.526	1.69399	511.526	5	511.526	0.09757	511.526	0.14913	511.526	0.92629	511.526	0.18561	511.526	0.17799	511.526	0.44322
512.008	0.13043	512.008	0.52557	512.008	0.83239	512.008	1.27756	512.008	5	512.008	0.10284	512.008	0.01992	512.008	0.43154	512.008	0.07951	512.008	-0.02927	512.008	0.14637
512.49	-0.16197	512.49	0.12146	512.49	0.54147	512.49	0.72307	512.49	5	512.49	0.02109	512.49	-0.15509	512.49	-0.00163	512.49	-0.08259	512.49	-0.31367	512.49	-0.18592
512.972	-0.47915	512.972	-0.30185	512.972	0.11691	512.972	0.2336	512.972	5	512.972	-0.20438	512.972	-0.34584	512.972	-0.4233	512.972	-0.26412	512.972	-0.65417	512.972	-0.52465
513.454	-0.61452	513.454	-0.49181	513.454	-0.07932	513.454	0.05681	513.454	5	513.454	-0.36783	513.454	-0.28869	513.454	-0.63004	513.454	-0.21398	513.454	-0.8047	513.454	-0.63136
513.936	-0.40384	513.936	-0.23361	513.936	0.17415	513.936	0.48728	513.936	5	513.936	-0.19028	513.936	0.28345	513.936	-0.44285	513.936	0.21255	513.936	-0.54912	513.936	-0.29778
514.419	-0.22141	514.419	0.1427	514.419	0.47579	514.419	5	514.419	5	514.419	0.07611	514.419	1.15975	514.419	-0.23386	514.419	0.41142	514.419	-0.22474	514.419	0.12562
514.901	-0.18002	514.901	0.54049	514.901	0.56756	514.901	5	514.901	0.37965	514.901	0.4156	514.901	1.26483	514.901	-0.15083	514.901	0.27146	514.901	0.04097	514.901	0.44968
515.383	-0.24229	515.383	1.02481	515.383	0.41805	515.383	5	515.383	0.06203	515.383	5	515.383	0.61788	515.383	-0.19634	515.383	0.04334	515.383	0.23164	515.383	0.48927
515.865	-0.39033	515.865	1.33016	515.865	0.13354	515.865	5	515.865	-0.19838	515.865	5	515.865	0.11966	515.865	-0.36912	515.865	-0.23142	515.865	0.28701	515.865	0.18435
516.347	-0.72318	516.347	0.42643	516.347	-0.3328	516.347	5	516.347	-0.59975	516.347	5	516.347	-0.49215	516.347	-0.7778	516.347	-0.68577	516.347	-0.00274	516.347	-0.41839
516.829	5	516.829	5	516.829	5	516.829	-0.3454	516.829	5	516.829	-0.85881	516.829	5	516.829	5	516.829	5	516.829	5	516.829	5
517.311	5	517.311	5	517.311	5	517.311	0.41551	517.311	5	517.311	-0.36225	517.311	5	517.311	5	517.311	5	517.311	5	517.311	5
517.793	0.30242	517.793	5	517.793	1.24117	517.793	5	517.793	5	517.793	-0.16943	517.793	5	517.793	5	517.793	5	517.793	5	517.793	5
518.275	-0.04965	518.275	5	518.275	0.33277	518.275	5	518.275	5	518.275	-0.06736	518.275	5	518.275	5	518.275	5	518.275	5	518.275	5
518.758	-0.26568	518.758	5	518.758	0.7384	518.758	5	518.758	5	518.758	-0.13915	518.758	5	518.758	5	518.758	5	518.758	5	518.758	5
519.24	0.05041	519.24	-0.94003	519.24	-0.37852	519.24	-0.97751	519.24	-1.00758	519.24	0.46608	519.24	-0.87665	519.24	-0.95288	519.24	-0.8614	519.24	-0.67418	519.24	-1.11777
519.722	-0.04227	519.722	-0.56258	519.722	-0.32178	519.722	-0.69462	519.722	-0.65147	519.722	0.19966	519.722	-0.39611	519.722	-0.60985	519.722	-0.51042	519.722	-0.38307	519.722	-0.65643
520.204	-0.00914	520.204	-0.36811	520.204	-0.30044	520.204	-0.58231	520.204	-0.45535	520.204	0.12526	520.204	-0.11366	520.204	-0.44737	520.204	-0.34082	520.204	-0.31661	520.204	-0.38545
520.686	0.03807	520.686	-0.19742	520.686	-0.25147	520.686	-0.4967	520.686	-0.28427	520.686	0.09367	520.686	0.1044	520.686	-0.30744	520.686	-0.21614	520.686	-0.302	520.686	-0.16104
521.168	0.06474	521.168	-0.01254	521.168	-0.16584	521.168	-0.40809	521.168	-0.12254	521.168	0.10494	521.168	0.23256	521.168	-0.15881	521.168	-0.13079	521.168	-0.28608	521.168	0.01892
521.65	0.06159	521.65	0.19201	521.65	-0.04046	521.65	-0.30729	521.65	0.02008	521.65	0.15646	521.65	0.23267	521.65	-0.00357	521.65	-0.09392	521.65	-0.23988	521.65	0.11765
522.132	0.04228	522.132	0.3773	522.132	0.12019	522.132	-0.19495	522.132	0.12594	522.132	0.23048	522.132	0.15022	522.132	0.12793	522.132	-0.09303	522.132	-0.14462	522.132	0.12892
522.615	0.02341	522.615	0.44478	522.615	0.29574	522.615	-0.08013	522.615	0.1837	522.615	0.2895	522.615	0.05218	522.615	0.19204	522.615	-0.09948	522.615	0.01477	522.615	0.09748
523.097	0.01056	523.097	0.34786	523.097	0.44582	523.097	0.02332	523.097	0.19455	523.097	0.29255	523.097	-0.03694	523.097	0.17855	523.097	-0.09089	523.097	0.26232	523.097	0.06028
523.579	-0.000622161	523.579	0.16449	523.579	0.53254	523.579	0.10339	523.579	0.16574	523.579	0.22873	523.579	-0.12004	523.579	0.11885	523.579	-0.0545	523.579	0.66649	523.579	0.02215
524.061	-0.01899	524.061	-0.04001	524.061	0.57295	524.061	0.15619	524.061	0.1034	524.061	0.11721	524.061	-0.20703	524.061	0.04411	524.061	0.0252	524.061	1.43259	524.061	-0.03541
524.543	-0.05372	524.543	-0.24815	524.543	0.67913	524.543	0.18941	524.543	0.01094	524.543	-0.02322	524.543	-0.30509	524.543	-0.03117	524.543	0.19766	524.543	0.98534	524.543	-0.14576
525.025	-0.10877	525.025	-0.45465	525.025	5	525.025	0.22629	525.025	-0.10791	525.025	-0.18523	525.025	-0.40984	525.025	-0.10016	525.025	0.83717	525.025	0.2008	525.025	-0.33939
525.507	-0.16488	525.507	-0.63001	525.507	5	525.507	0.31724	525.507	-0.23513	525.507	-0.35467	525.507	-0.47899	525.507	-0.14793	525.507	5	525.507	-0.30375	525.507	-0.59933
525.989	-0.14216	525.989	-0.66593	525.989	5	525.989	0.48926	525.989	-0.30614	525.989	-0.46413	525.989	-0.35883	525.989	-0.13798	525.989	5	525.989	-0.59588	525.989	-0.80799
526.471	0.02042	526.471	-0.41763	526.471	5	526.471	0.44465	526.471	-0.27274	526.471	-0.43905	526.471	0.52732	526.471	-0.08472	526.471	5	526.471	-0.62198	526.471	-0.82458
526.954	0.17233	526.954	0.17943	526.954	5	526.954	0.24793	526.954	-0.23839	526.954	-0.36089	526.954	5	526.954	-0.066	526.954	5	526.954	-0.47634	526.954	-0.6917
527.436	0.20469	527.436	5	527.436	5	527.436	0.12766	527.436	-0.25902	527.436	-0.31195	527.436	5	527.436	-0.05452	527.436	5	527.436	-0.27578	527.436	-0.48296
527.918	0.19236	527.918	5	527.918	0.18014	527.918	0.08228	527.918	-0.2895	527.918	-0.28441	527.918	5	527.918	0.01142	527.918	5	527.918	-0.04197	527.918	-0.1433
528.4	0.23272	528.4	5	528.4	-0.04855	528.4	0.0935	528.4	-0.27511	528.4	-0.24833	528.4	5	528.4	0.18986	528.4	5	528.4	0.26657	528.4	1.3177
528.882	0.38852	528.882	1.17708	528.882	-0.09516	528.882	0.12087	528.882	-0.18538	528.882	-0.19591	528.882	5	528.882	0.54146	528.882	5	528.882	0.8078	528.882	5
529.364	0.71983	529.364	1.33816	529.364	-0.07184	529.364	0.10671	529.364	-0.02222	529.364	-0.15036	529.364	5	529.364	1.11763	529.364	5	529.364	5	529.364	5
529.846	1.73623	529.846	5	529.846	-0.04814	529.846	0.03516	529.846	0.19966	529.846	-0.13824	529.846	5	529.846	1.28552	529.846	5	529.846	5	529.846	5
530.328	5	530.328	5	530.328	-0.06956	530.328	-0.07161	530.328	0.47801	530.328	-0.16755	530.328	5	530.328	0.76606	530.328	0.77547	530.328	5	530.328	5
530.811	5	530.811	5	530.811	-0.15843	530.811	-0.20048	530.811	0.81236	530.811	-0.2359	530.811	1.66387	530.811	0.37756	530.811	0.18415	530.811	5	530.811	5
531.293	5	531.293	5	531.293	-0.33387	531.293	-0.36687	531.293	0.92668	531.293	-0.34875	531.293	0.87819	531.293	0.04787	531.293	-0.20286	531.293	5	531.293	5
531.775	0.73843	531.775	5	531.775	-0.6735	531.775	-0.65969	531.775	0.27636	531.775	-0.56041	531.775	0.07638	531.775	-0.36904	531.775	-0.68731	531.775	5	531.775	5
532.257	5	532.257	5	532.257	5	532.257	5	532.257	5	532.257	5	532.257	5	532.257	5	532.257	5	532.257	5	532.257	5
532.739	0.17308	532.739	5	532.739	5	532.739	5	532.739	5	532.739	0.02274	532.739	5	532.739	5	532.739	5	532.739	5	532.739	5
533.221	-0.35847	533.221	5	533.221	5	533.221	5	533.221	5	533.221	-0.56458	533.221	5	533.221	5	533.221	5	533.221	5	533.221	5
533.703	5	533.703	-1.98224	533.703	-1.02938	533.703	-2.33211	533.703	-2.18819	533.703	5	533.703	-2.67249	533.703	-1.84565	533.703	-2.41449	533.703	-2.0964	533.703	-1.91335
534.185	5	534.185	-0.03266	534.185	5	534.185	-0.71597	534.185	-0.48935	534.185	5	534.185	-0.95537	534.185	-0.12734	534.185	-0.41407	534.185	-0.26019	534.185	-0.29731
534.668	5	534.668	0.30037	534.668	5	534.668	-0.53282	534.668	-0.30323	534.668	1.82931	534.668	-0.64501	534.668	-0.000182182	534.668	0.44822	534.668	0.28654	534.668	-0.20793
535.15	5	535.15	0.21868	535.15	5	535.15	-0.45658	535.15	-0.30244	535.15	-0.02652	535.15	-0.42743	535.15	-0.05822	535.15	5	535.15	1.60831	535.15	-0.2708
535.632	5	535.632	0.03813	535.632	5	535.632	-0.40496	535.632	-0.36715	535.632	-0.26913	535.632	-0.23107	535.632	-0.1637	535.632	5	535.632	5	535.632	-0.36249
536.114	0.71953	536.114	-0.09641	536.114	1.81405	536.114	-0.33364	536.114	-0.42134	536.114	-0.38249	536.114	-0.06817	536.114	-0.25259	536.114	1.25203	536.114	5	536.114	-0.42134
536.596	0.03418	536.596	-0.14624	536.596	1.74527	536.596	-0.19999	536.596	-0.40445	536.596	-0.40143	536.596	-0.0025	536.596	-0.27899	536.596	0.18164	536.596	0.49961	536.596	-0.401
537.078	-0.13469	537.078	-0.11686	537.078	5	537.078	0.01235	537.078	-0.28874	537.078	-0.33998	537.078	-0.0124	537.078	-0.22957	537.078	-0.05426	537.078	0.17397	537.078	-0.28776
537.56	-0.15606	537.56	-0.05476	537.56	5	537.56	0.26674	537.56	-0.09264	537.56	-0.24338	537.56	-0.01102	537.56	-0.1383	537.56	-0.11043	537.56	0.08365	537.56	-0.11847
538.042	-0.11837	538.042	-0.00646	538.042	1.80187	538.042	0.48335	538.042	0.14636	538.042	-0.15972	538.042	0.02404	538.042	-0.05408	538.042	-0.09298	538.042	0.08204	538.042	0.04795
538.524	-0.06693	538.524	0.01142	538.524	0.70922	538.524	0.57203	538.524	0.38118	538.524	-0.11008	538.524	0.07759	538.524	-0.0088	538.524	-0.0511	538.524	0.10049	538.524	0.16523
539.006	-0.02845	539.006	0.00417	539.006	0.34734	539.006	0.51837	539.006	0.52066	539.006	-0.0904	539.006	0.1264	539.006	-0.0112	539.006	-0.01019	539.006	0.0942	539.006	0.21985
539.489	-0.0201	539.489	-0.01703	539.489	0.11785	539.489	0.38857	539.489	0.47379	539.489	-0.08479	539.489	0.14145	539.489	-0.05348	539.489	0.01393	539.489	0.03668	539.489	0.22903
539.971	-0.04603	539.971	-0.04173	539.971	-0.04297	539.971	0.23548	539.971	0.30138	539.971	-0.07383	539.971	0.09542	539.971	-0.12041	539.971	0.0113	539.971	-0.06806	539.971	0.21557
540.453	-0.0897	540.453	-0.05915	540.453	-0.14775	540.453	0.08053	540.453	0.11523	540.453	-0.03733	540.453	-0.01292	540.453	-0.19465	540.453	-0.01676	540.453	-0.18679	540.453	0.18732
540.935	-0.11588	540.935	-0.05337	540.935	-0.19097	540.935	-0.06391	540.935	-0.02884	540.935	0.04054	540.935	-0.14914	540.935	-0.25791	540.935	-0.05081	540.935	-0.27574	540.935	0.13785
541.417	-0.08304	541.417	0.00256	541.417	-0.16218	541.417	-0.18148	541.417	-0.10673	541.417	0.15165	541.417	-0.2682	541.417	-0.29254	541.417	-0.05791	541.417	-0.29424	541.417	0.07188
541.899	0.04361	541.899	0.15674	541.899	-0.0618	541.899	-0.25458	541.899	-0.10955	541.899	0.23654	541.899	-0.33988	541.899	-0.28745	541.899	-0.00872	541.899	-0.20939	541.899	0.02445
542.381	0.28886	542.381	0.5576	542.381	0.08227	542.381	-0.27578	542.381	-0.04403	542.381	0.23862	542.381	-0.35629	542.381	-0.24476	542.381	0.10696	542.381	0.01232	542.381	0.03547
542.863	0.69163	542.863	5	542.863	0.2155	542.863	-0.25326	542.863	0.06878	542.863	0.20011	542.863	-0.3261	542.863	-0.1806	542.863	0.27542	542.863	0.48815	542.863	0.12592
543.346	1.56398	543.346	5	543.346	0.29925	543.346	-0.20687	543.346	0.1976	543.346	0.18557	543.346	-0.26359	543.346	-0.1208	543.346	0.45516	543.346	5	543.346	0.31103
543.828	5	543.828	5	543.828	0.35908	543.828	-0.16329	543.828	0.30233	543.828	0.22711	543.828	-0.18037	543.828	-0.09701	543.828	0.56474	543.828	5	543.828	0.65719
544.31	5	544.31	5	544.31	0.50882	544.31	-0.15518	544.31	0.34265	544.31	0.3743	544.31	-0.08052	544.31	-0.14559	544.31	0.51253	544.31	5	544.31	5
544.792	5	544.792	5	544.792	5	544.792	-0.22839	544.792	0.31853	544.792	1.32794	544.792	0.05366	544.792	-0.31639	544.792	0.27912	544.792	5	544.792	5
545.274	5	545.274	5	545.274	5	545.274	-0.52933	545.274	0.5581	545.274	5	545.274	0.67982	545.274	-0.77745	545.274	-0.223	545.274	0.85319	545.274	5
545.756	-0.37704	545.756	-0.63714	545.756	-0.85329	545.756	5	545.756	-0.406	545.756	-0.40251	545.756	-0.28129	545.756	5	545.756	5	545.756	5	545.756	0.48513
546.238	-0.02659	546.238	-0.09278	546.238	-0.61089	546.238	0.28251	546.238	-0.49459	546.238	0.21219	546.238	-0.13164	546.238	5	546.238	5	546.238	5	546.238	5
546.72	0.14286	546.72	-0.00659	546.72	-0.66034	546.72	-0.34182	546.72	-0.7935	546.72	5	546.72	-0.22333	546.72	5	546.72	0.66104	546.72	5	546.72	5
547.202	5	547.202	-0.88167	547.202	-1.38386	547.202	-1.3985	547.202	-1.78852	547.202	5	547.202	-1.00734	547.202	5	547.202	-0.82406	547.202	5	547.202	5
547.685	-0.25533	547.685	5	547.685	5	547.685	5	547.685	5	547.685	-0.3822	547.685	5	547.685	-0.14295	547.685	5	547.685	-0.38756	547.685	-0.11755
548.167	-0.23788	548.167	5	548.167	0.44891	548.167	5	548.167	5	548.167	-0.03489	548.167	0.63441	548.167	0.39495	548.167	5	548.167	0.2361	548.167	0.16939
548.649	-0.30544	548.649	5	548.649	0.107	548.649	5	548.649	5	548.649	0.31518	548.649	0.19122	548.649	0.72896	548.649	0.62435	548.649	5	548.649	0.29759
549.131	-0.43722	549.131	5	549.131	-0.0322	549.131	0.30952	549.131	5	549.131	3.1057	549.131	-0.03255	549.131	0.64122	549.131	0.0306	549.131	5	549.131	0.29935
549.613	-0.67228	549.613	5	549.613	-0.22449	549.613	-0.3407	549.613	5	549.613	5	549.613	-0.26237	549.613	0.13396	549.613	-0.38445	549.613	5	549.613	0.1019
550.095	-1.22953	550.095	0.03426	550.095	-0.75301	550.095	-1.07267	550.095	5	550.095	5	550.095	-0.73548	550.095	-0.71012	550.095	-1.03568	550.095	0.47175	550.095	-0.5158
550.577	5	550.577	5	550.577	5	550.577	5	550.577	0.15544	550.577	-0.47549	550.577	5	550.577	5	550.577	5	550.577	5	550.577	5
551.059	5	551.059	5	551.059	5	551.059	5	551.059	0.17004	551.059	-0.06839	551.059	5	551.059	5	551.059	5	551.059	5	551.059	5
551.542	5	551.542	5	551.542	5	551.542	5	551.542	-0.04709	551.542	5	551.542	5	551.542	5	551.542	5	551.542	5	551.542	5
552.024	-0.44544	552.024	-0.49393	552.024	-0.39911	552.024	-0.56941	552.024	0.14577	552.024	0.03409	552.024	0.26309	552.024	-0.70933	552.024	-0.2988	552.024	-0.62906	552.024	-0.30569
552.506	0.12142	552.506	-0.12595	552.506	-0.01428	552.506	-0.07963	552.506	0.10943	552.506	0.08971	552.506	0.2758	552.506	-0.28287	552.506	0.27093	552.506	-0.26179	552.506	0.03167
552.988	0.48363	552.988	0.07131	552.988	0.19825	552.988	0.1826	552.988	0.09792	552.988	0.09246	552.988	0.24783	552.988	0.01289	552.988	0.58259	552.988	-0.05523	552.988	0.15723
553.47	0.63534	553.47	0.17847	553.47	0.32301	553.47	0.27897	553.47	0.09634	553.47	0.07187	553.47	0.23521	553.47	0.28155	553.47	0.63208	553.47	0.07054	553.47	0.18003
553.952	0.58759	553.952	0.21592	553.952	0.37749	553.952	0.26626	553.952	0.09729	553.952	0.04001	553.952	0.23731	553.952	0.5609	553.952	0.51216	553.952	0.13141	553.952	0.15062
554.434	0.45903	554.434	0.19773	554.434	0.36968	554.434	0.21018	554.434	0.09317	554.434	0.00412	554.434	0.24207	554.434	0.83097	554.434	0.34231	554.434	0.13139	554.434	0.09779
554.916	0.33009	554.916	0.14164	554.916	0.31278	554.916	0.15039	554.916	0.07699	554.916	-0.03002	554.916	0.22265	554.916	0.87735	554.916	0.16824	554.916	0.07619	554.916	0.03736
555.399	0.23193	555.399	0.06975	555.399	0.22767	555.399	0.10366	555.399	0.04893	555.399	-0.05405	555.399	0.14175	555.399	0.58225	555.399	0.00207	555.399	-0.0208	555.399	-0.01865
555.881	0.18718	555.881	0.01246	555.881	0.14638	555.881	0.07447	555.881	0.03057	555.881	-0.0499	555.881	-0.00452	555.881	0.23755	555.881	-0.14419	555.881	-0.13164	555.881	-0.04914
556.363	0.22426	556.363	0.01482	556.363	0.12018	556.363	0.05698	556.363	0.0795	556.363	0.01313	556.363	-0.1454	556.363	-0.00991	556.363	-0.24313	556.363	-0.20545	556.363	-0.00887
556.845	0.33219	556.845	0.11254	556.845	0.20262	556.845	0.03727	556.845	0.27382	556.845	0.13976	556.845	-0.18652	556.845	-0.11752	556.845	-0.26872	556.845	-0.18695	556.845	0.1639
557.327	0.38902	557.327	0.26794	557.327	0.39705	557.327	0.01002	557.327	0.665	557.327	0.23889	557.327	-0.09495	557.327	-0.10849	557.327	-0.24542	557.327	-0.07118	557.327	0.53027
557.809	0.30991	557.809	0.38083	557.809	0.66641	557.809	-0.02346	557.809	1.25329	557.809	0.21594	557.809	0.12325	557.809	-0.05322	557.809	-0.23318	557.809	0.10503	557.809	1.99628
558.291	0.14605	558.291	0.38435	558.291	0.99635	558.291	-0.07345	558.291	1.21974	558.291	0.09421	558.291	0.6099	558.291	-0.01678	558.291	-0.27388	558.291	0.32962	558.291	5
558.773	-0.07996	558.773	0.26985	558.773	1.46281	558.773	-0.17135	558.773	0.63951	558.773	-0.09488	558.773	5	558.773	-0.05619	558.773	-0.39819	558.773	0.72366	558.773	5
559.255	-0.45547	559.255	-0.022	559.255	5	559.255	-0.42162	559.255	0.08568	559.255	-0.42109	559.255	5	559.255	-0.28445	559.255	-0.69896	559.255	5	559.255	5
559.737	5	559.737	5	559.737	0.42183	559.737	5	559.737	5	559.737	5	559.737	-0.87165	559.737	5	559.737	5	559.737	-0.5421	559.737	5
560.22	5	560.22	5	560.22	0.81862	560.22	5	560.22	5	560.22	5	560.22	0.00504	560.22	5	560.22	5	560.22	0.11445	560.22	5
560.702	5	560.702	5	560.702	0.6332	560.702	5	560.702	1.80131	560.702	5	560.702	0.45358	560.702	5	560.702	5	560.702	0.27775	560.702	5
561.184	5	561.184	5	561.184	0.32885	561.184	5	561.184	0.22548	561.184	5	561.184	5	561.184	5	561.184	5	561.184	0.43431	561.184	5
561.666	5	561.666	5	561.666	-0.13664	561.666	5	561.666	-0.34201	561.666	5	561.666	5	561.666	5	561.666	5	561.666	5	561.666	5
562.148	-1.05989	562.148	-0.80968	562.148	5	562.148	-1.14487	562.148	5	562.148	-0.60719	562.148	-0.60509	562.148	-0.88194	562.148	-1.07549	562.148	-0.88835	562.148	-1.3594
562.63	-0.43127	562.63	-0.1957	562.63	5	562.63	-0.45688	562.63	5	562.63	-0.23075	562.63	0.11993	562.63	-0.21156	562.63	-0.27383	562.63	-0.50983	562.63	-0.6756
563.112	-0.49384	563.112	-0.18213	563.112	5	563.112	-0.37791	563.112	5	563.112	-0.35627	563.112	0.33423	563.112	-0.22457	563.112	-0.08199	563.112	-0.67825	563.112	-0.63222
563.595	-1.19209	563.595	-0.69818	563.595	5	563.595	-0.8677	563.595	5	563.595	-0.98837	563.595	1.05115	563.595	-0.92124	563.595	-0.26281	563.595	-1.43586	563.595	-1.2039
564.077	5	564.077	5	564.077	5	564.077	5	564.077	0.49643	564.077	5	564.077	0.28037	564.077	5	564.077	0.29368	564.077	5	564.077	5
564.559	5	564.559	0.37149	564.559	5	564.559	5	564.559	5	564.559	0.39931	564.559	0.2812	564.559	5	564.559	0.22134	564.559	5	564.559	5
565.041	5	565.041	0.14185	565.041	5	565.041	1.34236	565.041	5	565.041	-0.00259	565.041	0.22636	565.041	5	565.041	0.23198	565.041	5	565.041	0.90074
565.523	5	565.523	-0.01193	565.523	5	565.523	5	565.523	5	565.523	-0.20079	565.523	0.16067	565.523	5	565.523	0.36453	565.523	5	565.523	0.36623
566.005	5	566.005	-0.18661	566.005	5	566.005	5	566.005	5	566.005	-0.40948	566.005	0.1531	566.005	5	566.005	5	566.005	5	566.005	0.13617
566.487	5	566.487	-0.66253	566.487	5	566.487	5	566.487	5	566.487	-0.96406	566.487	5	566.487	5	566.487	5	566.487	-0.42021	566.487	-0.25467
566.969	-0.53688	566.969	5	566.969	-0.88248	566.969	0.09786	566.969	-0.42936	566.969	5	566.969	-0.46368	566.969	-0.64221	566.969	-0.7054	566.969	5	566.969	0.47624
567.451	-0.34592	567.451	0.53402	567.451	-0.54725	567.451	0.22252	567.451	0.01147	567.451	5	567.451	-0.39805	567.451	-0.23449	567.451	-0.47222	567.451	5	567.451	0.15924
567.933	-0.25276	567.933	0.37737	567.933	-0.38447	567.933	0.12774	567.933	0.15771	567.933	5	567.933	-0.37304	567.933	-0.03034	567.933	-0.33444	567.933	0.7943	567.933	0.08465
568.416	-0.16961	568.416	0.38761	568.416	-0.28216	568.416	0.01007	568.416	0.10668	568.416	5	568.416	-0.33337	568.416	0.05565	568.416	-0.20601	568.416	0.38825	568.416	0.05384
568.898	-0.09524	568.898	0.39423	568.898	-0.21171	568.898	-0.08029	568.898	-0.00436	568.898	5	568.898	-0.27535	568.898	0.06646	568.898	-0.08662	568.898	0.27113	568.898	0.04215
569.38	-0.04104	569.38	0.33202	569.38	-0.15506	569.38	-0.13075	569.38	-0.09376	569.38	5	569.38	-0.19898	569.38	0.0577	569.38	0.00203	569.38	0.24447	569.38	0.04508
569.862	-0.00756	569.862	0.22225	569.862	-0.09277	569.862	-0.1315	569.862	-0.12722	569.862	1.78506	569.862	-0.10162	569.862	0.07628	569.862	0.04101	569.862	0.27197	569.862	0.06569
570.344	0.0229	570.344	0.13086	570.344	-0.01021	570.344	-0.07702	570.344	-0.08798	570.344	0.5809	570.344	0.01512	570.344	0.14696	570.344	0.04441	570.344	0.32676	570.344	0.10203
570.826	0.06722	570.826	0.09208	570.826	0.08927	570.826	0.018	570.826	0.01928	570.826	0.37191	570.826	0.13685	570.826	0.25825	570.826	0.04729	570.826	0.3657	570.826	0.13735
571.308	0.12254	571.308	0.09878	571.308	0.18732	571.308	0.11823	571.308	0.16863	571.308	0.30674	571.308	0.24478	571.308	0.36371	571.308	0.06596	571.308	0.3583	571.308	0.15146
571.79	0.17212	571.79	0.1299	571.79	0.26904	571.79	0.18877	571.79	0.33001	571.79	0.28448	571.79	0.32981	571.79	0.41476	571.79	0.096	571.79	0.31087	571.79	0.13712
572.273	0.19691	572.273	0.16946	572.273	0.33051	572.273	0.20999	572.273	0.48385	572.273	0.25869	572.273	0.39032	572.273	0.39637	572.273	0.1278	572.273	0.24032	572.273	0.09636
572.755	0.17999	572.755	0.21065	572.755	0.37157	572.755	0.17405	572.755	0.62894	572.755	0.20466	572.755	0.42062	572.755	0.3212	572.755	0.15188	572.755	0.15205	572.755	0.02961
573.237	0.10661	573.237	0.25514	573.237	0.38148	573.237	0.07232	573.237	0.80316	573.237	0.10422	573.237	0.39665	573.237	0.19706	573.237	0.15403	573.237	0.03584	573.237	-0.07114
573.719	-0.04415	573.719	0.31361	573.719	0.308	573.719	-0.12127	573.719	1.38063	573.719	-0.07449	573.719	0.25029	573.719	0.00128	573.719	0.09585	573.719	-0.14369	573.719	-0.23221
574.201	-0.35532	574.201	0.40192	574.201	-0.02822	574.201	-0.50878	574.201	5	574.201	-0.44296	574.201	-0.18482	574.201	-0.37869	574.201	-0.16612	574.201	-0.50835	574.201	-0.55363
574.683	5	574.683	5	574.683	5	574.683	5	574.683	-0.62595	574.683	5	574.683	5	574.683	5	574.683	5	574.683	5	574.683	5
575.165	5	575.165	5	575.165	5	575.165	5	575.165	-0.19193	575.165	5	575.165	5	575.165	5	575.165	5	575.165	5	575.165	5
575.647	0.69711	575.647	5	575.647	5	575.647	5	575.647	-0.24829	575.647	5	575.647	5	575.647	5	575.647	5	575.647	5	575.647	5
576.13	0.13181	576.13	5	576.13	5	576.13	5	576.13	-0.36816	576.13	5	576.13	5	576.13	5	576.13	5	576.13	5	576.13	5
576.612	0.04678	576.612	5	576.612	5	576.612	5	576.612	-0.4263	576.612	5	576.612	5	576.612	5	576.612	5	576.612	5	576.612	5
577.094	0.17269	577.094	5	577.094	5	577.094	5	577.094	-0.3765	577.094	5	577.094	5	577.094	5	577.094	5	577.094	5	577.094	5
577.576	0.47988	577.576	5	577.576	5	577.576	5	577.576	-0.25002	577.576	5	577.576	5	577.576	5	577.576	5	577.576	5	577.576	5
578.058	5	578.058	5	578.058	5	578.058	5	578.058	-0.02296	578.058	5	578.058	5	578.058	5	578.058	5	578.058	5	578.058	5
578.54	5	578.54	5	578.54	5	578.54	5	578.54	5	578.54	5	578.54	5	578.54	5	578.54	0.30408	578.54	5	578.54	5
579.022	-0.56611	579.022	0.55634	579.022	-0.67012	579.022	-0.33787	579.022	-0.5828	579.022	-0.53785	579.022	-1.0228	579.022	-0.32288	579.022	5	579.022	-0.10874	579.022	-0.46911
579.504	-0.24119	579.504	5	579.504	-0.26248	579.504	0.14146	579.504	-0.27233	579.504	-0.05526	579.504	-0.41396	579.504	0.1125	579.504	5	579.504	0.45036	579.504	-0.03514
579.986	-0.14262	579.986	5	579.986	-0.12955	579.986	0.2086	579.986	-0.12469	579.986	0.14282	579.986	-0.05844	579.986	0.21662	579.986	5	579.986	0.54306	579.986	0.12855
580.468	-0.0851	580.468	5	580.468	-0.08669	580.468	0.13789	580.468	0.00599	580.468	0.27975	580.468	0.29656	580.468	0.21137	580.468	1.34588	580.468	0.51579	580.468	0.23528
580.951	-0.02335	580.951	5	580.951	-0.10581	580.951	0.02288	580.951	0.13876	580.951	0.42059	580.951	0.93629	580.951	0.15076	580.951	0.64917	580.951	0.42818	580.951	0.37239
581.433	0.07679	581.433	5	581.433	-0.17975	581.433	-0.10849	581.433	0.22438	581.433	0.61012	581.433	5	581.433	0.05696	581.433	0.28899	581.433	0.25804	581.433	0.74068
581.915	0.27577	581.915	5	581.915	-0.29736	581.915	-0.25326	581.915	0.11023	581.915	0.84718	581.915	5	581.915	-0.05679	581.915	-0.01709	581.915	0.00637	581.915	5
582.397	0.75303	582.397	0.19551	582.397	-0.42854	582.397	-0.4088	582.397	-0.20243	582.397	0.72717	582.397	1.40756	582.397	-0.17217	582.397	-0.28989	582.397	-0.26989	582.397	5
582.879	1.31313	582.879	-0.2807	582.879	-0.50789	582.879	-0.54059	582.879	-0.4846	582.879	0.22534	582.879	0.2608	582.879	-0.24684	582.879	-0.48375	582.879	-0.47546	582.879	5
583.361	0.38511	583.361	-0.46728	583.361	-0.46549	583.361	-0.58544	583.361	-0.58436	583.361	-0.09206	583.361	0.06474	583.361	-0.23528	583.361	-0.5332	583.361	-0.52101	583.361	5
583.843	0.05028	583.843	-0.46896	583.843	-0.33174	583.843	-0.54367	583.843	-0.50709	583.843	-0.20165	583.843	0.13071	583.843	-0.17061	583.843	-0.46139	583.843	-0.42266	583.843	0.65658
584.326	-0.06035	584.326	-0.39144	584.326	-0.19947	584.326	-0.46721	584.326	-0.33606	584.326	-0.20971	584.326	0.26444	584.326	-0.11773	584.326	-0.35277	584.326	-0.26917	584.326	0.11224
584.808	-0.08823	584.808	-0.2944	584.808	-0.11223	584.808	-0.38302	584.808	-0.13131	584.808	-0.18112	584.808	0.32049	584.808	-0.09365	584.808	-0.25808	584.808	-0.12524	584.808	-0.01085
585.29	-0.08073	585.29	-0.20016	585.29	-0.06061	585.29	-0.29596	585.29	0.05893	585.29	-0.14053	585.29	0.26127	585.29	-0.08872	585.29	-0.1923	585.29	-0.02431	585.29	-0.04445
585.772	-0.05318	585.772	-0.11738	585.772	-0.01725	585.772	-0.20717	585.772	0.17156	585.772	-0.09742	585.772	0.15156	585.772	-0.09098	585.772	-0.15421	585.772	0.02349	585.772	-0.0441
586.254	-0.01106	586.254	-0.05169	586.254	0.04427	586.254	-0.12187	586.254	0.17521	586.254	-0.0592	586.254	0.0485	586.254	-0.09035	586.254	-0.1358	586.254	0.02771	586.254	-0.0292
586.736	0.03855	586.736	-0.00909	586.736	0.14849	586.736	-0.04978	586.736	0.11936	586.736	-0.03737	586.736	-0.02493	586.736	-0.077	586.736	-0.12645	586.736	0.00438	586.736	-0.00984
587.218	0.07705	587.218	0.00493	587.218	0.32476	587.218	0.00282	587.218	0.06786	587.218	-0.0473	587.218	-0.06093	587.218	-0.03897	587.218	-0.11514	587.218	-0.03616	587.218	0.00493
587.7	0.07103	587.7	-0.0102	587.7	0.61323	587.7	0.047	587.7	0.05049	587.7	-0.09783	587.7	-0.05605	587.7	0.04118	587.7	-0.09115	587.7	-0.09015	587.7	0.00321
588.182	-0.0025	588.182	-0.04571	588.182	0.9665	588.182	0.11849	588.182	0.06464	588.182	-0.17814	588.182	-0.011	588.182	0.19422	588.182	-0.04315	588.182	-0.1532	588.182	-0.02803
588.664	-0.12088	588.664	-0.08537	588.664	0.79368	588.664	0.27892	588.664	0.07299	588.664	-0.26005	588.664	0.05745	588.664	0.4933	588.664	0.04399	588.664	-0.21361	588.664	-0.09264
589.147	-0.23498	589.147	-0.11614	589.147	0.35424	589.147	0.64544	589.147	0.02209	589.147	-0.31425	589.147	0.09487	589.147	1.43652	589.147	0.20114	589.147	-0.25392	589.147	-0.17603
589.629	-0.30953	589.629	-0.14246	589.629	0.05483	589.629	1.51519	589.629	-0.08085	589.629	-0.32444	589.629	0.03911	589.629	5	589.629	0.55404	589.629	-0.26073	589.629	-0.25369
590.111	-0.33208	590.111	-0.191	590.111	-0.12123	590.111	0.81798	590.111	-0.16812	590.111	-0.296	590.111	-0.08459	590.111	5	590.111	5	590.111	-0.23552	590.111	-0.30779
590.593	-0.30323	590.593	-0.28443	590.593	-0.20784	590.593	0.16178	590.593	-0.18146	590.593	-0.26154	590.593	-0.2046	590.593	5	590.593	5	590.593	-0.20099	590.593	-0.33187
591.075	-0.2265	591.075	-0.40272	591.075	-0.21708	591.075	-0.182	591.075	-0.06175	591.075	-0.26968	591.075	-0.28032	591.075	2.80325	591.075	5	591.075	-0.19714	591.075	-0.32546
591.557	-0.11263	591.557	-0.48843	591.557	-0.13485	591.557	-0.35375	591.557	0.37405	591.557	-0.32541	591.557	-0.29728	591.557	1.43802	591.557	5	591.557	-0.24429	591.557	-0.29384
592.039	-0.00276	592.039	-0.48486	592.039	0.07541	592.039	-0.38894	592.039	5	592.039	-0.36178	592.039	-0.26815	592.039	1.63114	592.039	5	592.039	-0.30509	592.039	-0.25922
592.521	0.04981	592.521	-0.3646	592.521	0.496	592.521	-0.32452	592.521	5	592.521	-0.31785	592.521	-0.24504	592.521	5	592.521	5	592.521	-0.33662	592.521	-0.25403
593.004	0.05405	593.004	-0.11282	593.004	5	593.004	-0.225	593.004	5	593.004	-0.16711	593.004	-0.27577	593.004	5	593.004	0.15318	593.004	-0.34221	593.004	-0.28648
593.486	0.05476	593.486	0.40373	593.486	5	593.486	-0.1591	593.486	5	593.486	0.19035	593.486	-0.36105	593.486	5	593.486	-0.23193	593.486	-0.35339	593.486	-0.34674
593.968	0.09016	593.968	5	593.968	5	593.968	-0.16859	593.968	0.67003	593.968	5	593.968	-0.49249	593.968	5	593.968	-0.44218	593.968	-0.40997	593.968	-0.43716
594.45	0.27146	594.45	5	594.45	5	594.45	-0.27844	594.45	0.35994	594.45	5	594.45	-0.7025	594.45	5	594.45	-0.66314	594.45	-0.57332	594.45	-0.5971
594.932	5	594.932	5	594.932	0.52401	594.932	-0.72413	594.932	-0.12074	594.932	5	594.932	-1.27122	594.932	5	594.932	-1.21691	594.932	-1.13163	594.932	-1.10604
595.414	-0.38211	595.414	5	595.414	5	595.414	5	595.414	5	595.414	-0.78717	595.414	5	595.414	0.97259	595.414	5	595.414	5	595.414	5
595.896	-0.17514	595.896	5	595.896	5	595.896	5	595.896	5	595.896	-0.38568	595.896	5	595.896	5	595.896	5	595.896	5	595.896	5
596.378	-0.02586	596.378	5	596.378	5	596.378	5	596.378	5	596.378	-0.11124	596.378	5	596.378	5	596.378	5	596.378	5	596.378	5
596.861	0.24288	596.861	5	596.861	5	596.861	5	596.861	5	596.861	0.29442	596.861	5	596.861	5	596.861	5	596.861	5	596.861	2.03347
597.343	5	597.343	5	597.343	5	597.343	5	597.343	5	597.343	5	597.343	5	597.343	5	597.343	0.52769	597.343	5	597.343	5
597.825	-0.52811	597.825	-0.88102	597.825	-0.60029	597.825	-0.90675	597.825	-1.04461	597.825	-0.64677	597.825	-0.66152	597.825	-0.95795	597.825	5	597.825	-0.42002	597.825	0.08013
598.307	-0.05294	598.307	-0.38902	598.307	-0.00227	598.307	-0.35742	598.307	-0.45973	598.307	-0.19035	598.307	-0.26942	598.307	-0.38285	598.307	5	598.307	-0.15654	598.307	0.34286
598.789	0.15739	598.789	-0.24925	598.789	0.19056	598.789	-0.11246	598.789	-0.19734	598.789	-0.02418	598.789	-0.17139	598.789	-0.17204	598.789	0.59401	598.789	-0.12235	598.789	0.39173
599.271	0.28771	599.271	-0.18265	599.271	0.2699	599.271	0.06506	599.271	0.00567	599.271	0.07247	599.271	-0.11388	599.271	-0.06428	599.271	0.33537	599.271	-0.09868	599.271	0.40306
599.753	0.33018	599.753	-0.14107	599.753	0.2985	599.753	0.19029	599.753	0.19517	599.753	0.12742	599.753	-0.06329	599.753	-0.01174	599.753	0.18124	599.753	-0.0672	599.753	0.39107
600.235	0.28342	600.235	-0.10852	600.235	0.29432	600.235	0.24996	600.235	0.38446	600.235	0.15087	600.235	-0.01098	600.235	0.00591	600.235	0.06863	600.235	-0.02965	600.235	0.35945
600.717	0.17904	600.717	-0.07441	600.717	0.26142	600.717	0.24086	600.717	0.55959	600.717	0.15367	600.717	0.04966	600.717	0.00121	600.717	-0.01767	600.717	0.00787	600.717	0.3145
601.2	0.05886	601.2	-0.02409	601.2	0.20805	601.2	0.18534	601.2	0.6516	601.2	0.15206	601.2	0.13261	601.2	-0.0145	601.2	-0.07602	601.2	0.0395	601.2	0.27061
601.682	-0.04007	601.682	0.06607	601.682	0.15778	601.682	0.12153	601.682	0.58244	601.682	0.1696	601.682	0.26787	601.682	-0.02779	601.682	-0.09168	601.682	0.06585	601.682	0.25454
602.164	-0.08687	602.164	0.22503	602.164	0.14627	602.164	0.08565	602.164	0.42168	602.164	0.23314	602.164	0.51002	602.164	-0.02678	602.164	-0.04269	602.164	0.0993	602.164	0.30422
602.646	-0.06856	602.646	0.46495	602.646	0.19967	602.646	0.09248	602.646	0.28161	602.646	0.3555	602.646	0.96703	602.646	-0.01519	602.646	0.08051	602.646	0.15465	602.646	0.45662
603.128	-0.00486	603.128	0.74053	603.128	0.3111	603.128	0.12206	603.128	0.18625	603.128	0.51529	603.128	2.89472	603.128	-0.01899	603.128	0.25216	603.128	0.22736	603.128	0.74092
603.61	0.05479	603.61	0.90317	603.61	0.42591	603.61	0.12934	603.61	0.10464	603.61	0.64311	603.61	2.65008	603.61	-0.0689	603.61	0.40328	603.61	0.28311	603.61	1.144
604.092	0.03823	604.092	0.80996	604.092	0.40603	604.092	0.05938	604.092	-0.01101	604.092	0.59956	604.092	0.95569	604.092	-0.19003	604.092	0.43288	604.092	0.25183	604.092	1.00898
604.574	-0.15519	604.574	0.49028	604.574	0.08072	604.574	-0.16613	604.574	-0.23621	604.574	0.2469	604.574	0.36635	604.574	-0.43278	604.574	0.25384	604.574	0.01959	604.574	0.2784
605.057	-0.92315	605.057	-0.36428	605.057	-0.86523	605.057	-0.94831	605.057	-0.97613	605.057	-0.72433	605.057	-0.54843	605.057	-1.18616	605.057	-0.4775	605.057	-0.81449	605.057	-0.83771
605.539	5	605.539	5	605.539	5	605.539	5	605.539	5	605.539	5	605.539	5	605.539	5	605.539	5	605.539	5	605.539	5
606.021	5	606.021	5	606.021	5	606.021	5	606.021	5	606.021	5	606.021	5	606.021	5	606.021	5	606.021	5	606.021	5
606.503	5	606.503	5	606.503	5	606.503	5	606.503	5	606.503	5	606.503	5	606.503	5	606.503	5	606.503	5	606.503	5
606.985	5	606.985	5	606.985	5	606.985	5	606.985	5	606.985	5	606.985	5	606.985	5	606.985	5	606.985	5	606.985	5
607.467	0.10187	607.467	5	607.467	5	607.467	5	607.467	5	607.467	5	607.467	5	607.467	5	607.467	5	607.467	5	607.467	5
607.949	-0.31845	607.949	5	607.949	5	607.949	5	607.949	5	607.949	5	607.949	5	607.949	5	607.949	5	607.949	-0.16108	607.949	5
608.431	-0.26714	608.431	5	608.431	0.21431	608.431	5	608.431	5	608.431	0.50129	608.431	5	608.431	5	608.431	5	608.431	-0.20407	608.431	5
608.913	-0.08568	608.913	5	608.913	-0.02021	608.913	5	608.913	5	608.913	-0.16783	608.913	5	608.913	0.11746	608.913	5	608.913	0.16469	608.913	0.26498
609.396	0.01209	609.396	5	609.396	-0.09926	609.396	5	609.396	5	609.396	-0.31292	609.396	5	609.396	-0.17397	609.396	5	609.396	5	609.396	0.07614
609.878	-0.19418	609.878	5	609.878	-0.40057	609.878	5	609.878	5	609.878	-0.62376	609.878	0.29279	609.878	-0.57743	609.878	5	609.878	5	609.878	-0.08698
610.36	5	610.36	-0.33654	610.36	5	610.36	0.07715	610.36	-0.64341	610.36	5	610.36	5	610.36	5	610.36	-0.39348	610.36	-0.71685	610.36	1.27968
610.842	0.90891	610.842	0.07664	610.842	5	610.842	5	610.842	-0.15724	610.842	5	610.842	5	610.842	5	610.842	0.02012	610.842	-0.27236	610.842	0.48589
611.324	0.42065	611.324	0.21123	611.324	0.78975	611.324	5	611.324	0.03633	611.324	5	611.324	5	611.324	0.35699	611.324	0.2095	611.324	-0.02501	611.324	0.49784
611.806	0.22357	611.806	0.2475	611.806	0.42268	611.806	5	611.806	0.10281	611.806	5	611.806	5	611.806	0.14367	611.806	0.35468	611.806	0.18633	611.806	0.57557
612.288	0.08248	612.288	0.22447	612.288	0.21129	612.288	0.48561	612.288	0.08438	612.288	5	612.288	0.94153	612.288	0.0316	612.288	0.46282	612.288	0.37895	612.288	0.70793
612.77	-0.04391	612.77	0.14633	612.77	0.02263	612.77	-0.01111	612.77	0.00183	612.77	5	612.77	0.62155	612.77	-0.06189	612.77	0.4378	612.77	0.47058	612.77	0.95629
613.253	-0.19662	613.253	-0.018	613.253	-0.1999	613.253	-0.39096	613.253	-0.15121	613.253	1.63388	613.253	0.28571	613.253	-0.19318	613.253	0.14767	613.253	0.25746	613.253	5
613.735	-0.51178	613.735	-0.40649	613.735	-0.594	613.735	-0.88701	613.735	-0.48065	613.735	0.08762	613.735	-0.288	613.735	-0.52065	613.735	-0.45446	613.735	-0.34385	613.735	5
614.217	5	614.217	5	614.217	5	614.217	5	614.217	5	614.217	5	614.217	5	614.217	5	614.217	5	614.217	5	614.217	0.44248
614.699	5	614.699	5	614.699	5	614.699	5	614.699	5	614.699	5	614.699	5	614.699	5	614.699	5	614.699	5	614.699	5
615.181	5	615.181	5	615.181	5	615.181	5	615.181	5	615.181	5	615.181	5	615.181	5	615.181	5	615.181	5	615.181	5
615.663	5	615.663	5	615.663	5	615.663	5	615.663	5	615.663	5	615.663	5	615.663	5	615.663	5	615.663	5	615.663	5
616.145	-1.45558	616.145	-1.33707	616.145	-1.45797	616.145	-1.31068	616.145	-0.67131	616.145	-1.39505	616.145	-1.54334	616.145	-1.68471	616.145	-1.5982	616.145	-1.56896	616.145	-1.30098
616.627	-0.51887	616.627	-0.32663	616.627	-0.51983	616.627	-0.23	616.627	0.1506	616.627	-0.42277	616.627	-0.53561	616.627	-0.71784	616.627	-0.53508	616.627	-0.55296	616.627	-0.41237
617.109	-0.27504	617.109	-0.06143	617.109	-0.29435	617.109	0.06819	617.109	0.26926	617.109	-0.1987	617.109	-0.26735	617.109	-0.44184	617.109	-0.18453	617.109	-0.27559	617.109	-0.21205
617.591	-0.1366	617.591	0.02518	617.591	-0.19277	617.591	0.20478	617.591	0.28897	617.591	-0.11337	617.591	-0.16012	617.591	-0.26739	617.591	0.04355	617.591	-0.14795	617.591	-0.11843
618.074	-0.0424	618.074	-0.00351	618.074	-0.16042	618.074	0.27141	618.074	0.26132	618.074	-0.07982	618.074	-0.15186	618.074	-0.13188	618.074	0.22013	618.074	-0.09959	618.074	-0.07518
618.556	0.03051	618.556	-0.09916	618.556	-0.18257	618.556	0.30305	618.556	0.19518	618.556	-0.05452	618.556	-0.21039	618.556	-0.01323	618.556	0.3902	618.556	-0.09698	618.556	-0.06662
619.038	0.10004	619.038	-0.21315	619.038	-0.24122	619.038	0.31509	619.038	0.09748	619.038	0.00303	619.038	-0.30199	619.038	0.10137	619.038	0.63287	619.038	-0.11094	619.038	-0.08332
619.52	0.18499	619.52	-0.28763	619.52	-0.29177	619.52	0.31855	619.52	-0.00566	619.52	0.16065	619.52	-0.37558	619.52	0.22219	619.52	1.32605	619.52	-0.09645	619.52	-0.1044
620.002	0.28118	620.002	-0.24464	620.002	-0.25708	620.002	0.32185	620.002	-0.06104	620.002	0.53288	620.002	-0.35605	620.002	0.35535	620.002	5	620.002	0.02002	620.002	-0.09033
620.484	0.33008	620.484	-0.02487	620.484	-0.07798	620.484	0.31621	620.484	-0.03823	620.484	1.01986	620.484	-0.19054	620.484	0.50275	620.484	5	620.484	0.31207	620.484	-0.02617
620.966	0.3112	620.966	0.39931	620.966	0.24939	620.966	0.28475	620.966	0.02144	620.966	0.73668	620.966	0.11694	620.966	0.67329	620.966	5	620.966	0.97163	620.966	0.04171
621.448	0.26216	621.448	1.61658	621.448	0.79022	621.448	0.22329	621.448	0.05779	621.448	0.38165	621.448	0.63143	621.448	0.86138	621.448	0.91457	621.448	5	621.448	0.06278
621.931	0.1953	621.931	5	621.931	5	621.931	0.12563	621.931	0.02949	621.931	0.13482	621.931	5	621.931	0.92676	621.931	0.56721	621.931	5	621.931	0.0127
622.413	0.08704	622.413	5	622.413	1.50638	622.413	-0.04065	622.413	-0.10617	622.413	-0.09857	622.413	5	622.413	0.5972	622.413	0.26418	622.413	5	622.413	-0.1352
622.895	-0.17927	622.895	5	622.895	0.15471	622.895	-0.41697	622.895	-0.48119	622.895	-0.47594	622.895	5	622.895	-0.07912	622.895	-0.21745	622.895	5	622.895	-0.50244
623.377	5	623.377	0.65238	623.377	5	623.377	5	623.377	5	623.377	5	623.377	0.2905	623.377	5	623.377	5	623.377	0.549	623.377	5
623.859	5	623.859	1.11697	623.859	5	623.859	5	623.859	5	623.859	5	623.859	1.11572	623.859	5	623.859	5	623.859	5	623.859	5
624.341	0.63004	624.341	1.13132	624.341	5	624.341	5	624.341	5	624.341	5	624.341	1.2659	624.341	5	624.341	5	624.341	5	624.341	5
624.823	0.36237	624.823	1.35731	624.823	5	624.823	5	624.823	5	624.823	0.87088	624.823	1.41546	624.823	5	624.823	5	624.823	5	624.823	5
625.305	0.20375	625.305	5	625.305	5	625.305	5	625.305	5	625.305	0.39441	625.305	5	625.305	5	625.305	5	625.305	5	625.305	5
625.788	0.07296	625.788	5	625.788	5	625.788	5	625.788	5	625.788	0.03479	625.788	5	625.788	5	625.788	5	625.788	5	625.788	5
626.27	0.01956	626.27	-0.3478	626.27	-0.61423	626.27	-0.78146	626.27	-0.63537	626.27	5	626.27	-0.64029	626.27	5	626.27	-0.55404	626.27	-0.52778	626.27	-0.22675
626.752	-0.10239	626.752	0.11572	626.752	-0.1206	626.752	-0.00798	626.752	-0.03302	626.752	5	626.752	-0.25401	626.752	5	626.752	0.01034	626.752	-0.18385	626.752	0.29119
627.234	-0.19242	627.234	0.19595	627.234	-0.06889	627.234	0.39142	627.234	0.13069	627.234	1.03474	627.234	-0.21043	627.234	5	627.234	0.08135	627.234	-0.20515	627.234	0.29306
627.716	-0.27279	627.716	0.14327	627.716	-0.1307	627.716	0.59598	627.716	0.17548	627.716	0.73279	627.716	-0.23963	627.716	5	627.716	0.01684	627.716	-0.28506	627.716	0.15965
628.198	-0.33802	628.198	0.00308	628.198	-0.23594	628.198	0.56646	628.198	0.17319	628.198	0.51651	628.198	-0.30132	628.198	5	628.198	-0.08662	628.198	-0.37598	628.198	-0.01457
628.68	-0.36318	628.68	-0.16598	628.68	-0.3416	628.68	0.47972	628.68	0.15828	628.68	0.27138	628.68	-0.36918	628.68	0.73268	628.68	-0.17533	628.68	-0.44952	628.68	-0.1797
629.162	-0.29105	629.162	-0.27896	629.162	-0.39005	629.162	0.56641	629.162	0.15696	629.162	0.05116	629.162	-0.39972	629.162	0.08512	629.162	-0.18523	629.162	-0.45997	629.162	-0.27432
629.644	-0.06478	629.644	-0.25995	629.644	-0.32972	629.644	1.25105	629.644	0.18162	629.644	-0.0628	629.644	-0.35524	629.644	-0.17609	629.644	-0.05537	629.644	-0.36971	629.644	-0.24233
630.127	0.27306	630.127	-0.11484	630.127	-0.18549	630.127	5	630.127	0.2141	630.127	-0.07395	630.127	-0.26603	630.127	-0.25443	630.127	0.20118	630.127	-0.21993	630.127	-0.10647
630.609	0.53777	630.609	0.09722	630.609	-0.02516	630.609	5	630.609	0.23656	630.609	-0.04343	630.609	-0.18906	630.609	-0.24402	630.609	0.51467	630.609	-0.08939	630.609	0.05604
631.091	0.55472	631.091	0.32646	631.091	0.1178	631.091	1.08208	631.091	0.2456	631.091	-0.01226	631.091	-0.1419	631.091	-0.19438	631.091	0.77771	631.091	-0.01119	631.091	0.18217
631.573	0.43202	631.573	0.50892	631.573	0.25059	631.573	0.53569	631.573	0.23805	631.573	0.00754	631.573	-0.11522	631.573	-0.12204	631.573	0.80686	631.573	0.02342	631.573	0.2364
632.055	0.30035	632.055	0.54065	632.055	0.40656	632.055	0.2732	632.055	0.20746	632.055	0.0202	632.055	-0.09601	632.055	-0.02986	632.055	0.61019	632.055	0.03455	632.055	0.21591
632.537	0.19569	632.537	0.40732	632.537	0.65615	632.537	0.10202	632.537	0.1504	632.537	0.03908	632.537	-0.07488	632.537	0.08016	632.537	0.37067	632.537	0.04135	632.537	0.14869
633.019	0.12633	633.019	0.22248	633.019	1.33893	633.019	-0.01662	633.019	0.07513	633.019	0.08356	633.019	-0.04699	633.019	0.19124	633.019	0.16818	633.019	0.06177	633.019	0.07446
633.501	0.09477	633.501	0.06864	633.501	5	633.501	-0.09116	633.501	0.00195	633.501	0.17464	633.501	-0.01304	633.501	0.25656	633.501	0.0226	633.501	0.11058	633.501	0.0287
633.984	0.0936	633.984	-0.02709	633.984	5	633.984	-0.12156	633.984	-0.04961	633.984	0.32547	633.984	0.0216	633.984	0.23612	633.984	-0.064	633.984	0.18846	633.984	0.03508
634.466	0.10187	634.466	-0.06571	634.466	5	634.466	-0.10771	634.466	-0.07428	634.466	0.52833	634.466	0.05266	634.466	0.15854	634.466	-0.10297	634.466	0.26701	634.466	0.10337
634.948	0.0977	634.948	-0.05831	634.948	5	634.948	-0.0447	634.948	-0.08068	634.948	0.73782	634.948	0.08108	634.948	0.07145	634.948	-0.11394	634.948	0.29159	634.948	0.23696
635.43	0.07884	635.43	-0.01068	635.43	5	635.43	0.09825	635.43	-0.07929	635.43	0.86033	635.43	0.10758	635.43	-0.00655	635.43	-0.11347	635.43	0.23028	635.43	0.44371
635.912	0.07218	635.912	0.0866	635.912	5	635.912	0.46522	635.912	-0.06703	635.912	0.85353	635.912	0.12156	635.912	-0.06794	635.912	-0.10408	635.912	0.12144	635.912	0.70439
636.394	0.13109	636.394	0.24766	636.394	5	636.394	5	636.394	-0.01227	636.394	0.84026	636.394	0.09888	636.394	-0.09392	636.394	-0.06865	636.394	0.04498	636.394	0.77234
636.876	0.31423	636.876	0.40948	636.876	5	636.876	5	636.876	0.14726	636.876	1.00812	636.876	0.03958	636.876	-0.06127	636.876	0.01376	636.876	0.07185	636.876	0.53583
637.358	0.62585	637.358	0.40332	637.358	5	637.358	5	637.358	0.53188	637.358	2.6792	637.358	-0.01597	637.358	0.01881	637.358	0.12911	637.358	0.22597	637.358	0.33946
637.84	0.88474	637.84	0.27195	637.84	0.87484	637.84	5	637.84	5	637.84	5	637.84	-0.04884	637.84	0.09623	637.84	0.232	637.84	0.49417	637.84	0.23167
638.323	0.75415	638.323	0.13691	638.323	0.23273	638.323	1.0072	638.323	5	638.323	5	638.323	-0.07259	638.323	0.12159	638.323	0.28836	638.323	0.87391	638.323	0.15099
638.805	0.42823	638.805	0.01834	638.805	-0.04563	638.805	0.59463	638.805	5	638.805	5	638.805	-0.11411	638.805	0.06523	638.805	0.28024	638.805	1.26597	638.805	0.04346
639.287	0.07598	639.287	-0.10282	639.287	-0.28703	639.287	0.53013	639.287	5	639.287	5	639.287	-0.22091	639.287	-0.09374	639.287	0.17581	639.287	0.98269	639.287	-0.13756
639.769	-0.379	639.769	-0.28971	639.769	-0.62077	639.769	1.44497	639.769	5	639.769	0.14286	639.769	-0.5136	639.769	-0.42477	639.769	-0.13075	639.769	0.3084	639.769	-0.47997
640.251	5	640.251	5	640.251	5	640.251	-0.87673	640.251	-1.58492	640.251	5	640.251	5	640.251	5	640.251	5	640.251	5	640.251	5
640.733	5	640.733	0.65903	640.733	5	640.733	-0.10321	640.733	-0.46577	640.733	5	640.733	5	640.733	5	640.733	5	640.733	5	640.733	5
641.215	5	641.215	0.14977	641.215	5	641.215	0.16103	641.215	-0.00736	641.215	5	641.215	5	641.215	5	641.215	5	641.215	5	641.215	5
641.697	5	641.697	0.08421	641.697	-0.20655	641.697	5	641.697	5	641.697	5	641.697	5	641.697	5	641.697	5	641.697	5	641.697	5
642.179	5	642.179	0.81696	642.179	-0.92261	642.179	5	642.179	5	642.179	5	642.179	5	642.179	5	642.179	5	642.179	5	642.179	-0.0127
642.662	-0.56183	642.662	-0.42352	642.662	5	642.662	-1.10679	642.662	-0.53949	642.662	-1.03842	642.662	-1.01393	642.662	-0.76975	642.662	-0.68382	642.662	-0.67021	642.662	5
643.144	-0.0519	643.144	-0.28142	643.144	5	643.144	-0.80879	643.144	0.26481	643.144	-0.53901	643.144	-0.27645	643.144	-0.45493	643.144	-0.24308	643.144	-0.40045	643.144	5
643.626	0.10464	643.626	-0.20584	643.626	5	643.626	-0.66311	643.626	5	643.626	-0.30865	643.626	5	643.626	-0.36432	643.626	-0.18694	643.626	-0.33787	643.626	0.37321
644.108	0.1349	644.108	-0.10128	644.108	0.39529	644.108	-0.49757	644.108	5	644.108	-0.16981	644.108	5	644.108	-0.29981	644.108	-0.26524	644.108	-0.28921	644.108	-0.02725
644.59	0.15211	644.59	0.0323	644.59	0.02421	644.59	-0.28047	644.59	5	644.59	-0.05215	644.59	5	644.59	-0.22984	644.59	-0.33379	644.59	-0.22169	644.59	-0.14958
645.072	0.18652	645.072	0.16666	645.072	-0.03549	645.072	-0.03203	645.072	5	645.072	0.08545	645.072	5	645.072	-0.16784	645.072	-0.35054	645.072	-0.14431	645.072	-0.17418
645.554	0.22129	645.554	0.27373	645.554	-0.00792	645.554	0.17239	645.554	0.83672	645.554	0.25679	645.554	1.53049	645.554	-0.131	645.554	-0.31545	645.554	-0.07237	645.554	-0.15598
646.036	0.22928	646.036	0.34454	646.036	0.04288	646.036	0.22931	646.036	0.23993	646.036	0.4479	646.036	0.42358	646.036	-0.11894	646.036	-0.2292	646.036	-0.00988	646.036	-0.12142
646.519	0.2	646.519	0.38603	646.519	0.07724	646.519	0.15165	646.519	0.0487	646.519	0.58328	646.519	0.204	646.519	-0.11445	646.519	-0.08036	646.519	0.05011	646.519	-0.08071
647.001	0.15297	647.001	0.40889	647.001	0.07708	647.001	0.04668	647.001	-0.02173	647.001	0.55676	647.001	0.10726	647.001	-0.09328	647.001	0.15337	647.001	0.11447	647.001	-0.03409
647.483	0.12131	647.483	0.42174	647.483	0.05904	647.483	-0.02172	647.483	-0.01278	647.483	0.43061	647.483	0.06454	647.483	-0.03409	647.483	0.47087	647.483	0.17444	647.483	0.02124
647.965	0.1234	647.965	0.43143	647.965	0.05587	647.965	-0.0402	647.965	0.05397	647.965	0.33002	647.965	0.04847	647.965	0.07189	647.965	0.68159	647.965	0.20139	647.965	0.0833
648.447	0.15	648.447	0.44353	648.447	0.08504	648.447	-0.02317	648.447	0.14779	648.447	0.2911	648.447	0.03949	648.447	0.21681	648.447	0.54608	648.447	0.17494	648.447	0.14282
648.929	0.16938	648.929	0.46239	648.929	0.14418	648.929	0.00276	648.929	0.22864	648.929	0.30149	648.929	0.02169	648.929	0.37886	648.929	0.33185	648.929	0.10509	648.929	0.1882
649.411	0.14094	649.411	0.49377	649.411	0.21985	649.411	0.00858	649.411	0.25907	649.411	0.33686	649.411	-0.01897	649.411	0.51589	649.411	0.17445	649.411	0.00995	649.411	0.20968
649.893	0.03394	649.893	0.55408	649.893	0.28728	649.893	-0.03448	649.893	0.21719	649.893	0.36403	649.893	-0.09832	649.893	0.54008	649.893	0.07037	649.893	-0.10496	649.893	0.19876
650.375	-0.16072	650.375	0.71533	650.375	0.29586	650.375	-0.15606	650.375	0.09781	650.375	0.31975	650.375	-0.23718	650.375	0.34901	650.375	0.01651	650.375	-0.24676	650.375	0.14714
650.858	-0.43276	650.858	5	650.858	0.17045	650.858	-0.37979	650.858	-0.0923	650.858	0.09413	650.858	-0.45312	650.858	-0.04133	650.858	0.09375	650.858	-0.42097	650.858	0.0602
651.34	-0.66736	651.34	5	651.34	-0.02284	651.34	-0.62326	651.34	-0.24906	651.34	-0.28818	651.34	-0.65669	651.34	-0.4511	651.34	5	651.34	-0.5229	651.34	0.08489
651.822	-0.47242	651.822	5	651.822	0.16538	651.822	-0.52079	651.822	-0.02403	651.822	-0.39011	651.822	-0.47202	651.822	-0.46255	651.822	5	651.822	-0.15084	651.822	0.92133
652.304	0.00203	652.304	0.70234	652.304	0.71427	652.304	-0.23295	652.304	0.29526	652.304	-0.28978	652.304	-0.05646	652.304	-0.22221	652.304	5	652.304	0.56642	652.304	5
652.786	0.39977	652.786	0.29003	652.786	1.79572	652.786	-0.05237	652.786	0.30404	652.786	-0.25751	652.786	0.26026	652.786	-0.03545	652.786	0.4439	652.786	0.97296	652.786	5
653.268	0.47906	653.268	0.04635	653.268	5	653.268	0.00608	653.268	0.10368	653.268	-0.32806	653.268	0.3486	653.268	0.03992	653.268	0.000801534	653.268	0.63156	653.268	0.75582
653.75	0.17242	653.75	-0.2624	653.75	0.92271	653.75	-0.04379	653.75	-0.23041	653.75	-0.53878	653.75	0.11024	653.75	-0.06477	653.75	-0.33056	653.75	0.16704	653.75	0.17833
654.232	-0.67682	654.232	-1.04174	654.232	-0.23325	654.232	-0.4163	654.232	-1.03852	654.232	-1.25511	654.232	-0.73922	654.232	-0.75299	654.232	-1.0633	654.232	-0.70999	654.232	-0.73131
654.715	5	654.715	5	654.715	5	654.715	0.27833	654.715	5	654.715	5	654.715	5	654.715	5	654.715	5	654.715	5	654.715	5
655.197	5	655.197	5	655.197	5	655.197	-0.07701	655.197	5	655.197	5	655.197	5	655.197	5	655.197	5	655.197	5	655.197	5
655.679	5	655.679	5	655.679	2.57595	655.679	-0.33668	655.679	5	655.679	5	655.679	5	655.679	5	655.679	0.37978	655.679	5	655.679	5
656.161	5	656.161	5	656.161	-0.08374	656.161	-0.84389	656.161	5	656.161	5	656.161	5	656.161	5	656.161	-0.60332	656.161	5	656.161	5
656.643	-0.53949	656.643	0.89678	656.643	5	656.643	5	656.643	0.51992	656.643	-0.76201	656.643	-0.62494	656.643	-0.74792	656.643	5	656.643	-0.40425	656.643	5
657.125	-0.27415	657.125	5	657.125	5	657.125	5	657.125	5	657.125	-0.34858	657.125	-0.16196	657.125	-0.35845	657.125	5	657.125	-0.06755	657.125	5
657.607	-0.28456	657.607	5	657.607	0.37506	657.607	5	657.607	5	657.607	-0.20327	657.607	0.03328	657.607	-0.21904	657.607	5	657.607	-0.05955	657.607	5
658.089	-0.35873	658.089	5	658.089	-0.09002	658.089	5	658.089	5	658.089	-0.12433	658.089	0.11351	658.089	-0.14856	658.089	0.39071	658.089	-0.14569	658.089	5
658.572	-0.40059	658.572	5	658.572	-0.28628	658.572	0.50492	658.572	1.54286	658.572	-0.02282	658.572	0.12116	658.572	-0.07697	658.572	0.01419	658.572	-0.20601	658.572	5
659.054	-0.34951	659.054	5	659.054	-0.3002	659.054	0.20994	659.054	0.44902	659.054	0.14042	659.054	0.12011	659.054	0.02611	659.054	0.0316	659.054	-0.16616	659.054	1.19833
659.536	-0.22534	659.536	1.56718	659.536	-0.18202	659.536	0.14512	659.536	0.29415	659.536	0.306	659.536	0.15576	659.536	0.12588	659.536	0.28535	659.536	-0.03699	659.536	0.4048
660.018	-0.09109	660.018	1.20794	660.018	-0.00125	660.018	0.13258	660.018	0.27691	660.018	0.3898	660.018	0.22803	660.018	0.18466	660.018	0.78617	660.018	0.1272	660.018	0.27987
660.5	0.01084	660.5	1.20632	660.5	0.19707	660.5	0.11813	660.5	0.29253	660.5	0.38299	660.5	0.33232	660.5	0.20554	660.5	5	660.5	0.29129	660.5	0.28682
660.982	0.06654	660.982	1.1611	660.982	0.38151	660.982	0.09006	660.982	0.30412	660.982	0.32071	660.982	0.47232	660.982	0.20505	660.982	5	660.982	0.43972	660.982	0.37544
661.464	0.08203	661.464	0.97645	661.464	0.50317	661.464	0.05033	661.464	0.2958	661.464	0.23111	661.464	0.64366	661.464	0.19451	661.464	1.31528	661.464	0.55882	661.464	0.57375
661.946	0.07507	661.946	0.71697	661.946	0.49833	661.946	0.00492	661.946	0.25864	661.946	0.12918	661.946	0.7705	661.946	0.17877	661.946	0.65344	661.946	0.62822	661.946	1.11443
662.428	0.06843	662.428	0.45714	662.428	0.36627	662.428	-0.03757	662.428	0.18877	662.428	0.02439	662.428	0.66603	662.428	0.1591	662.428	0.32769	662.428	0.63521	662.428	5
662.91	0.08783	662.91	0.2308	662.91	0.1806	662.91	-0.06364	662.91	0.09261	662.91	-0.07296	662.91	0.37478	662.91	0.13763	662.91	0.10534	662.91	0.60481	662.91	5
663.393	0.1635	663.393	0.06123	663.393	0.01004	663.393	-0.05137	663.393	-0.00607	663.393	-0.14674	663.393	0.10032	663.393	0.12347	663.393	-0.05596	663.393	0.6024	663.393	5
663.875	0.32171	663.875	-0.02316	663.875	-0.10208	663.875	0.02863	663.875	-0.06725	663.875	-0.17541	663.875	-0.07387	663.875	0.13453	663.875	-0.15813	663.875	0.70863	663.875	1.94606
664.357	0.53426	664.357	0.00124	664.357	-0.13822	664.357	0.19715	664.357	-0.05366	664.357	-0.14704	664.357	-0.127	664.357	0.18059	664.357	-0.19322	664.357	0.97022	664.357	0.53266
664.839	0.65896	664.839	0.13561	664.839	-0.11725	664.839	0.44792	664.839	0.04663	664.839	-0.07822	664.839	-0.07465	664.839	0.23777	664.839	-0.16669	664.839	1.11528	664.839	0.33378
665.321	0.63074	665.321	0.37003	665.321	-0.08092	665.321	0.77326	665.321	0.22923	665.321	-0.00387	665.321	0.04483	665.321	0.2593	665.321	-0.09537	665.321	0.77975	665.321	0.3105
665.803	0.56399	665.803	0.72182	665.803	-0.06098	665.803	1.32567	665.803	0.50766	665.803	0.04955	665.803	0.19093	665.803	0.22012	665.803	0.01077	665.803	0.42816	665.803	0.3531
666.285	0.52631	666.285	1.33206	666.285	-0.06228	666.285	5	666.285	0.97035	666.285	0.07408	666.285	0.32796	666.285	0.13367	666.285	0.15782	666.285	0.1698	666.285	0.40364
666.767	0.52917	666.767	5	666.767	-0.06642	666.767	5	666.767	2.69016	666.767	0.07472	666.767	0.42717	666.767	0.02741	666.767	0.37573	666.767	-0.0258	666.767	0.42371
667.25	0.57064	667.25	1.81611	667.25	-0.03642	667.25	5	667.25	1.67903	667.25	0.06133	667.25	0.47494	667.25	-0.07705	667.25	0.76812	667.25	-0.18199	667.25	0.40125
667.732	0.63016	667.732	0.91244	667.732	0.1103	667.732	5	667.732	0.7072	667.732	0.04103	667.732	0.46948	667.732	-0.16653	667.732	5	667.732	-0.31199	667.732	0.3578
668.214	0.60543	668.214	0.47892	668.214	1.22882	668.214	5	668.214	0.25058	668.214	0.00589	668.214	0.39505	668.214	-0.23735	668.214	5	668.214	-0.427	668.214	0.33369
668.696	0.33147	668.696	0.13922	668.696	5	668.696	0.39539	668.696	-0.07622	668.696	-0.08813	668.696	0.21533	668.696	-0.30659	668.696	5	668.696	-0.54962	668.696	0.36924
669.178	-0.16533	669.178	-0.2385	669.178	5	669.178	-0.31004	669.178	-0.41424	669.178	-0.33769	669.178	-0.10526	669.178	-0.44403	669.178	5	669.178	-0.74411	669.178	0.50069
669.66	-1.10364	669.66	-1.04995	669.66	5	669.66	-1.22606	669.66	-1.17995	669.66	-1.10517	669.66	-0.87015	669.66	-1.03014	669.66	5	669.66	-1.37911	669.66	0.52851
670.142	5	670.142	5	670.142	-0.68471	670.142	5	670.142	5	670.142	5	670.142	5	670.142	5	670.142	-0.51238	670.142	5	670.142	5
670.624	5	670.624	5	670.624	0.17696	670.624	5	670.624	5	670.624	5	670.624	5	670.624	5	670.624	-0.44096	670.624	5	670.624	5
671.106	5	671.106	5	671.106	5	671.106	5	671.106	5	671.106	5	671.106	5	671.106	5	671.106	-0.58013	671.106	5	671.106	5
671.589	5	671.589	5	671.589	5	671.589	5	671.589	5	671.589	5	671.589	5	671.589	0.11384	671.589	-1.22833	671.589	5	671.589	5
672.071	-0.58699	672.071	-0.61725	672.071	-0.51677	672.071	-0.61455	672.071	-0.70526	672.071	-0.22047	672.071	0.0239	672.071	0.8228	672.071	5	672.071	5	672.071	-0.49829
672.553	-0.0089	672.553	-0.22776	672.553	-0.06476	672.553	-0.23139	672.553	-0.28237	672.553	0.25592	672.553	0.02674	672.553	0.20322	672.553	5	672.553	5	672.553	-0.17936
673.035	0.50375	673.035	-0.01212	673.035	0.33868	673.035	-0.08033	673.035	-0.05182	673.035	0.36534	673.035	-0.03686	673.035	-0.00811	673.035	5	673.035	5	673.035	-0.04211
673.517	1.15507	673.517	0.13931	673.517	0.946	673.517	-0.03535	673.517	0.06085	673.517	0.31563	673.517	-0.06807	673.517	-0.12236	673.517	5	673.517	5	673.517	0.00802
673.999	1.64177	673.999	0.2366	673.999	2.29512	673.999	-0.02998	673.999	0.08568	673.999	0.27582	673.999	-0.04289	673.999	-0.16128	673.999	0.68522	673.999	5	673.999	0.01298
674.481	1.17277	674.481	0.25611	674.481	0.95414	674.481	-0.01833	674.481	0.08307	674.481	0.30379	674.481	0.04116	674.481	-0.13133	674.481	0.39327	674.481	1.14592	674.481	0.0119
674.963	0.85344	674.963	0.2065	674.963	0.4469	674.963	0.01927	674.963	0.09758	674.963	0.39314	674.963	0.15876	674.963	-0.05468	674.963	0.25787	674.963	0.44136	674.963	0.0249
675.446	0.64752	675.446	0.13062	675.446	0.18838	675.446	0.08414	675.446	0.13461	675.446	0.49903	675.446	0.26359	675.446	0.0299	675.446	0.1681	675.446	0.25607	675.446	0.04978
675.928	0.46173	675.928	0.05641	675.928	0.03285	675.928	0.176	675.928	0.17629	675.928	0.54791	675.928	0.31253	675.928	0.07884	675.928	0.08758	675.928	0.18183	675.928	0.07641
676.41	0.2619	676.41	-0.00705	676.41	-0.06966	676.41	0.30227	676.41	0.19026	676.41	0.47554	676.41	0.28701	676.41	0.05817	676.41	0.00453	676.41	0.14172	676.41	0.09911
676.892	0.05316	676.892	-0.05342	676.892	-0.1363	676.892	0.46742	676.892	0.13481	676.892	0.29708	676.892	0.19263	676.892	-0.03821	676.892	-0.07491	676.892	0.08496	676.892	0.12557
677.374	-0.12996	677.374	-0.0649	677.374	-0.16448	677.374	0.56996	677.374	-6.95203e-05	677.374	0.09036	677.374	0.05564	677.374	-0.17527	677.374	-0.12101	677.374	-0.02594	677.374	0.18916
677.856	-0.22669	677.856	-0.00833	677.856	-0.14488	677.856	0.37892	677.856	-0.14488	677.856	-0.06001	677.856	-0.06728	677.856	-0.28271	677.856	-0.07644	677.856	-0.16378	677.856	0.35283
678.338	-0.18853	678.338	0.12733	678.338	-0.10085	678.338	0.11625	678.338	-0.21468	678.338	-0.10467	678.338	-0.11946	678.338	-0.3045	678.338	0.10077	678.338	-0.25076	678.338	0.6347
678.82	-0.03038	678.82	0.29606	678.82	-0.08302	678.82	-0.03313	678.82	-0.20437	678.82	-0.07014	678.82	-0.10509	678.82	-0.25621	678.82	0.35852	678.82	-0.26745	678.82	0.80106
679.303	0.21203	679.303	0.46184	679.303	-0.098	679.303	-0.10075	679.303	-0.15392	679.303	-0.01413	679.303	-0.06183	679.303	-0.18673	679.303	0.52432	679.303	-0.24535	679.303	0.63746
679.785	0.54084	679.785	0.6477	679.785	-0.12402	679.785	-0.12776	679.785	-0.08738	679.785	0.02803	679.785	-0.0131	679.785	-0.12638	679.785	0.4478	679.785	-0.20765	679.785	0.39218
680.267	0.98	680.267	0.92284	680.267	-0.14462	680.267	-0.13038	680.267	-0.00399	680.267	0.0458	680.267	0.03341	680.267	-0.08552	680.267	0.24086	680.267	-0.15734	680.267	0.18112
680.749	1.12606	680.749	1.36215	680.749	-0.14784	680.749	-0.10829	680.749	0.12267	680.749	0.04613	680.749	0.07621	680.749	-0.06269	680.749	0.03583	680.749	-0.07826	680.749	0.01531
681.231	0.66505	681.231	1.20477	681.231	-0.12097	681.231	-0.05532	681.231	0.37302	681.231	0.05143	681.231	0.11472	681.231	-0.04578	681.231	-0.11373	681.231	0.07355	681.231	-0.09484
681.713	0.316	681.713	0.58672	681.713	-0.05776	681.713	0.01649	681.713	1.31028	681.713	0.09101	681.713	0.14543	681.713	-0.01509	681.713	-0.17326	681.713	0.40907	681.713	-0.12947
682.195	0.14014	682.195	0.20372	682.195	0.02164	682.195	0.04919	682.195	5	682.195	0.17069	682.195	0.15843	682.195	0.03856	682.195	-0.1195	682.195	5	682.195	-0.08077
682.677	0.08091	682.677	-0.02778	682.677	0.07654	682.677	-0.0043	682.677	5	682.677	0.23813	682.677	0.13897	682.677	0.09608	682.677	0.05791	682.677	5	682.677	0.0265
683.159	0.07708	683.159	-0.19406	683.159	0.08538	683.159	-0.11854	683.159	5	683.159	0.19764	683.159	0.07064	683.159	0.11843	683.159	0.43106	683.159	5	683.159	0.1437
683.641	0.06286	683.641	-0.36138	683.641	0.04042	683.641	-0.26899	683.641	5	683.641	-0.00687	683.641	-0.06924	683.641	0.05624	683.641	5	683.641	5	683.641	0.20842
684.124	-0.08346	684.124	-0.61458	684.124	-0.11893	684.124	-0.49575	684.124	0.25022	684.124	-0.39234	684.124	-0.33906	684.124	-0.17501	684.124	5	684.124	0.29371	684.124	0.11834
684.606	-1.07958	684.606	-1.58797	684.606	-1.06334	684.606	-1.40825	684.606	-1.16002	684.606	-1.53876	684.606	-1.35465	684.606	-1.21186	684.606	5	684.606	-1.19508	684.606	-0.78391
685.088	5	685.088	5	685.088	5	685.088	5	685.088	5	685.088	5	685.088	5	685.088	5	685.088	5	685.088	5	685.088	5
685.57	5	685.57	5	685.57	5	685.57	5	685.57	5	685.57	5	685.57	5	685.57	5	685.57	5	685.57	5	685.57	5
686.052	5	686.052	5	686.052	5	686.052	0.69149	686.052	5	686.052	5	686.052	5	686.052	5	686.052	5	686.052	5	686.052	5
686.534	5	686.534	0.64123	686.534	5	686.534	1.05442	686.534	5	686.534	5	686.534	-0.10712	686.534	5	686.534	5	686.534	5	686.534	5
687.016	5	687.016	0.46874	687.016	5	687.016	5	687.016	5	687.016	5	687.016	-0.97706	687.016	5	687.016	5	687.016	5	687.016	5
687.499	-0.77359	687.499	-0.30228	687.499	-0.53793	687.499	-0.65297	687.499	0.29102	687.499	-0.08902	687.499	5	687.499	5	687.499	-0.60683	687.499	-1.0905	687.499	-0.10636
687.981	-0.43723	687.981	-0.42052	687.981	0.06227	687.981	-0.51652	687.981	5	687.981	5	687.981	5	687.981	5	687.981	-0.32707	687.981	-0.75541	687.981	0.06147
688.463	-0.3455	688.463	-0.55231	688.463	0.5461	688.463	-0.48821	688.463	5	688.463	5	688.463	5	688.463	5	688.463	-0.30764	688.463	-0.62848	688.463	-0.04115
688.945	-0.3348	688.945	-0.63382	688.945	0.4065	688.945	-0.42323	688.945	0.58202	688.945	0.92597	688.945	5	688.945	0.1156	688.945	-0.35225	688.945	-0.53664	688.945	-0.21063
689.427	-0.28272	689.427	-0.58718	689.427	0.02664	689.427	-0.21934	689.427	0.11488	689.427	0.10885	689.427	5	689.427	-0.30612	689.427	-0.33043	689.427	-0.35343	689.427	-0.30061
689.909	-0.14465	689.909	-0.39962	689.909	-0.1071	689.909	0.10196	689.909	-0.01207	689.909	-0.01461	689.909	0.15075	689.909	-0.37627	689.909	-0.21326	689.909	-0.01674	689.909	-0.25345
690.391	6.76613e-05	690.391	-0.17422	690.391	-0.09976	690.391	0.26931	690.391	-0.01	690.391	0.0311	690.391	-0.0211	690.391	-0.31593	690.391	-0.10079	690.391	0.43215	690.391	-0.13434
690.873	0.07742	690.873	-0.00339	690.873	-0.05673	690.873	0.16954	690.873	0.01619	690.873	0.10705	690.873	-0.10142	690.873	-0.23396	690.873	-0.07146	690.873	0.87789	690.873	-0.00479
691.355	0.06633	691.355	0.08364	691.355	-0.02888	691.355	-0.0198	691.355	0.01931	691.355	0.14758	691.355	-0.19559	691.355	-0.17968	691.355	-0.13115	691.355	0.81505	691.355	0.11292
691.837	-0.02432	691.837	0.10155	691.837	-0.04496	691.837	-0.22271	691.837	-0.03061	691.837	0.10761	691.837	-0.3259	691.837	-0.18006	691.837	-0.25534	691.837	0.38626	691.837	0.20574
692.32	-0.17217	692.32	0.08074	692.32	-0.11999	692.32	-0.42534	692.32	-0.15327	692.32	-0.03457	692.32	-0.48353	692.32	-0.24478	692.32	-0.41372	692.32	-0.0045	692.32	0.23701
692.802	-0.32197	692.802	0.06076	692.802	-0.2212	692.802	-0.5839	692.802	-0.31617	692.802	-0.22755	692.802	-0.61116	692.802	-0.33183	692.802	-0.54467	692.802	-0.28929	692.802	0.1487
693.284	-0.36371	693.284	0.07857	693.284	-0.23377	693.284	-0.59281	693.284	-0.39663	693.284	-0.32908	693.284	-0.58601	693.284	-0.32249	693.284	-0.53161	693.284	-0.37218	693.284	0.01761
693.766	-0.27769	693.766	0.09162	693.766	-0.1127	693.766	-0.44011	693.766	-0.34466	693.766	-0.2851	693.766	-0.37752	693.766	-0.18147	693.766	-0.35649	693.766	-0.24066	693.766	-0.02372
694.248	-0.17537	694.248	0.05725	694.248	0.05244	694.248	-0.26043	694.248	-0.2554	694.248	-0.19263	694.248	-0.10778	694.248	-0.01826	694.248	-0.15191	694.248	-0.0243	694.248	-0.01602
694.73	-0.1136	694.73	-0.00621	694.73	0.21234	694.73	-0.14579	694.73	-0.1918	694.73	-0.11255	694.73	0.10886	694.73	0.09354	694.73	-0.01232	694.73	0.17487	694.73	-0.01756
695.212	-0.08713	695.212	-0.082	695.212	0.37556	695.212	-0.11837	695.212	-0.1657	695.212	-0.04955	695.212	0.16667	695.212	0.13434	695.212	0.03534	695.212	0.28329	695.212	-0.04965
695.694	-0.07103	695.694	-0.1609	695.694	0.58836	695.694	-0.16089	695.694	-0.16875	695.694	0.01478	695.694	0.04054	695.694	0.10751	695.694	0.00607	695.694	0.25489	695.694	-0.11465
696.177	-0.03103	696.177	-0.23136	696.177	1.01328	696.177	-0.23522	696.177	-0.17855	696.177	0.11358	696.177	-0.16266	696.177	0.03214	696.177	-0.06118	696.177	0.13175	696.177	-0.19855
696.659	0.07536	696.659	-0.27658	696.659	5	696.659	-0.29484	696.659	-0.15867	696.659	0.28755	696.659	-0.33971	696.659	-0.05888	696.659	-0.11913	696.659	0.00205	696.659	-0.26953
697.141	0.27016	697.141	-0.28731	697.141	5	697.141	-0.30156	697.141	-0.07315	697.141	0.51098	697.141	-0.43848	697.141	-0.13302	697.141	-0.13027	697.141	-0.07856	697.141	-0.29345
697.623	0.44204	697.623	-0.28197	697.623	5	697.623	-0.24899	697.623	0.08438	697.623	0.51136	697.623	-0.45361	697.623	-0.1824	697.623	-0.0898	697.623	-0.11125	697.623	-0.26392
698.105	0.33133	698.105	-0.29569	698.105	1.33374	698.105	-0.16067	698.105	0.27924	698.105	0.23169	698.105	-0.4116	698.105	-0.22293	698.105	-0.02197	698.105	-0.13705	698.105	-0.20886
698.587	0.0264	698.587	-0.34997	698.587	0.41486	698.587	-0.06688	698.587	0.42955	698.587	-0.07507	698.587	-0.34528	698.587	-0.2697	698.587	0.04799	698.587	-0.19913	698.587	-0.17591
699.069	-0.30406	699.069	-0.45045	699.069	-0.02837	699.069	-0.00597	699.069	0.40893	699.069	-0.36472	699.069	-0.29869	699.069	-0.32391	699.069	0.11168	699.069	-0.32471	699.069	-0.23021
699.551	-0.65583	699.551	-0.61364	699.551	-0.40785	699.551	-0.07096	699.551	0.17405	699.551	-0.6744	699.551	-0.38613	699.551	-0.37244	699.551	0.19423	699.551	-0.54049	699.551	-0.44007
700.034	-1.16754	700.034	-0.97865	700.034	-0.88869	700.034	-0.49784	700.034	-0.31688	700.034	-1.14849	700.034	-0.86147	700.034	-0.39979	700.034	0.65876	700.034	-0.97947	700.034	-0.91674
700.516	5	700.516	5	700.516	5	700.516	5	700.516	5	700.516	5	700.516	5	700.516	-0.24144	700.516	-0.15291	700.516	5	700.516	5
700.998	5	700.998	5	700.998	5	700.998	5	700.998	5	700.998	5	700.998	5	700.998	-0.12164	700.998	0.13309	700.998	5	700.998	5
701.48	5	701.48	5	701.48	0.22126	701.48	5	701.48	5	701.48	5	701.48	5	701.48	0.12338	701.48	0.31027	701.48	5	701.48	5
701.962	5	701.962	5	701.962	0.06182	701.962	5	701.962	5	701.962	5	701.962	5	701.962	0.53573	701.962	0.48801	701.962	5	701.962	5
702.444	5	702.444	5	702.444	0.07586	702.444	5	702.444	5	702.444	5	702.444	5	702.444	5	702.444	0.69056	702.444	5	702.444	5
702.926	5	702.926	5	702.926	0.14563	702.926	5	702.926	5	702.926	5	702.926	5	702.926	5	702.926	0.98996	702.926	5	702.926	5
703.408	0.92996	703.408	5	703.408	0.26043	703.408	5	703.408	5	703.408	5	703.408	5	703.408	5	703.408	5	703.408	5	703.408	5
703.89	0.43821	703.89	5	703.89	0.58001	703.89	5	703.89	5	703.89	5	703.89	5	703.89	5	703.89	5	703.89	5	703.89	5
704.373	5	704.373	5	704.373	-0.69685	704.373	-0.9573	704.373	-0.24136	704.373	-0.80348	704.373	-1.16432	704.373	-1.31815	704.373	-0.76811	704.373	-0.78538	704.373	-0.79839
704.855	0.8044	704.855	5	704.855	0.01933	704.855	0.04468	704.855	0.49986	704.855	0.04841	704.855	0.12978	704.855	-0.1514	704.855	0.12489	704.855	1.0004	704.855	0.27767
705.337	0.47144	705.337	5	705.337	0.06659	705.337	0.18162	705.337	0.38286	705.337	0.09216	705.337	0.69453	705.337	0.24454	705.337	0.18319	705.337	5	705.337	0.5098
705.819	0.33528	705.819	0.62352	705.819	0.02718	705.819	0.17672	705.819	0.20797	705.819	0.04944	705.819	1.13359	705.819	0.62189	705.819	0.11855	705.819	5	705.819	0.5175
706.301	0.23434	706.301	0.30294	706.301	-0.06014	706.301	0.09004	706.301	0.01653	706.301	-0.01624	706.301	0.75648	706.301	1.046	706.301	0.00682	706.301	0.66216	706.301	0.35003
706.783	0.14132	706.783	0.10092	706.783	-0.16981	706.783	-0.05521	706.783	-0.18001	706.783	-0.0772	706.783	0.2359	706.783	0.91257	706.783	-0.11132	706.783	0.17553	706.783	0.11759
707.265	0.05938	707.265	-0.02492	707.265	-0.25565	707.265	-0.21115	707.265	-0.34234	707.265	-0.09617	707.265	-0.11713	707.265	0.38454	707.265	-0.18277	707.265	-0.10279	707.265	-0.07165
707.747	0.02452	707.747	-0.03843	707.747	-0.24414	707.747	-0.29033	707.747	-0.39388	707.747	-0.03014	707.747	-0.26707	707.747	0.08392	707.747	-0.1333	707.747	-0.18151	707.747	-0.11932
708.23	0.0524	708.23	0.0573	708.23	-0.11374	708.23	-0.25207	708.23	-0.30483	708.23	0.08457	708.23	-0.21405	708.23	0.01754	708.23	0.04495	708.23	-0.05931	708.23	0.00325
708.712	0.10277	708.712	0.17837	708.712	0.06831	708.712	-0.15166	708.712	-0.13761	708.712	0.15349	708.712	-0.0384	708.712	0.07998	708.712	0.24822	708.712	0.17757	708.712	0.21803
709.194	0.14433	709.194	0.26135	709.194	0.24734	709.194	-0.04544	709.194	0.04893	709.194	0.16573	709.194	0.18751	709.194	0.18354	709.194	0.38397	709.194	0.41699	709.194	0.42772
709.676	0.16984	709.676	0.29077	709.676	0.41158	709.676	0.04364	709.676	0.23239	709.676	0.15466	709.676	0.42352	709.676	0.28364	709.676	0.44253	709.676	0.52805	709.676	0.54318
710.158	0.17919	710.158	0.26926	710.158	0.56114	710.158	0.10704	710.158	0.40409	710.158	0.13856	710.158	0.62402	710.158	0.3546	710.158	0.45969	710.158	0.45533	710.158	0.51577
710.64	0.17223	710.64	0.19994	710.64	0.67507	710.64	0.13853	710.64	0.54751	710.64	0.11928	710.64	0.71194	710.64	0.37593	710.64	0.4647	710.64	0.28752	710.64	0.3803
711.122	0.14692	711.122	0.08144	711.122	0.68388	711.122	0.1313	711.122	0.61686	711.122	0.08748	711.122	0.63105	711.122	0.32864	711.122	0.46667	711.122	0.09502	711.122	0.18938
711.604	0.09644	711.604	-0.09405	711.604	0.51836	711.604	0.07899	711.604	0.53863	711.604	0.02098	711.604	0.40753	711.604	0.19122	711.604	0.4533	711.604	-0.11408	711.604	-0.03864
712.086	0.00041087	712.086	-0.34466	712.086	0.20883	712.086	-0.0228	712.086	0.28171	712.086	-0.12121	712.086	0.07432	712.086	-0.067	712.086	0.37898	712.086	-0.36582	712.086	-0.31556
712.568	-0.20012	712.568	-0.70851	712.568	-0.19924	712.568	-0.17372	712.568	-0.12992	712.568	-0.403	712.568	-0.38682	712.568	-0.4904	712.568	0.1512	712.568	-0.71559	712.568	-0.68052
713.051	-0.61918	713.051	-1.23102	713.051	-0.71115	713.051	-0.27884	713.051	-0.68535	713.051	-0.87968	713.051	-1.01596	713.051	-1.11499	713.051	-0.30352	713.051	-1.22899	713.051	-1.18223
713.533	-0.78685	713.533	-1.35518	713.533	-0.76071	713.533	5	713.533	-0.80123	713.533	-0.97734	713.533	-1.25154	713.533	-1.36166	713.533	-0.3645	713.533	-1.36218	713.533	-1.2678
714.015	-0.43761	714.015	-0.84536	714.015	-0.13123	714.015	5	714.015	-0.22532	714.015	-0.42947	714.015	-0.85166	714.015	-0.97063	714.015	0.35945	714.015	-0.87561	714.015	-0.70691
714.497	-0.24559	714.497	-0.4758	714.497	0.31347	714.497	5	714.497	0.29761	714.497	0.02255	714.497	-0.58154	714.497	-0.69351	714.497	5	714.497	-0.52255	714.497	-0.28285
714.979	-0.14669	714.979	-0.24057	714.979	0.46559	714.979	5	714.979	0.87569	714.979	0.42411	714.979	-0.42276	714.979	-0.5016	714.979	5	714.979	-0.26988	714.979	-0.00542
715.461	-0.0798	715.461	-0.09786	715.461	0.45096	715.461	0.36012	715.461	5	715.461	0.90728	715.461	-0.32249	715.461	-0.333	715.461	5	715.461	-0.05992	715.461	0.15094
715.943	-0.01749	715.943	-0.0123	715.943	0.42906	715.943	0.04778	715.943	5	715.943	5	715.943	-0.24526	715.943	-0.13931	715.943	5	715.943	0.12295	715.943	0.22006
716.426	0.0525	716.426	0.06099	716.426	0.4633	716.426	-0.12529	716.426	5	716.426	5	716.426	-0.1593	716.426	0.14786	716.426	5	716.426	0.24748	716.426	0.25572
716.908	0.12752	716.908	0.17586	716.908	0.55728	716.908	-0.22917	716.908	5	716.908	5	716.908	-0.03061	716.908	0.78977	716.908	5	716.908	0.2688	716.908	0.30951
717.39	0.18098	717.39	0.40378	717.39	0.61908	717.39	-0.2828	717.39	5	717.39	5	717.39	0.18293	717.39	5	717.39	5	717.39	0.22159	717.39	0.41791
717.872	0.16822	717.872	0.96817	717.872	0.47497	717.872	-0.3018	717.872	5	717.872	5	717.872	0.57145	717.872	5	717.872	5	717.872	0.19233	717.872	0.60411
718.354	0.06596	718.354	5	718.354	0.17838	718.354	-0.30762	718.354	0.84784	718.354	5	718.354	5	718.354	5	718.354	5	718.354	0.25403	718.354	0.87393
718.836	-0.11035	718.836	5	718.836	-0.1337	718.836	-0.32616	718.836	0.1926	718.836	0.60045	718.836	5	718.836	0.51681	718.836	0.78803	718.836	0.60241	718.836	1.0573
719.318	-0.32714	719.318	0.34123	719.318	-0.42048	719.318	-0.37805	719.318	-0.1974	719.318	-0.00253	719.318	5	719.318	-0.09519	719.318	0.09267	719.318	5	719.318	0.71268
719.8	-0.50377	719.8	-0.20694	719.8	-0.62084	719.8	-0.43373	719.8	-0.45484	719.8	-0.30508	719.8	0.5531	719.8	-0.42788	719.8	-0.27277	719.8	5	719.8	0.26845
720.282	-0.49307	720.282	-0.3456	720.282	-0.60256	720.282	-0.38036	720.282	-0.47775	720.282	-0.3106	720.282	0.23193	720.282	-0.49898	720.282	-0.36245	720.282	5	720.282	0.10427
720.764	-0.32296	720.764	-0.20748	720.764	-0.40558	720.764	-0.23531	720.764	-0.30664	720.764	-0.07139	720.764	0.20758	720.764	-0.37063	720.764	-0.24322	720.764	5	720.764	0.19403
721.247	-0.1528	721.247	0.02569	721.247	-0.20128	721.247	-0.11509	721.247	-0.10271	721.247	0.25155	721.247	0.18225	721.247	-0.20914	721.247	-0.08646	721.247	0.51016	721.247	0.37293
721.729	-0.04729	721.729	0.27605	721.729	-0.06317	721.729	-0.05056	721.729	0.06888	721.729	0.57883	721.729	0.09013	721.729	-0.07997	721.729	0.03996	721.729	0.2828	721.729	0.57775
722.211	-0.00987	722.211	0.48973	722.211	0.00532	722.211	-0.03388	722.211	0.19866	722.211	0.80138	722.211	-0.0391	722.211	0.0084	722.211	0.13517	722.211	0.21587	722.211	0.79597
722.693	-0.02299	722.693	0.54175	722.693	0.02795	722.693	-0.05111	722.693	0.2866	722.693	0.73958	722.693	-0.1721	722.693	0.05802	722.693	0.22771	722.693	0.18811	722.693	0.95718
723.175	-0.0581	723.175	0.37765	723.175	0.03628	723.175	-0.08211	723.175	0.32815	723.175	0.49301	723.175	-0.28193	723.175	0.06909	723.175	0.3769	723.175	0.16403	723.175	0.86512
723.657	-0.0811	723.657	0.15283	723.657	0.0577	723.657	-0.09919	723.657	0.31792	723.657	0.2563	723.657	-0.34233	723.657	0.04176	723.657	0.7322	723.657	0.1276	723.657	0.58634
724.139	-0.0672	724.139	-0.02125	724.139	0.10022	724.139	-0.07931	724.139	0.26646	724.139	0.09092	724.139	-0.33621	724.139	-0.01609	724.139	5	724.139	0.07821	724.139	0.34782
724.621	-0.0203	724.621	-0.13092	724.621	0.1435	724.621	-0.02279	724.621	0.19669	724.621	-0.00785	724.621	-0.27235	724.621	-0.09169	724.621	5	724.621	0.02303	724.621	0.20464
725.104	0.02776	725.104	-0.20185	725.104	0.16235	725.104	0.04782	725.104	0.12056	725.104	-0.06921	725.104	-0.1835	725.104	-0.17894	725.104	5	725.104	-0.03688	725.104	0.13681
725.586	0.03628	725.586	-0.25971	725.586	0.15772	725.586	0.10507	725.586	0.03829	725.586	-0.12186	725.586	-0.10785	725.586	-0.2772	725.586	1.87531	725.586	-0.10586	725.586	0.11934
726.068	-0.02119	726.068	-0.3128	726.068	0.15731	726.068	0.12829	726.068	-0.048	726.068	-0.18223	726.068	-0.06987	726.068	-0.38194	726.068	0.41209	726.068	-0.18379	726.068	0.14055
726.55	-0.13269	726.55	-0.34665	726.55	0.20693	726.55	0.1108	726.55	-0.1241	726.55	-0.25028	726.55	-0.0584	726.55	-0.47672	726.55	0.00901	726.55	-0.2576	726.55	0.19745
727.032	-0.24806	727.032	-0.32706	727.032	0.36319	727.032	0.06375	727.032	-0.16308	727.032	-0.30851	727.032	-0.01694	727.032	-0.53275	727.032	-0.24044	727.032	-0.30034	727.032	0.26643
727.514	-0.32047	727.514	-0.22642	727.514	0.61071	727.514	-0.00074122	727.514	-0.14826	727.514	-0.33909	727.514	0.13455	727.514	-0.53124	727.514	-0.39432	727.514	-0.29271	727.514	0.26834
727.996	-0.34981	727.996	-0.06913	727.996	0.58191	727.996	-0.09488	727.996	-0.10557	727.996	-0.35296	727.996	0.5359	727.996	-0.49546	727.996	-0.49571	727.996	-0.25388	727.996	0.15819
728.478	-0.37553	728.478	0.03268	728.478	0.20678	728.478	-0.2441	728.478	-0.09379	728.478	-0.38745	728.478	5	728.478	-0.48314	728.478	-0.59744	728.478	-0.23243	728.478	-0.02165
728.961	-0.45174	728.961	-0.09974	728.961	-0.19233	728.961	-0.4716	728.961	-0.17095	728.961	-0.49114	728.961	5	728.961	-0.55809	728.961	-0.74735	728.961	-0.27874	728.961	-0.26171
729.443	-0.66755	729.443	-0.52376	729.443	-0.63755	729.443	-0.83164	729.443	-0.40218	729.443	-0.74927	729.443	5	729.443	-0.80013	729.443	-1.01458	729.443	-0.45793	729.443	-0.62967
729.925	-1.55124	729.925	-1.62046	729.925	-1.65475	729.925	-1.82028	729.925	-1.26319	729.925	-1.68627	729.925	5	729.925	-1.70548	729.925	-1.89746	729.925	-1.24128	729.925	-1.64274
730.407	5	730.407	5	730.407	5	730.407	5	730.407	5	730.407	5	730.407	5	730.407	5	730.407	5	730.407	5	730.407	5
730.889	5	730.889	5	730.889	5	730.889	5	730.889	5	730.889	5	730.889	5	730.889	5	730.889	5	730.889	-0.20305	730.889	5
731.371	-1.03118	731.371	-1.38187	731.371	-0.92131	731.371	-1.16764	731.371	5	731.371	-1.29998	731.371	-1.17698	731.371	-0.74877	731.371	5	731.371	5	731.371	-1.29574
731.853	-0.24063	731.853	-0.64302	731.853	0.1144	731.853	0.03793	731.853	5	731.853	-0.47896	731.853	-0.54778	731.853	5	731.853	5	731.853	5	731.853	-0.46585
732.335	0.1518	732.335	-0.31966	732.335	0.42265	732.335	5	732.335	5	732.335	0.22385	732.335	-0.23002	732.335	5	732.335	5	732.335	5	732.335	0.16194
732.817	0.3121	732.817	-0.14203	732.817	0.22184	732.817	5	732.817	0.58835	732.817	5	732.817	0.12521	732.817	5	732.817	5	732.817	5	732.817	5
733.3	0.22196	733.3	-0.04175	733.3	0.06489	733.3	5	733.3	0.21339	733.3	5	733.3	0.88132	733.3	5	733.3	5	733.3	5	733.3	5
733.782	0.06842	733.782	0.0321	733.782	0.02118	733.782	5	733.782	0.11133	733.782	5	733.782	5	733.782	5	733.782	5	733.782	0.83476	733.782	5
734.264	-0.03927	734.264	0.09492	734.264	0.06581	734.264	5	734.264	0.10792	734.264	5	734.264	5	734.264	5	734.264	5	734.264	0.34686	734.264	5
734.746	-0.09175	734.746	0.1332	734.746	0.16988	734.746	5	734.746	0.13823	734.746	5	734.746	1.15129	734.746	5	734.746	0.67966	734.746	0.19613	734.746	1.06792
735.228	-0.10028	735.228	0.13668	735.228	0.31077	735.228	5	735.228	0.16086	735.228	5	735.228	0.4021	735.228	0.5645	735.228	0.41479	735.228	0.13437	735.228	0.5999
735.71	-0.07218	735.71	0.1185	735.71	0.4737	735.71	1.93228	735.71	0.16232	735.71	0.54461	735.71	0.15884	735.71	0.18208	735.71	0.28078	735.71	0.12038	735.71	0.40789
736.192	-0.00906	736.192	0.10694	736.192	0.6521	736.192	0.86181	736.192	0.1611	736.192	0.25342	736.192	0.06906	736.192	0.00605	736.192	0.20073	736.192	0.14532	736.192	0.29414
736.674	0.08685	736.674	0.12494	736.674	0.84998	736.674	0.59645	736.674	0.1903	736.674	0.16262	736.674	0.08788	736.674	-0.04886	736.674	0.1652	736.674	0.20273	736.674	0.237
737.157	0.20405	737.157	0.17381	737.157	1.0831	737.157	0.47651	737.157	0.27216	737.157	0.18196	737.157	0.19442	737.157	-0.00382	737.157	0.17167	737.157	0.2719	737.157	0.23862
737.639	0.32089	737.639	0.22974	737.639	1.38125	737.639	0.42448	737.639	0.40363	737.639	0.27432	737.639	0.35076	737.639	0.11983	737.639	0.20781	737.639	0.32172	737.639	0.29385
738.121	0.41414	738.121	0.26007	738.121	1.83099	738.121	0.39789	738.121	0.55212	738.121	0.39624	738.121	0.48952	738.121	0.28818	738.121	0.2535	738.121	0.33553	738.121	0.38632
738.603	0.46383	738.603	0.24616	738.603	5	738.603	0.36915	738.603	0.65039	738.603	0.47995	738.603	0.54327	738.603	0.4428	738.603	0.28954	738.603	0.31881	738.603	0.49182
739.085	0.45358	739.085	0.18871	739.085	5	739.085	0.32234	739.085	0.62724	739.085	0.44795	739.085	0.51047	739.085	0.49712	739.085	0.3032	739.085	0.28145	739.085	0.57702
739.567	0.37773	739.567	0.09608	739.567	1.79969	739.567	0.24808	739.567	0.49145	739.567	0.29195	739.567	0.44133	739.567	0.4117	739.567	0.29036	739.567	0.22458	739.567	0.60186
740.049	0.25042	740.049	-0.02246	740.049	1.07051	740.049	0.14021	740.049	0.31076	740.049	0.07512	740.049	0.37707	740.049	0.24501	740.049	0.2565	740.049	0.14098	740.049	0.54458
740.531	0.10653	740.531	-0.14877	740.531	0.5825	740.531	0.00252	740.531	0.1414	740.531	-0.14071	740.531	0.34329	740.531	0.06983	740.531	0.2196	740.531	0.02757	740.531	0.43059
741.013	0.00464	741.013	-0.23628	741.013	0.23214	741.013	-0.12979	741.013	0.03684	741.013	-0.29424	741.013	0.36007	741.013	-0.05275	741.013	0.2137	741.013	-0.087	741.013	0.32732
741.495	0.01204	741.495	-0.21462	741.495	0.0477	741.495	-0.18829	741.495	0.05118	741.495	-0.31539	741.495	0.40968	741.495	-0.06623	741.495	0.26012	741.495	-0.1367	741.495	0.30824
741.978	0.12396	741.978	-0.06726	741.978	0.02666	741.978	-0.14615	741.978	0.16196	741.978	-0.19299	741.978	0.41741	741.978	0.01585	741.978	0.2994	741.978	-0.09651	741.978	0.37512
742.46	0.24997	742.46	0.14447	742.46	0.10449	742.46	-0.04171	742.46	0.26317	742.46	0.00799	742.46	0.37924	742.46	0.10579	742.46	0.2703	742.46	-0.01289	742.46	0.45914
742.942	0.32039	742.942	0.34459	742.942	0.23282	742.942	0.09792	742.942	0.29307	742.942	0.21636	742.942	0.34122	742.942	0.14613	742.942	0.19878	742.942	0.06858	742.942	0.51734
743.424	0.33482	743.424	0.4468	743.424	0.40369	743.424	0.28321	743.424	0.27557	743.424	0.35377	743.424	0.32402	743.424	0.14057	743.424	0.12301	743.424	0.12604	743.424	0.54792
743.906	0.32853	743.906	0.39794	743.906	0.63999	743.906	0.5634	743.906	0.2594	743.906	0.33915	743.906	0.33181	743.906	0.11908	743.906	0.06209	743.906	0.15086	743.906	0.5543
744.388	0.3315	744.388	0.25313	744.388	1.00909	744.388	1.10325	744.388	0.2839	744.388	0.19112	744.388	0.35853	744.388	0.11154	744.388	0.02435	744.388	0.14375	744.388	0.52182
744.87	0.35355	744.87	0.0847	744.87	1.80803	744.87	5	744.87	0.3887	744.87	-0.00496	744.87	0.37669	744.87	0.14495	744.87	0.01071	744.87	0.1122	744.87	0.42167
745.352	0.37629	745.352	-0.09181	745.352	5	745.352	1.30102	745.352	0.67763	745.352	-0.21009	745.352	0.32215	745.352	0.26513	745.352	0.01148	745.352	0.0602	745.352	0.23817
745.835	0.33219	745.835	-0.31633	745.835	1.15479	745.835	0.3902	745.835	5	745.835	-0.44524	745.835	0.11164	745.835	0.83702	745.835	-0.00224	745.835	-0.03025	745.835	-0.03602
746.317	0.02272	746.317	-0.74577	746.317	0.36988	746.317	-0.2993	746.317	5	746.317	-0.84609	746.317	-0.37805	746.317	5	746.317	-0.13324	746.317	-0.27418	746.317	-0.509
746.799	5	746.799	5	746.799	5	746.799	5	746.799	0.16774	746.799	5	746.799	5	746.799	-0.75328	746.799	5	746.799	5	746.799	5
747.281	5	747.281	5	747.281	5	747.281	5	747.281	5	747.281	5	747.281	5	747.281	-0.40952	747.281	0.18536	747.281	5	747.281	5
747.763	5	747.763	5	747.763	0.43953	747.763	5	747.763	5	747.763	5	747.763	5	747.763	-0.52453	747.763	-0.32758	747.763	0.17605	747.763	5
748.245	-0.26429	748.245	-0.74425	748.245	5	748.245	5	748.245	-0.48664	748.245	5	748.245	0.13785	748.245	5	748.245	5	748.245	5	748.245	0.21068
748.727	0.24616	748.727	0.07005	748.727	5	748.727	5	748.727	0.16572	748.727	5	748.727	5	748.727	5	748.727	5	748.727	5	748.727	5
749.209	0.34409	749.209	0.69653	749.209	0.64621	749.209	5	749.209	0.58048	749.209	5	749.209	5	749.209	0.41621	749.209	5	749.209	5	749.209	5
749.692	0.27804	749.692	5	749.692	0.11623	749.692	0.58943	749.692	1.05029	749.692	5	749.692	5	749.692	0.1211	749.692	5	749.692	5	749.692	5
750.174	0.04677	750.174	5	750.174	-0.32356	750.174	-0.14709	750.174	0.93189	750.174	5	750.174	5	750.174	-0.17139	750.174	5	750.174	5	750.174	5
750.656	-0.52019	750.656	0.03761	750.656	-0.96903	750.656	-0.90623	750.656	-0.17846	750.656	5	750.656	0.14019	750.656	-0.69187	750.656	0.32849	750.656	5	750.656	5
751.138	5	751.138	5	751.138	5	751.138	5	751.138	5	751.138	5	751.138	5	751.138	5	751.138	5	751.138	5	751.138	-0.79765
751.62	-1.12722	751.62	-0.90535	751.62	-1.41517	751.62	-1.51303	751.62	-1.21586	751.62	-0.77525	751.62	-1.08689	751.62	-0.92455	751.62	-1.11614	751.62	-0.0898	751.62	5
752.102	-0.35334	752.102	-0.05079	752.102	-0.4479	752.102	-0.64584	752.102	-0.47255	752.102	-0.21111	752.102	-0.2529	752.102	0.0634	752.102	-0.31981	752.102	0.37976	752.102	5
752.584	-0.10431	752.584	0.31747	752.584	0.04487	752.584	-0.29516	752.584	-0.2036	752.584	-0.05754	752.584	0.11357	752.584	0.40211	752.584	0.00824	752.584	0.48309	752.584	5
753.066	0.00616	753.066	0.49515	753.066	0.4451	753.066	-0.09979	753.066	-0.0464	753.066	0.0095	753.066	0.34062	753.066	0.46703	753.066	0.22324	753.066	0.53695	753.066	5
753.548	0.05377	753.548	0.49158	753.548	0.78971	753.548	0.00426	753.548	0.06094	753.548	0.03986	753.548	0.43749	753.548	0.41984	753.548	0.38576	753.548	0.59742	753.548	5
754.031	0.07457	754.031	0.37802	754.031	0.90307	754.031	0.05508	754.031	0.13935	754.031	0.04862	754.031	0.40611	754.031	0.34547	754.031	0.51868	754.031	0.69493	754.031	0.70757
754.513	0.09576	754.513	0.25034	754.513	0.70104	754.513	0.09026	754.513	0.19275	754.513	0.04005	754.513	0.31227	754.513	0.27483	754.513	0.62685	754.513	0.84759	754.513	0.36267
754.995	0.13711	754.995	0.1611	754.995	0.46006	754.995	0.13855	754.995	0.21635	754.995	0.01756	754.995	0.22968	754.995	0.21807	754.995	0.69221	754.995	1.03	754.995	0.20966
755.477	0.20182	755.477	0.12397	755.477	0.29398	755.477	0.2031	755.477	0.2108	755.477	-0.01034	755.477	0.19062	755.477	0.17738	755.477	0.68542	755.477	1.12732	755.477	0.14695
755.959	0.27264	755.959	0.13062	755.959	0.20056	755.959	0.25589	755.959	0.18978	755.959	-0.03227	755.959	0.1921	755.959	0.15289	755.959	0.60783	755.959	1.07747	755.959	0.13495
756.441	0.32302	756.441	0.16704	756.441	0.15898	756.441	0.25949	756.441	0.16983	756.441	-0.03894	756.441	0.21586	756.441	0.14657	756.441	0.49348	756.441	0.98516	756.441	0.146
756.923	0.3381	756.923	0.22384	756.923	0.15224	756.923	0.20645	756.923	0.16177	756.923	-0.02353	756.923	0.24285	756.923	0.16237	756.923	0.37334	756.923	0.91788	756.923	0.16356
757.405	0.32753	757.405	0.29689	757.405	0.16989	757.405	0.12521	757.405	0.16996	757.405	0.01905	757.405	0.26099	757.405	0.20245	757.405	0.26461	757.405	0.86669	757.405	0.18241
757.888	0.31503	757.888	0.37926	757.888	0.20618	757.888	0.04883	757.888	0.19234	757.888	0.08961	757.888	0.26856	757.888	0.25908	757.888	0.17596	757.888	0.78971	757.888	0.2054
758.37	0.31862	758.37	0.44687	758.37	0.25934	758.37	-0.00347	758.37	0.21939	758.37	0.17669	758.37	0.27205	758.37	0.30291	758.37	0.11051	758.37	0.65545	758.37	0.23785
758.852	0.33681	758.852	0.45058	758.852	0.33425	758.852	-0.0251	758.852	0.23638	758.852	0.24399	758.852	0.27943	758.852	0.28363	758.852	0.06608	758.852	0.47228	758.852	0.28264
759.334	0.33568	759.334	0.34713	759.334	0.4523	759.334	-0.0144	759.334	0.23092	759.334	0.22931	759.334	0.29483	759.334	0.16891	759.334	0.03495	759.334	0.25961	759.334	0.33813
759.816	0.23709	759.816	0.13691	759.816	0.70464	759.816	0.03965	759.816	0.19876	759.816	0.08575	759.816	0.31784	759.816	-0.03192	759.816	0.0017	759.816	0.01168	759.816	0.39977
760.298	-0.05247	760.298	-0.18428	760.298	5	760.298	0.23517	760.298	0.13399	760.298	-0.20098	760.298	0.34614	760.298	-0.32338	760.298	-0.07196	760.298	-0.31964	760.298	0.47198
760.78	-0.69776	760.78	-0.7941	760.78	5	760.78	5	760.78	-0.0669	760.78	-0.7847	760.78	0.39588	760.78	-0.88028	760.78	-0.37719	760.78	-0.93995	760.78	0.85297
761.262	5	761.262	5	761.262	0.15103	761.262	-0.63868	761.262	5	761.262	5	761.262	0.29885	761.262	5	761.262	5	761.262	5	761.262	0.05294
761.744	5	761.744	5	761.744	5	761.744	-0.48528	761.744	5	761.744	5	761.744	0.25789	761.744	5	761.744	5	761.744	5	761.744	-0.02081
762.227	5	762.227	5	762.227	5	762.227	-0.78415	762.227	5	762.227	5	762.227	-0.14917	762.227	5	762.227	5	762.227	5	762.227	-0.62154
762.709	0.15029	762.709	-0.65534	762.709	-0.57268	762.709	0.91769	762.709	-0.3545	762.709	-0.49479	762.709	5	762.709	-0.32152	762.709	-0.25698	762.709	-0.66851	762.709	5
763.191	5	763.191	-0.14038	763.191	-0.29762	763.191	0.02071	763.191	-0.16566	763.191	-0.11328	763.191	0.80336	763.191	0.07946	763.191	-0.01451	763.191	0.0109	763.191	5
763.673	5	763.673	0.38102	763.673	-0.17973	763.673	-0.05077	763.673	-0.07516	763.673	0.0186	763.673	0.53456	763.673	0.1872	763.673	0.07493	763.673	1.15279	763.673	5
764.155	5	764.155	5	764.155	-0.11317	764.155	-0.06327	764.155	0.00202	764.155	0.05381	764.155	0.35045	764.155	0.19726	764.155	0.12979	764.155	5	764.155	5
764.637	5	764.637	5	764.637	-0.06829	764.637	-0.06293	764.637	0.07044	764.637	0.04607	764.637	0.18343	764.637	0.18266	764.637	0.19094	764.637	5	764.637	5
765.119	5	765.119	5	765.119	-0.03186	765.119	-0.08447	765.119	0.09604	765.119	0.01789	765.119	0.02696	765.119	0.16801	765.119	0.29338	765.119	5	765.119	5
765.601	0.63172	765.601	5	765.601	-0.00536	765.601	-0.17205	765.601	0.01611	765.601	-0.0215	765.601	-0.1212	765.601	0.15953	765.601	0.49704	765.601	0.53008	765.601	5
766.083	0.1017	766.083	5	766.083	-0.02061	766.083	-0.35584	766.083	-0.19811	766.083	-0.07182	766.083	-0.26951	766.083	0.15833	766.083	1.06709	766.083	0.06061	766.083	5
766.566	-0.20791	766.566	-0.27124	766.566	-0.15703	766.566	-0.63299	766.566	-0.51568	766.566	-0.14808	766.566	-0.43723	766.566	0.17506	766.566	5	766.566	-0.24579	766.566	5
767.048	-0.51683	767.048	-0.85824	767.048	-0.47763	767.048	-0.98194	767.048	-0.90098	767.048	-0.29451	767.048	-0.64589	767.048	0.29967	767.048	1.4328	767.048	-0.5326	767.048	5
767.53	-0.78054	767.53	-1.21827	767.53	-0.80406	767.53	-1.24793	767.53	-1.20168	767.53	-0.48578	767.53	-0.7858	767.53	5	767.53	-0.1396	767.53	-0.72716	767.53	5
768.012	-0.66766	768.012	-1.06542	768.012	-0.6829	768.012	-1.04451	768.012	-1.03734	768.012	-0.4161	768.012	-0.52328	768.012	5	768.012	-0.24413	768.012	-0.50814	768.012	5
768.494	-0.43072	768.494	-0.7095	768.494	-0.34795	768.494	-0.6437	768.494	-0.68561	768.494	-0.25312	768.494	-0.1746	768.494	0.82255	768.494	0.00774	768.494	-0.18232	768.494	1.08459
768.976	-0.26475	768.976	-0.41464	768.976	-0.02245	768.976	-0.28509	768.976	-0.39187	768.976	-0.14289	768.976	0.0257	768.976	0.41687	768.976	0.28961	768.976	0.02516	768.976	0.36267
769.458	-0.14852	769.458	-0.20245	769.458	0.30262	769.458	0.03078	769.458	-0.16399	769.458	-0.06904	769.458	0.11224	769.458	0.27149	769.458	0.53455	769.458	0.14059	769.458	0.24638
769.94	-0.05399	769.94	-0.06101	769.94	0.67047	769.94	0.33541	769.94	0.01921	769.94	-0.0187	769.94	0.13296	769.94	0.19131	769.94	0.65998	769.94	0.1979	769.94	0.18235
770.423	0.03679	770.423	0.02718	770.423	1.14113	770.423	0.66421	770.423	0.18237	770.423	0.01054	770.423	0.11561	770.423	0.14398	770.423	0.60741	770.423	0.21255	770.423	0.1317
770.905	0.13853	770.905	0.08188	770.905	1.64463	770.905	1.00915	770.905	0.3571	770.905	0.01923	770.905	0.08017	770.905	0.12384	770.905	0.45438	770.905	0.19487	770.905	0.09277
771.387	0.2646	771.387	0.12253	771.387	1.41968	771.387	1.08348	771.387	0.59078	771.387	0.01418	771.387	0.04785	771.387	0.13378	771.387	0.29723	771.387	0.16009	771.387	0.07244
771.869	0.41689	771.869	0.16489	771.869	1.02399	771.869	0.78534	771.869	0.97672	771.869	0.01124	771.869	0.04097	771.869	0.1755	771.869	0.17832	771.869	0.12783	771.869	0.0775
772.351	0.55592	772.351	0.21508	772.351	0.77699	772.351	0.50293	772.351	2.13574	772.351	0.02734	772.351	0.07575	772.351	0.23651	772.351	0.10743	772.351	0.11207	772.351	0.10629
772.833	0.58943	772.833	0.26474	772.833	0.61807	772.833	0.31356	772.833	5	772.833	0.06863	772.833	0.1558	772.833	0.28166	772.833	0.07602	772.833	0.11207	772.833	0.14451
773.315	0.47978	773.315	0.29382	773.315	0.4916	773.315	0.18668	773.315	2.44223	773.315	0.12771	773.315	0.27435	773.315	0.26743	773.315	0.06666	773.315	0.1142	773.315	0.17228
773.797	0.28803	773.797	0.27789	773.797	0.36103	773.797	0.08576	773.797	1.11795	773.797	0.18782	773.797	0.41967	773.797	0.17254	773.797	0.06304	773.797	0.10037	773.797	0.17604
774.279	0.05727	774.279	0.1925	774.279	0.20566	774.279	-0.02135	774.279	0.70879	774.279	0.22501	774.279	0.5669	774.279	0.00283	774.279	0.05579	774.279	0.05314	774.279	0.15315
774.762	-0.21317	774.762	0.01442	774.762	0.0129	774.762	-0.16453	774.762	0.3931	774.762	0.21005	774.762	0.63563	774.762	-0.23122	774.762	0.04638	774.762	-0.04526	774.762	0.11099
775.244	-0.53699	775.244	-0.2726	775.244	-0.22288	775.244	-0.36812	775.244	0.06649	775.244	0.13234	775.244	0.49059	775.244	-0.52156	775.244	0.06912	775.244	-0.21241	775.244	0.07981
775.726	-0.86745	775.726	-0.61784	775.726	-0.444	775.726	-0.59249	775.726	-0.27051	775.726	0.12092	775.726	0.23462	775.726	-0.80051	775.726	0.38947	775.726	-0.41471	775.726	0.22923
776.208	-0.9344	776.208	-0.74386	776.208	-0.37188	776.208	-0.57705	776.208	-0.38166	776.208	5	776.208	0.43257	776.208	-0.77469	776.208	5	776.208	-0.41216	776.208	5
776.69	-0.71177	776.69	-0.61332	776.69	0.02714	776.69	-0.30931	776.69	-0.25268	776.69	5	776.69	5	776.69	-0.37441	776.69	5	776.69	-0.19922	776.69	5
777.172	-0.49149	777.172	-0.50259	777.172	0.48689	777.172	-0.09387	777.172	-0.16277	777.172	5	777.172	5	777.172	0.30225	777.172	5	777.172	-0.03862	777.172	0.64929
777.654	-0.35218	777.654	-0.46981	777.654	1.1403	777.654	-0.00805	777.654	-0.16942	777.654	5	777.654	5	777.654	5	777.654	1.09909	777.654	0.06216	777.654	0.22479
778.136	-0.31373	778.136	-0.50463	778.136	5	778.136	-0.04555	778.136	-0.27171	778.136	5	778.136	5	778.136	5	778.136	0.49422	778.136	0.21198	778.136	-0.04946
778.619	-0.4329	778.619	-0.6163	778.619	5	778.619	-0.21644	778.619	-0.50374	778.619	5	778.619	5	778.619	5	778.619	0.08454	778.619	5	778.619	-0.3429
779.101	-0.97773	779.101	-1.00188	779.101	5	779.101	-0.74584	779.101	-1.11732	779.101	5	779.101	5	779.101	5	779.101	-0.62614	779.101	5	779.101	-0.93311
779.583	5	779.583	5	779.583	-0.38256	779.583	5	779.583	5	779.583	-0.57419	779.583	1.61374	779.583	-0.54977	779.583	5	779.583	-0.87282	779.583	5
780.065	5	780.065	0.00545	780.065	-0.08367	780.065	5	780.065	5	780.065	-0.37825	780.065	5	780.065	0.14584	780.065	5	780.065	-0.66976	780.065	5
780.547	5	780.547	-0.21911	780.547	0.09054	780.547	5	780.547	5	780.547	-0.42104	780.547	5	780.547	5	780.547	5	780.547	-0.58252	780.547	5
781.029	5	781.029	-0.20282	781.029	0.48642	781.029	5	781.029	5	781.029	-0.5119	781.029	5	781.029	5	781.029	5	781.029	-0.44771	781.029	1.25406
781.511	5	781.511	0.18746	781.511	5	781.511	5	781.511	5	781.511	-0.58541	781.511	5	781.511	5	781.511	5	781.511	0.02959	781.511	0.85117
781.993	5	781.993	5	781.993	5	781.993	5	781.993	5	781.993	-0.58764	781.993	5	781.993	5	781.993	5	781.993	5	781.993	5
782.476	5	782.476	5	782.476	5	782.476	5	782.476	5	782.476	-0.25381	782.476	5	782.476	5	782.476	5	782.476	5	782.476	5
782.958	-1.73909	782.958	-1.78053	782.958	-1.89664	782.958	-1.66591	782.958	-1.92959	782.958	-1.28886	782.958	-1.95844	782.958	-1.73066	782.958	-1.63663	782.958	-1.66159	782.958	-1.31624
783.44	-0.99526	783.44	-1.02982	783.44	-1.12227	783.44	-0.89343	783.44	-1.09736	783.44	-0.73534	783.44	-0.97138	783.44	-0.84981	783.44	-0.91041	783.44	-0.70837	783.44	-0.51597
783.922	-0.73071	783.922	-0.76502	783.922	-0.79693	783.922	-0.61005	783.922	-0.75147	783.922	-0.48992	783.922	-0.49362	783.922	-0.54406	783.922	-0.62309	783.922	-0.21005	783.922	-0.13448
784.404	-0.54383	784.404	-0.57463	784.404	-0.50822	784.404	-0.40157	784.404	-0.4698	784.404	-0.26264	784.404	-0.18281	784.404	-0.38684	784.404	-0.36073	784.404	0.10709	784.404	0.20278
784.886	-0.39878	784.886	-0.40353	784.886	-0.21421	784.886	-0.22529	784.886	-0.21331	784.886	-0.06069	784.886	-0.0145	784.886	-0.27972	784.886	-0.08447	784.886	0.18979	784.886	0.46458
785.368	-0.28207	785.368	-0.22729	785.368	0.08449	785.368	-0.07359	785.368	0.00675	785.368	0.08879	785.368	0.08479	785.368	-0.17505	785.368	0.19777	785.368	0.16898	785.368	0.57995
785.85	-0.17972	785.85	-0.03055	785.85	0.34301	785.85	0.05138	785.85	0.15465	785.85	0.1669	785.85	0.16956	785.85	-0.05689	785.85	0.42393	785.85	0.14637	785.85	0.5827
786.332	-0.07777	786.332	0.19456	786.332	0.46079	786.332	0.14284	786.332	0.20292	786.332	0.17706	786.332	0.24724	786.332	0.0748	786.332	0.48617	786.332	0.14019	786.332	0.56643
786.814	0.03682	786.814	0.42956	786.814	0.40957	786.814	0.19211	786.814	0.16771	786.814	0.13905	786.814	0.29404	786.814	0.20947	786.814	0.39235	786.814	0.14286	786.814	0.58949
787.297	0.17847	787.297	0.56733	787.297	0.29049	787.297	0.1932	787.297	0.08888	787.297	0.07517	787.297	0.28013	787.297	0.32684	787.297	0.25378	787.297	0.14326	787.297	0.69831
787.779	0.36741	787.779	0.47465	787.779	0.18111	787.779	0.14951	787.779	-0.0039	787.779	0.00527	787.779	0.20591	787.779	0.40699	787.779	0.1334	787.779	0.13448	787.779	1.03214
788.261	0.62883	788.261	0.26254	788.261	0.11116	788.261	0.07844	788.261	-0.09379	788.261	-0.05054	788.261	0.10798	788.261	0.45707	788.261	0.05378	788.261	0.11908	788.261	5
788.743	0.91561	788.743	0.08015	788.743	0.09601	788.743	0.00955	788.743	-0.16773	788.743	-0.06792	788.743	0.03049	788.743	0.52967	788.743	0.03142	788.743	0.1118	788.743	5
789.225	0.86172	789.225	-0.01899	789.225	0.14441	789.225	-0.02324	789.225	-0.21345	789.225	-0.01805	789.225	0.00674	789.225	0.73113	789.225	0.08674	789.225	0.13543	789.225	5
789.707	0.53584	789.707	-0.02021	789.707	0.24148	789.707	0.00596	789.707	-0.22653	789.707	0.1271	789.707	0.05094	789.707	1.64844	789.707	0.24006	789.707	0.20864	789.707	5
790.189	0.27799	790.189	0.07427	790.189	0.32829	790.189	0.10697	790.189	-0.21802	790.189	0.39925	790.189	0.15219	790.189	5	790.189	0.51202	790.189	0.3367	790.189	5
790.671	0.10354	790.671	0.2611	790.671	0.33632	790.671	0.28279	790.671	-0.20938	790.671	0.91917	790.671	0.27989	790.671	5	790.671	0.96568	790.671	0.52271	790.671	0.71962
791.154	-0.03037	791.154	0.56822	791.154	0.26649	791.154	0.55471	791.154	-0.22106	791.154	5	791.154	0.40141	791.154	5	791.154	2.18753	791.154	0.81989	791.154	0.37258
791.636	-0.16476	791.636	1.16306	791.636	0.16802	791.636	1.01136	791.636	-0.26899	791.636	5	791.636	0.51196	791.636	5	791.636	2.22908	791.636	5	791.636	0.17341
792.118	-0.34784	792.118	1.52571	792.118	0.08261	792.118	1.46474	792.118	-0.37324	792.118	5	792.118	0.72965	792.118	0.29779	792.118	0.83566	792.118	5	792.118	-0.00279
792.6	-0.6841	792.6	0.14884	792.6	0.10543	792.6	0.40855	792.6	-0.59975	792.6	0.899	792.6	5	792.6	-0.45608	792.6	0.14472	792.6	5	792.6	-0.25944
793.082	5	793.082	5	793.082	-1.08086	793.082	5	793.082	5	793.082	5	793.082	-1.21786	793.082	5	793.082	5	793.082	-1.40843	793.082	5
793.564	5	793.564	5	793.564	-0.52335	793.564	5	793.564	5	793.564	5	793.564	-0.36244	793.564	5	793.564	5	793.564	-0.47296	793.564	5
794.046	5	794.046	5	794.046	-0.55877	794.046	5	794.046	0.12098	794.046	5	794.046	-0.24956	794.046	5	794.046	0.98996	794.046	-0.40686	794.046	0.50502
794.528	5	794.528	5	794.528	-0.52887	794.528	5	794.528	-0.05622	794.528	2.14546	794.528	0.05173	794.528	5	794.528	0.01694	794.528	-0.34142	794.528	0.13775
795.01	5	795.01	5	795.01	-0.3198	795.01	5	795.01	0.5131	795.01	5	795.01	5	795.01	5	795.01	-0.00322	795.01	-0.02721	795.01	0.12411
795.493	5	795.493	5	795.493	-0.04452	795.493	5	795.493	5	795.493	5	795.493	5	795.493	0.12967	795.493	0.52413	795.493	5	795.493	0.2711
795.975	5	795.975	5	795.975	0.03554	795.975	5	795.975	5	795.975	5	795.975	5	795.975	-0.13799	795.975	5	795.975	5	795.975	0.51011
796.457	5	796.457	5	796.457	-0.15717	796.457	5	796.457	5	796.457	5	796.457	5	796.457	-0.25483	796.457	5	796.457	5	796.457	1.83828
796.939	5	796.939	-0.17249	796.939	-0.72633	796.939	5	796.939	5	796.939	5	796.939	5	796.939	-0.61059	796.939	5	796.939	5	796.939	5
797.421	-0.39827	797.421	5	797.421	5	797.421	-0.83528	797.421	-0.84202	797.421	-0.2063	797.421	-0.91211	797.421	5	797.421	-0.65552	797.421	-0.56787	797.421	-0.17833
797.903	-0.16733	797.903	5	797.903	5	797.903	-0.5046	797.903	-0.46168	797.903	-0.00259	797.903	-0.56176	797.903	0.62504	797.903	-0.21525	797.903	-0.1065	797.903	0.0781
798.385	-0.13967	798.385	0.45061	798.385	0.9651	798.385	-0.39413	798.385	-0.29995	798.385	0.01171	798.385	-0.41995	798.385	0.21811	798.385	0.02398	798.385	0.15778	798.385	0.17594
798.867	-0.16315	798.867	0.09512	798.867	0.18364	798.867	-0.35069	798.867	-0.21187	798.867	-0.00823	798.867	-0.33709	798.867	0.05264	798.867	0.14267	798.867	0.34259	798.867	0.23432
799.35	-0.17469	799.35	-0.03798	799.35	-0.02184	799.35	-0.30894	799.35	-0.14511	799.35	-0.01	799.35	-0.26363	799.35	-0.04163	799.35	0.13301	799.35	0.44921	799.35	0.29077
799.832	-0.13308	799.832	-0.04953	799.832	-0.07933	799.832	-0.22522	799.832	-0.06779	799.832	0.03222	799.832	-0.17529	799.832	-0.06609	799.832	0.06783	799.832	0.47587	799.832	0.36864
800.314	-0.03214	800.314	0.01702	800.314	-0.04991	800.314	-0.08891	800.314	0.02539	800.314	0.11387	800.314	-0.07037	800.314	-0.02809	800.314	0.03062	800.314	0.45771	800.314	0.46932
800.796	0.10194	800.796	0.10142	800.796	0.01599	800.796	0.08387	800.796	0.11751	800.796	0.21142	800.796	0.04296	800.796	0.04587	800.796	0.04057	800.796	0.42789	800.796	0.57332
801.278	0.23185	801.278	0.14884	801.278	0.07831	801.278	0.27616	801.278	0.18824	801.278	0.30763	801.278	0.16398	801.278	0.1305	801.278	0.08789	801.278	0.39741	801.278	0.65829
801.76	0.3223	801.76	0.14174	801.76	0.11675	801.76	0.48232	801.76	0.22316	801.76	0.39824	801.76	0.30128	801.76	0.21193	801.76	0.16438	801.76	0.3694	801.76	0.71325
802.242	0.3524	802.242	0.09883	802.242	0.12869	802.242	0.69913	802.242	0.21695	802.242	0.48396	802.242	0.47019	802.242	0.2838	802.242	0.26879	802.242	0.34653	802.242	0.74592
802.724	0.32776	802.724	0.04578	802.724	0.12115	802.724	0.87933	802.724	0.17587	802.724	0.56198	802.724	0.69951	802.724	0.33931	802.724	0.40365	802.724	0.33116	802.724	0.7819
803.207	0.2726	803.207	-0.00224	803.207	0.10246	803.207	0.85741	803.207	0.11459	803.207	0.62084	803.207	1.0763	803.207	0.36401	803.207	0.56711	803.207	0.32444	803.207	0.86191
803.689	0.21296	803.689	-0.04084	803.689	0.07792	803.689	0.58719	803.689	0.04913	803.689	0.63903	803.689	5	803.689	0.3371	803.689	0.72418	803.689	0.32653	803.689	1.06756
804.171	0.17414	804.171	-0.07184	804.171	0.05026	804.171	0.25821	804.171	-0.0067	804.171	0.59267	804.171	5	804.171	0.25073	804.171	0.75242	804.171	0.33765	804.171	2.04726
804.653	0.19285	804.653	-0.09799	804.653	0.02508	804.653	-0.02736	804.653	-0.04038	804.653	0.47701	804.653	1.86199	804.653	0.13142	804.653	0.57309	804.653	0.35934	804.653	5
805.135	0.34533	805.135	-0.11533	805.135	0.02014	805.135	-0.23467	805.135	-0.04155	805.135	0.32439	805.135	0.66986	805.135	0.03256	805.135	0.3338	805.135	0.3939	805.135	5
805.617	0.93297	805.617	-0.11018	805.617	0.06761	805.617	-0.3425	805.617	-0.01417	805.617	0.18725	805.617	0.28314	805.617	0.00449	805.617	0.16217	805.617	0.44103	805.617	5
806.099	5	806.099	-0.07307	806.099	0.20296	806.099	-0.35285	806.099	0.01159	806.099	0.09543	806.099	0.11155	806.099	0.06234	806.099	0.08259	806.099	0.49972	806.099	1.13334
806.581	5	806.581	-0.01182	806.581	0.49798	806.581	-0.2964	806.581	0.00391	806.581	0.04059	806.581	0.06463	806.581	0.17673	806.581	0.06681	806.581	0.58343	806.581	0.7794
807.063	5	807.063	0.05583	807.063	5	807.063	-0.21216	807.063	-0.04606	807.063	-0.00185	807.063	0.08875	807.063	0.28733	807.063	0.07736	807.063	0.74737	807.063	0.6993
807.545	1.24745	807.545	0.10663	807.545	5	807.545	-0.13763	807.545	-0.14419	807.545	-0.0573	807.545	0.1412	807.545	0.31039	807.545	0.08554	807.545	1.42613	807.545	0.75016
808.028	0.11259	808.028	0.09188	808.028	5	808.028	-0.13166	808.028	-0.3292	808.028	-0.16586	808.028	0.13594	808.028	0.16031	808.028	0.05918	808.028	5	808.028	1.01347
808.51	-0.70156	808.51	-0.24306	808.51	5	808.51	-0.46747	808.51	-0.85611	808.51	-0.55207	808.51	-0.32668	808.51	-0.38493	808.51	-0.18702	808.51	5	808.51	5
808.992	5	808.992	5	808.992	-0.49186	808.992	5	808.992	5	808.992	5	808.992	5	808.992	5	808.992	1.60275	808.992	-0.10163	808.992	0.52976
809.474	5	809.474	1.38527	809.474	-0.09427	809.474	5	809.474	5	809.474	0.38868	809.474	5	809.474	5	809.474	0.53292	809.474	0.41603	809.474	1.20371
809.956	5	809.956	0.56747	809.956	0.06794	809.956	5	809.956	5	809.956	0.02778	809.956	5	809.956	0.88889	809.956	0.4943	809.956	5	809.956	5
810.438	0.05205	810.438	0.05864	810.438	-0.00732	810.438	5	810.438	-0.03885	810.438	-0.34668	810.438	5	810.438	0.29611	810.438	0.58616	810.438	5	810.438	5
810.92	5	810.92	5	810.92	5	810.92	0.12038	810.92	5	810.92	5	810.92	0.00887	810.92	5	810.92	0.23754	810.92	-0.34238	810.92	-0.01339
811.403	5	811.403	5	811.403	1.49662	811.403	0.50522	811.403	5	811.403	5	811.403	5	811.403	0.24837	811.403	0.42049	811.403	0.4433	811.403	1.20345
811.885	5	811.885	1.02845	811.885	0.61098	811.885	0.50116	811.885	5	811.885	5	811.885	5	811.885	0.06932	811.885	0.4772	811.885	1.47572	811.885	5
812.367	0.52601	812.367	0.35786	812.367	0.35585	812.367	0.41149	812.367	1.68761	812.367	1.06979	812.367	5	812.367	-0.05234	812.367	0.50276	812.367	5	812.367	5
812.849	-0.00264	812.849	0.06101	812.849	0.16117	812.849	0.2684	812.849	0.38431	812.849	0.71245	812.849	5	812.849	-0.15712	812.849	0.46813	812.849	1.38608	812.849	5
813.331	-0.31096	813.331	-0.17593	813.331	-0.02241	813.331	0.06167	813.331	0.03704	813.331	0.61306	813.331	1.09013	813.331	-0.26434	813.331	0.32549	813.331	0.29124	813.331	5
813.813	-0.58062	813.813	-0.41084	813.813	-0.22424	813.813	-0.2238	813.813	-0.24929	813.813	0.56146	813.813	-0.03252	813.813	-0.39454	813.813	0.06322	813.813	-0.23915	813.813	5
814.295	-0.82901	814.295	-0.6564	814.295	-0.45764	814.295	-0.5656	814.295	-0.55053	814.295	0.39138	814.295	-0.48385	814.295	-0.55362	814.295	-0.25813	814.295	-0.64813	814.295	0.54393
814.777	-0.91063	814.777	-0.78714	814.777	-0.60518	814.777	-0.78918	814.777	-0.75291	814.777	0.0924	814.777	-0.67829	814.777	-0.62061	814.777	-0.43863	814.777	-0.84488	814.777	0.15768
815.259	-0.64286	815.259	-0.63733	815.259	-0.49501	815.259	-0.68589	815.259	-0.66713	815.259	0.01396	815.259	-0.48935	815.259	-0.43432	815.259	-0.26888	815.259	-0.6642	815.259	0.27752
815.741	-0.25469	815.741	-0.41462	815.741	-0.31338	815.741	-0.45563	815.741	-0.4758	815.741	0.07014	815.741	-0.15482	815.741	-0.19775	815.741	0.03484	815.741	-0.33357	815.741	0.39262
816.224	0.05652	816.224	-0.24534	816.224	-0.17577	816.224	-0.24958	816.224	-0.3049	816.224	0.11998	816.224	0.14378	816.224	-0.03208	816.224	0.28609	816.224	-0.02442	816.224	0.35182
816.706	0.22229	816.706	-0.11797	816.706	-0.07433	816.706	-0.08721	816.706	-0.15463	816.706	0.14115	816.706	0.34758	816.706	0.07165	816.706	0.4206	816.706	0.22655	816.706	0.28311
817.188	0.2588	817.188	-0.0062	817.188	0.0097	817.188	0.03542	817.188	-0.00894	817.188	0.14312	817.188	0.42524	817.188	0.13367	817.188	0.43636	817.188	0.41009	817.188	0.2481
817.67	0.23874	817.67	0.10828	817.67	0.08773	817.67	0.12567	817.67	0.14177	817.67	0.14228	817.67	0.39693	817.67	0.16848	817.67	0.38619	817.67	0.52782	817.67	0.26284
818.152	0.2206	818.152	0.23513	818.152	0.16399	818.152	0.19486	818.152	0.29425	818.152	0.15366	818.152	0.32321	818.152	0.18827	818.152	0.32283	818.152	0.5914	818.152	0.33287
818.634	0.23266	818.634	0.37269	818.634	0.23597	818.634	0.25672	818.634	0.42655	818.634	0.18513	818.634	0.25274	818.634	0.20408	818.634	0.27233	818.634	0.61652	818.634	0.45531
819.116	0.28379	819.116	0.50163	819.116	0.29646	819.116	0.322	819.116	0.50814	819.116	0.2331	819.116	0.20776	819.116	0.22359	819.116	0.24002	819.116	0.61645	819.116	0.60405
819.598	0.37019	819.598	0.58262	819.598	0.33946	819.598	0.39514	819.598	0.53363	819.598	0.28169	819.598	0.19366	819.598	0.2491	819.598	0.21987	819.598	0.59721	819.598	0.70814
820.081	0.47501	820.081	0.57556	820.081	0.36582	820.081	0.47602	820.081	0.53124	820.081	0.30847	820.081	0.20971	820.081	0.27696	820.081	0.20135	820.081	0.5532	820.081	0.68692
820.563	0.55702	820.563	0.47457	820.563	0.38456	820.563	0.5659	820.563	0.53545	820.563	0.29677	820.563	0.25787	820.563	0.2955	820.563	0.17319	820.563	0.46441	820.563	0.55322
821.045	0.53943	821.045	0.30505	821.045	0.41455	821.045	0.67978	821.045	0.58088	821.045	0.24508	821.045	0.35414	821.045	0.27614	821.045	0.12232	821.045	0.30027	821.045	0.36819
821.527	0.36291	821.527	0.08981	821.527	0.50805	821.527	0.90485	821.527	0.76197	821.527	0.16315	821.527	0.5713	821.527	0.15844	821.527	0.02646	821.527	0.03376	821.527	0.15047
822.009	0.05022	822.009	-0.16879	822.009	1.17476	822.009	5	822.009	5	822.009	0.05886	822.009	5	822.009	-0.14101	822.009	-0.16282	822.009	-0.35477	822.009	-0.1295
822.491	-0.39496	822.491	-0.51062	822.491	5	822.491	5	822.491	5	822.491	-0.0894	822.491	5	822.491	-0.70646	822.491	-0.56392	822.491	-0.9304	822.491	-0.57295
822.973	5	822.973	5	822.973	-1.83157	822.973	-1.77231	822.973	-1.87198	822.973	5	822.973	5	822.973	5	822.973	5	822.973	5	822.973	5
823.455	-0.14203	823.455	-0.71711	823.455	-0.81653	823.455	-0.90923	823.455	-0.95969	823.455	5	823.455	5	823.455	5	823.455	5	823.455	5	823.455	5
823.938	-1.03734	823.938	-1.18779	823.938	-0.78769	823.938	-1.13417	823.938	-1.13751	823.938	5	823.938	5	823.938	5	823.938	5	823.938	5	823.938	5
824.42	-1.01379	824.42	-1.05781	824.42	-0.36804	824.42	-1.03195	824.42	-0.99249	824.42	5	824.42	5	824.42	5	824.42	5	824.42	5	824.42	5
824.902	-0.6646	824.902	-0.6236	824.902	0.34802	824.902	-0.72443	824.902	-0.63992	824.902	5	824.902	5	824.902	5	824.902	-0.2673	824.902	5	824.902	5
825.384	-0.31603	825.384	-0.16086	825.384	5	825.384	-0.46336	825.384	-0.32517	825.384	5	825.384	5	825.384	5	825.384	-0.20424	825.384	5	825.384	5
825.866	0.02143	825.866	0.49118	825.866	5	825.866	-0.22366	825.866	-0.01541	825.866	5	825.866	5	825.866	0.10181	825.866	-0.02716	825.866	1.29598	825.866	5
826.348	0.37087	826.348	5	826.348	5	826.348	0.07633	826.348	0.40072	826.348	5	826.348	5	826.348	-0.01416	826.348	0.26944	826.348	0.47766	826.348	5
826.83	0.74179	826.83	5	826.83	5	826.83	1.01665	826.83	5	826.83	5	826.83	5	826.83	-0.04357	826.83	1.14431	826.83	0.3916	826.83	5
827.312	1.18178	827.312	5	827.312	5	827.312	5	827.312	5	827.312	5	827.312	5	827.312	-0.07593	827.312	5	827.312	0.41031	827.312	5
827.794	5	827.794	5	827.794	5	827.794	5	827.794	5	827.794	5	827.794	-0.07447	827.794	-0.25891	827.794	5	827.794	0.74122	827.794	5
828.277	0.0803	828.277	-0.49964	828.277	-0.13979	828.277	-0.75681	828.277	-0.25447	828.277	-0.08199	828.277	5	828.277	5	828.277	5	828.277	0.05714	828.277	-0.57845
828.759	0.18311	828.759	0.02979	828.759	1.55489	828.759	-0.30299	828.759	0.26254	828.759	0.61175	828.759	5	828.759	0.67816	828.759	5	828.759	0.19475	828.759	0.1127
829.241	0.11233	829.241	0.25224	829.241	5	829.241	-0.10539	829.241	0.43037	829.241	0.93349	829.241	5	829.241	0.50539	829.241	5	829.241	0.21944	829.241	1.27078
829.723	0.02431	829.723	0.31149	829.723	5	829.723	0.00212	829.723	0.40025	829.723	0.86515	829.723	5	829.723	0.45295	829.723	5	829.723	0.2178	829.723	5
830.205	-0.05406	830.205	0.23321	830.205	5	830.205	0.04043	830.205	0.25336	830.205	0.59778	830.205	0.43758	830.205	0.39351	830.205	5	830.205	0.19423	830.205	5
830.687	-0.10749	830.687	0.07491	830.687	5	830.687	0.01432	830.687	0.05891	830.687	0.32133	830.687	0.07265	830.687	0.29346	830.687	0.42049	830.687	0.14091	830.687	5
831.169	-0.11571	831.169	-0.0967	831.169	0.83102	831.169	-0.06347	831.169	-0.14176	831.169	0.08129	831.169	-0.15017	831.169	0.15251	831.169	-0.06359	831.169	0.05365	831.169	5
831.651	-0.05149	831.651	-0.23017	831.651	0.28089	831.651	-0.16614	831.651	-0.31705	831.651	-0.10479	831.651	-0.28858	831.651	0.00216	831.651	-0.29292	831.651	-0.04946	831.651	5
832.134	0.10521	832.134	-0.29324	832.134	0.00978	832.134	-0.26141	832.134	-0.43936	832.134	-0.222	832.134	-0.35044	832.134	-0.11568	832.134	-0.37834	832.134	-0.12892	832.134	0.31386
832.616	0.33076	832.616	-0.27908	832.616	-0.14351	832.616	-0.32662	832.616	-0.49467	832.616	-0.26769	832.616	-0.35014	832.616	-0.17695	832.616	-0.34496	832.616	-0.15285	832.616	0.06502
833.098	0.51477	833.098	-0.20412	833.098	-0.21673	833.098	-0.3533	833.098	-0.48462	833.098	-0.25424	833.098	-0.31467	833.098	-0.18116	833.098	-0.21866	833.098	-0.11459	833.098	0.01859
833.58	0.54894	833.58	-0.09524	833.58	-0.22877	833.58	-0.34109	833.58	-0.41767	833.58	-0.20108	833.58	-0.26745	833.58	-0.13934	833.58	-0.03811	833.58	-0.02733	833.58	0.05909
834.062	0.49508	834.062	0.02137	834.062	-0.19394	834.062	-0.29383	834.062	-0.30356	834.062	-0.13008	834.062	-0.21836	834.062	-0.06584	834.062	0.13064	834.062	0.08148	834.062	0.12784
834.544	0.43621	834.544	0.1287	834.544	-0.12621	834.544	-0.21779	834.544	-0.15211	834.544	-0.06334	834.544	-0.16764	834.544	0.02407	834.544	0.20411	834.544	0.17415	834.544	0.17895
835.026	0.393	835.026	0.2233	835.026	-0.0388	835.026	-0.11913	835.026	0.02652	835.026	-0.01726	835.026	-0.11221	835.026	0.11517	835.026	0.16587	835.026	0.21799	835.026	0.17678
835.508	0.36741	835.508	0.31182	835.508	0.0574	835.508	-0.00338	835.508	0.21546	835.508	0.00429	835.508	-0.04768	835.508	0.19248	835.508	0.07861	835.508	0.20756	835.508	0.10834
835.99	0.36452	835.99	0.40216	835.99	0.15525	835.99	0.1196	835.99	0.37338	835.99	0.01104	835.99	0.03249	835.99	0.2421	835.99	-0.00106	835.99	0.16391	835.99	-0.00792
836.472	0.39057	836.472	0.49214	836.472	0.2537	836.472	0.22455	836.472	0.43337	836.472	0.01965	836.472	0.13885	836.472	0.25655	836.472	-0.04289	836.472	0.11178	836.472	-0.1374
836.955	0.43388	836.955	0.55593	836.955	0.35925	836.955	0.26899	836.955	0.37717	836.955	0.04347	836.955	0.29432	836.955	0.24061	836.955	-0.02806	836.955	0.06333	836.955	-0.25262
837.437	0.42569	837.437	0.54448	837.437	0.48228	837.437	0.22637	837.437	0.2572	837.437	0.08305	837.437	0.5988	837.437	0.20539	837.437	0.06401	837.437	0.01394	837.437	-0.34482
837.919	0.24419	837.919	0.41898	837.919	0.62682	837.919	0.10379	837.919	0.10172	837.919	0.1175	837.919	5	837.919	0.15125	837.919	0.29933	837.919	-0.05748	837.919	-0.42795
838.401	-0.16043	838.401	0.14594	838.401	0.75772	838.401	-0.1217	838.401	-0.13502	838.401	0.07785	838.401	5	838.401	0.03874	838.401	5	838.401	-0.20214	838.401	-0.55802
838.883	-1.11554	838.883	-0.67016	838.883	0.44335	838.883	-0.8624	838.883	-0.88084	838.883	-0.4906	838.883	5	838.883	-0.53262	838.883	5	838.883	-0.81167	838.883	-1.15814
839.365	5	839.365	5	839.365	5	839.365	5	839.365	5	839.365	5	839.365	-0.5931	839.365	5	839.365	0.06371	839.365	5	839.365	5
839.847	5	839.847	5	839.847	1.27386	839.847	5	839.847	5	839.847	5	839.847	-0.34153	839.847	3.55068	839.847	0.91263	839.847	0.69683	839.847	5
840.33	5	840.33	5	840.33	0.90082	840.33	5	840.33	5	840.33	5	840.33	-0.1991	840.33	1.05144	840.33	5	840.33	0.33777	840.33	5
840.812	5	840.812	5	840.812	0.67591	840.812	5	840.812	5	840.812	5	840.812	-0.05865	840.812	0.8442	840.812	5	840.812	0.2537	840.812	1.38839
841.294	5	841.294	5	841.294	0.53288	841.294	5	841.294	5	841.294	5	841.294	0.13159	841.294	0.67066	841.294	5	841.294	0.24707	841.294	0.87353
841.776	5	841.776	5	841.776	0.43326	841.776	5	841.776	5	841.776	5	841.776	0.53978	841.776	0.48066	841.776	5	841.776	0.28357	841.776	0.67988
842.258	5	842.258	5	842.258	0.31194	842.258	5	842.258	5	842.258	5	842.258	5	842.258	0.21121	842.258	5	842.258	0.37661	842.258	0.6933
842.74	-0.92484	842.74	-0.91529	842.74	5	842.74	-0.80476	842.74	-1.13709	842.74	-0.71113	842.74	-0.83011	842.74	5	842.74	-1.14273	842.74	-0.03604	842.74	-0.16888
843.222	-0.10598	843.222	-0.08425	843.222	0.66365	843.222	0.06431	843.222	-0.22686	843.222	0.18824	843.222	-0.11337	843.222	1.07149	843.222	-0.3001	843.222	0.23173	843.222	0.16772
843.704	0.09329	843.704	0.13398	843.704	0.54778	843.704	0.30119	843.704	0.16888	843.704	0.43575	843.704	0.05831	843.704	0.4861	843.704	-0.03152	843.704	0.22692	843.704	0.17749
844.186	0.17244	844.186	0.21726	844.186	0.48674	844.186	0.36602	844.186	0.60137	844.186	0.46021	844.186	0.1141	844.186	0.29117	844.186	0.14856	844.186	0.16482	844.186	0.16527
844.668	0.19194	844.668	0.22589	844.668	0.418	844.668	0.31663	844.668	1.53139	844.668	0.34265	844.668	0.09101	844.668	0.1468	844.668	0.28823	844.668	0.06323	844.668	0.14234
845.151	0.16921	845.151	0.19182	845.151	0.3275	845.151	0.20304	845.151	5	845.151	0.17395	845.151	0.01655	845.151	0.02278	845.151	0.35926	845.151	-0.05763	845.151	0.10329
845.633	0.11897	845.633	0.14633	845.633	0.21969	845.633	0.0799	845.633	0.873	845.633	0.01839	845.633	-0.06695	845.633	-0.07645	845.633	0.30106	845.633	-0.16926	845.633	0.04429
846.115	0.06519	846.115	0.11697	846.115	0.11464	846.115	-0.00753	846.115	0.32492	846.115	-0.08709	846.115	-0.11372	846.115	-0.13414	846.115	0.1506	846.115	-0.2412	846.115	-0.02436
846.597	0.03018	846.597	0.11273	846.597	0.03378	846.597	-0.03751	846.597	0.06685	846.597	-0.12995	846.597	-0.0951	846.597	-0.1386	846.597	0.01526	846.597	-0.25579	846.597	-0.08103
847.079	0.01838	847.079	0.12008	847.079	-0.01525	847.079	-0.01708	847.079	-0.05238	847.079	-0.12114	847.079	-0.00988	847.079	-0.09425	847.079	-0.05513	847.079	-0.21659	847.079	-0.1113
847.561	0.01897	847.561	0.12261	847.561	-0.03652	847.561	0.0293	847.561	-0.0932	847.561	-0.0815	847.561	0.12163	847.561	-0.01662	847.561	-0.05958	847.561	-0.13964	847.561	-0.11417
848.043	0.01815	848.043	0.11842	848.043	-0.03773	848.043	0.07466	848.043	-0.09017	848.043	-0.02855	848.043	0.26107	848.043	0.07446	848.043	-0.01021	848.043	-0.04328	848.043	-0.09588
848.525	0.00685	848.525	0.11541	848.525	-0.02868	848.525	0.09969	848.525	-0.06447	848.525	0.02539	848.525	0.35609	848.525	0.15584	848.525	0.07627	848.525	0.05349	848.525	-0.06695
849.008	-0.01704	849.008	0.11907	849.008	-0.02124	849.008	0.09917	849.008	-0.03073	849.008	0.06967	849.008	0.37803	849.008	0.20685	849.008	0.17252	849.008	0.13257	849.008	-0.04157
849.49	-0.05029	849.49	0.12825	849.49	-0.02561	849.49	0.07993	849.49	-0.000231778	849.49	0.09378	849.49	0.35079	849.49	0.221	849.49	0.23439	849.49	0.18363	849.49	-0.0344
849.972	-0.08695	849.972	0.13722	849.972	-0.04505	849.972	0.05347	849.972	0.0183	849.972	0.0896	849.972	0.31274	849.972	0.2075	849.972	0.2174	849.972	0.20977	849.972	-0.05465
850.454	-0.11936	850.454	0.13931	850.454	-0.073	850.454	0.03206	850.454	0.01958	850.454	0.05572	850.454	0.28349	850.454	0.18018	850.454	0.12108	850.454	0.22489	850.454	-0.10098
850.936	-0.13715	850.936	0.13082	850.936	-0.09381	850.936	0.02939	850.936	0.00408	850.936	0.0009323	850.936	0.26175	850.936	0.14832	850.936	-0.00891	850.936	0.24575	850.936	-0.16093
851.418	-0.12653	851.418	0.11454	851.418	-0.08566	851.418	0.06074	851.418	-0.02048	851.418	-0.05684	851.418	0.22801	851.418	0.11428	851.418	-0.12424	851.418	0.2804	851.418	-0.21587
851.9	-0.07215	851.9	0.09878	851.9	-0.02587	851.9	0.13725	851.9	-0.04323	851.9	-0.09709	851.9	0.15841	851.9	0.07601	851.9	-0.19486	851.9	0.30737	851.9	-0.25021
852.382	0.0397	852.382	0.08895	852.382	0.10247	852.382	0.24911	852.382	-0.06026	852.382	-0.10523	852.382	0.05645	852.382	0.033	852.382	-0.21119	852.382	0.26624	852.382	-0.26232
852.865	0.22483	852.865	0.07933	852.865	0.30708	852.865	0.33925	852.865	-0.08077	852.865	-0.07507	852.865	-0.04707	852.865	-0.00986	852.865	-0.18537	852.865	0.12655	852.865	-0.26968
853.347	0.52406	853.347	0.05502	853.347	0.58373	853.347	0.31723	853.347	-0.12034	853.347	-0.000999346	853.347	-0.1259	853.347	-0.04571	853.347	-0.15244	853.347	-0.06383	853.347	-0.29974
853.829	1.08935	853.829	0.00296	853.829	0.87258	853.829	0.17543	853.829	-0.18693	853.829	0.13748	853.829	-0.16781	853.829	-0.07145	853.829	-0.16478	853.829	-0.25428	853.829	-0.3692
854.311	1.86917	854.311	-0.0789	854.311	0.93729	854.311	-0.00779	854.311	-0.27488	854.311	0.4112	854.311	-0.16752	854.311	-0.0918	854.311	-0.25747	854.311	-0.42599	854.311	-0.47215
854.793	0.68838	854.793	-0.18348	854.793	0.68231	854.793	-0.17979	854.793	-0.37195	854.793	1.33912	854.793	-0.12447	854.793	-0.12272	854.793	-0.41213	854.793	-0.57771	854.793	-0.59032
855.275	0.08913	855.275	-0.30366	855.275	0.32412	855.275	-0.32584	855.275	-0.46894	855.275	5	855.275	-0.05654	855.275	-0.18886	855.275	-0.58549	855.275	-0.71428	855.275	-0.70778
855.757	-0.2987	855.757	-0.43149	855.757	-0.04384	855.757	-0.44126	855.757	-0.55844	855.757	0.52271	855.757	-0.04457	855.757	-0.30007	855.757	-0.73893	855.757	-0.83449	855.757	-0.80847
856.239	-0.52861	856.239	-0.52997	856.239	-0.34676	856.239	-0.50114	856.239	-0.61241	856.239	-0.22013	856.239	-0.18362	856.239	-0.40637	856.239	-0.81339	856.239	-0.90226	856.239	-0.85039
856.721	-0.5562	856.721	-0.52411	856.721	-0.47473	856.721	-0.46388	856.721	-0.57823	856.721	-0.46151	856.721	-0.32327	856.721	-0.40921	856.721	-0.73052	856.721	-0.84808	856.721	-0.77203
857.204	-0.43378	857.204	-0.42077	857.204	-0.42885	857.204	-0.36981	857.204	-0.47696	857.204	-0.42665	857.204	-0.3337	857.204	-0.31715	857.204	-0.53253	857.204	-0.69671	857.204	-0.61575
857.686	-0.30769	857.686	-0.30084	857.686	-0.31604	857.686	-0.2913	857.686	-0.37654	857.686	-0.26988	857.686	-0.27586	857.686	-0.23135	857.686	-0.35603	857.686	-0.54549	857.686	-0.48175
858.168	-0.25154	858.168	-0.20002	858.168	-0.20756	858.168	-0.23708	858.168	-0.29352	858.168	-0.07891	858.168	-0.20605	858.168	-0.19297	858.168	-0.25882	858.168	-0.43165	858.168	-0.39134
858.65	-0.25381	858.65	-0.12032	858.65	-0.13482	858.65	-0.19368	858.65	-0.21853	858.65	0.09207	858.65	-0.13951	858.65	-0.18943	858.65	-0.22355	858.65	-0.3497	858.65	-0.32503
859.132	-0.27636	859.132	-0.05872	859.132	-0.10835	859.132	-0.15221	859.132	-0.14168	859.132	0.1831	859.132	-0.0727	859.132	-0.19665	859.132	-0.21952	859.132	-0.2887	859.132	-0.26624
859.614	-0.28769	859.614	-0.01336	859.614	-0.11669	859.614	-0.10994	859.614	-0.05774	859.614	0.17147	859.614	0.00279	859.614	-0.19417	859.614	-0.22433	859.614	-0.2424	859.614	-0.20888
860.096	-0.26752	860.096	0.01896	860.096	-0.13202	860.096	-0.06838	860.096	0.03054	860.096	0.11297	860.096	0.08802	860.096	-0.16816	860.096	-0.22171	860.096	-0.20892	860.096	-0.15672
860.578	-0.20786	860.578	0.0445	860.578	-0.12867	860.578	-0.03095	860.578	0.10927	860.578	0.07039	860.578	0.16256	860.578	-0.11521	860.578	-0.19993	860.578	-0.18761	860.578	-0.119
861.061	-0.11672	861.061	0.06856	861.061	-0.09766	861.061	-8.19773e-05	861.061	0.15939	861.061	0.06369	861.061	0.18878	861.061	-0.04585	861.061	-0.15479	861.061	-0.1763	861.061	-0.10083
861.543	-0.01774	861.543	0.09045	861.543	-0.04787	861.543	0.02335	861.543	0.17185	861.543	0.07884	861.543	0.15259	861.543	0.01975	861.543	-0.09131	861.543	-0.17182	861.543	-0.09882
862.025	0.05855	862.025	0.10409	862.025	0.00213	862.025	0.03796	862.025	0.15158	862.025	0.08805	862.025	0.07921	862.025	0.0641	862.025	-0.02204	862.025	-0.17202	862.025	-0.10794
862.507	0.09016	862.507	0.10309	862.507	0.03466	862.507	0.04116	862.507	0.10823	862.507	0.06947	862.507	-0.0015	862.507	0.08155	862.507	0.03445	862.507	-0.17567	862.507	-0.12742
862.989	0.07617	862.989	0.08589	862.989	0.04224	862.989	0.03151	862.989	0.05087	862.989	0.02145	862.989	-0.07239	862.989	0.07729	862.989	0.05653	862.989	-0.18061	862.989	-0.15924
863.471	0.03531	863.471	0.05928	863.471	0.03274	863.471	0.01283	863.471	-0.00968	863.471	-0.03762	863.471	-0.12234	863.471	0.0616	863.471	0.03244	863.471	-0.18123	863.471	-0.20227
863.953	-0.00441	863.953	0.03894	863.953	0.02696	863.953	-0.00289	863.953	-0.05736	863.953	-0.07967	863.953	-0.13865	863.953	0.04596	863.953	-0.0219	863.953	-0.16729	863.953	-0.24618
864.435	-0.0163	864.435	0.04361	864.435	0.04802	864.435	0.000636372	864.435	-0.07322	864.435	-0.07881	864.435	-0.10818	864.435	0.03955	864.435	-0.06792	864.435	-0.12831	864.435	-0.2723
864.917	0.0121	864.917	0.0813	864.917	0.10428	864.917	0.03028	864.917	-0.04736	864.917	-0.02605	864.917	-0.02937	864.917	0.04346	864.917	-0.07418	864.917	-0.06578	864.917	-0.26655
865.399	0.07043	865.399	0.13989	865.399	0.17875	865.399	0.07354	865.399	0.01104	865.399	0.06023	865.399	0.07728	865.399	0.04969	865.399	-0.03709	865.399	0.000171016	865.399	-0.23264
865.882	0.13331	865.882	0.19668	865.882	0.24075	865.882	0.10842	865.882	0.07987	865.882	0.14269	865.882	0.17646	865.882	0.04995	865.882	0.02463	865.882	0.04426	865.882	-0.18833
866.364	0.17559	866.364	0.23512	866.364	0.2683	866.364	0.12121	866.364	0.13716	866.364	0.18687	866.364	0.23587	866.364	0.04211	866.364	0.0848	866.364	0.05418	866.364	-0.15288
866.846	0.18189	866.846	0.25145	866.846	0.25879	866.846	0.1128	866.846	0.1675	866.846	0.18001	866.846	0.24063	866.846	0.02865	866.846	0.11849	866.846	0.03318	866.846	-0.13968
867.328	0.15072	867.328	0.25146	867.328	0.22336	867.328	0.09368	867.328	0.16387	867.328	0.13294	867.328	0.19786	867.328	0.01343	867.328	0.1097	867.328	-0.00782	867.328	-0.15341
867.81	0.09365	867.81	0.2447	867.81	0.17686	867.81	0.07643	867.81	0.12904	867.81	0.06673	867.81	0.12946	867.81	-0.000510728	867.81	0.06013	867.81	-0.05679	867.81	-0.18922
868.292	0.02929	868.292	0.2394	868.292	0.13186	868.292	0.06941	868.292	0.07468	868.292	0.000868987	868.292	0.06004	868.292	-0.0126	868.292	-0.01188	868.292	-0.10379	868.292	-0.23527
868.774	-0.02523	868.774	0.23817	868.774	0.09552	868.774	0.07103	868.774	0.01585	868.774	-0.05141	868.774	0.00747	868.774	-0.02551	868.774	-0.08465	868.774	-0.1434	868.774	-0.27904
869.256	-0.06071	869.256	0.23546	869.256	0.06801	869.256	0.06789	869.256	-0.03631	869.256	-0.08426	869.256	-0.02244	869.256	-0.04311	869.256	-0.1448	869.256	-0.17596	869.256	-0.31359
869.739	-0.07685	869.739	0.22023	869.739	0.04422	869.739	0.04484	869.739	-0.07737	869.739	-0.09775	869.739	-0.0364	869.739	-0.06569	869.739	-0.18862	869.739	-0.20475	869.739	-0.33857
870.221	-0.07852	870.221	0.18411	870.221	0.01923	870.221	0.00224	870.221	-0.10675	870.221	-0.09435	870.221	-0.04794	870.221	-0.08768	870.221	-0.21626	870.221	-0.22974	870.221	-0.35546
870.703	-0.0714	870.703	0.1292	870.703	-0.00667	870.703	-0.04159	870.703	-0.12368	870.703	-0.07739	870.703	-0.06651	870.703	-0.10104	870.703	-0.22635	870.703	-0.24417	870.703	-0.3624
871.185	-0.06017	871.185	0.068	871.185	-0.02829	871.185	-0.0666	871.185	-0.12739	871.185	-0.05385	871.185	-0.08846	871.185	-0.10195	871.185	-0.217	871.185	-0.23883	871.185	-0.35466
871.667	-0.04911	871.667	0.01438	871.667	-0.04162	871.667	-0.06714	871.667	-0.12064	871.667	-0.0362	871.667	-0.1016	871.667	-0.09528	871.667	-0.19135	871.667	-0.21155	871.667	-0.33056
872.149	-0.04195	872.149	-0.02452	872.149	-0.04844	872.149	-0.05485	872.149	-0.11042	872.149	-0.03563	872.149	-0.09822	872.149	-0.09048	872.149	-0.15936	872.149	-0.17196	872.149	-0.2955
872.631	-0.04051	872.631	-0.04759	872.631	-0.0539	872.631	-0.04771	872.631	-0.10317	872.631	-0.05243	872.631	-0.07949	872.631	-0.09156	872.631	-0.13141	872.631	-0.13592	872.631	-0.25855
873.113	-0.04335	873.113	-0.05471	873.113	-0.0611	873.113	-0.05501	873.113	-0.10015	873.113	-0.07624	873.113	-0.05099	873.113	-0.09346	873.113	-0.11088	873.113	-0.11485	873.113	-0.22685
873.596	-0.04572	873.596	-0.04463	873.596	-0.06823	873.596	-0.07116	873.596	-0.09717	873.596	-0.09303	873.596	-0.01806	873.596	-0.08699	873.596	-0.09308	873.596	-0.10856	873.596	-0.2029
874.078	-0.04127	874.078	-0.01721	874.078	-0.06986	874.078	-0.0825	874.078	-0.08813	874.078	-0.09146	874.078	0.01559	874.078	-0.06628	874.078	-0.07065	874.078	-0.10712	874.078	-0.18569
874.56	-0.02548	874.56	0.02285	874.56	-0.06115	874.56	-0.07891	874.56	-0.06979	874.56	-0.06757	874.56	0.04682	874.56	-0.03423	874.56	-0.04098	874.56	-0.10023	874.56	-0.17369
875.042	0.00177	875.042	0.06598	875.042	-0.04158	875.042	-0.06019	875.042	-0.04415	875.042	-0.02659	875.042	0.07141	875.042	-0.00209	875.042	-0.00972	875.042	-0.08516	875.042	-0.16711
875.524	0.03671	875.524	0.10258	875.524	-0.01484	875.524	-0.03405	875.524	-0.01659	875.524	0.01961	875.524	0.08423	875.524	0.01806	875.524	0.01277	875.524	-0.067	875.524	-0.16736
876.006	0.07417	876.006	0.12774	876.006	0.01349	876.006	-0.01015	876.006	0.0079	876.006	0.05758	876.006	0.08222	876.006	0.02151	876.006	0.01851	876.006	-0.05365	876.006	-0.17481
876.488	0.10916	876.488	0.14146	876.488	0.03795	876.488	0.00503	876.488	0.02705	876.488	0.07743	876.488	0.0681	876.488	0.01267	876.488	0.0071	876.488	-0.05074	876.488	-0.18707
876.97	0.13772	876.97	0.14587	876.97	0.05429	876.97	0.01089	876.97	0.04186	876.97	0.07749	876.97	0.05184	876.97	0.00132	876.97	-0.01395	876.97	-0.05827	876.97	-0.1985
877.452	0.15829	877.452	0.14303	877.452	0.06123	877.452	0.01263	877.452	0.05585	877.452	0.06637	877.452	0.0478	877.452	-0.00219	877.452	-0.03285	877.452	-0.07027	877.452	-0.20152
877.935	0.17289	877.935	0.13479	877.935	0.06178	877.935	0.01773	877.935	0.07283	877.935	0.05841	877.935	0.06786	877.935	0.00861	877.935	-0.03951	877.935	-0.07802	877.935	-0.19014
878.417	0.18537	878.417	0.12363	878.417	0.06168	878.417	0.03076	878.417	0.09399	878.417	0.0645	878.417	0.11359	878.417	0.03305	878.417	-0.03085	878.417	-0.07557	878.417	-0.16415
878.899	0.19726	878.899	0.11267	878.899	0.06532	878.899	0.05077	878.899	0.11676	878.899	0.08609	878.899	0.17228	878.899	0.06373	878.899	-0.01184	878.899	-0.06258	878.899	-0.13034
879.381	0.20571	879.381	0.10458	879.381	0.07352	879.381	0.073	879.381	0.13658	879.381	0.116	879.381	0.22058	879.381	0.09114	879.381	0.00867	879.381	-0.04258	879.381	-0.09901
879.863	0.20553	879.863	0.10103	879.863	0.08448	879.863	0.09221	879.863	0.14955	879.863	0.14252	879.863	0.23703	879.863	0.10878	879.863	0.02352	879.863	-0.01981	879.863	-0.07888
880.345	0.19325	880.345	0.1028	880.345	0.0955	880.345	0.10461	880.345	0.15413	880.345	0.15435	880.345	0.21734	880.345	0.11537	880.345	0.03036	880.345	0.0023	880.345	-0.07364
880.827	0.17048	880.827	0.11	880.827	0.10413	880.827	0.1085	880.827	0.15147	880.827	0.14596	880.827	0.17573	880.827	0.1144	880.827	0.03157	880.827	0.02079	880.827	-0.08106
881.309	0.14392	881.309	0.12205	881.309	0.10891	881.309	0.10445	881.309	0.14475	881.309	0.12116	881.309	0.13132	881.309	0.11169	881.309	0.03193	881.309	0.03245	881.309	-0.09482
881.792	0.12189	881.792	0.13734	881.792	0.10985	881.792	0.09494	881.792	0.13745	881.792	0.09061	881.792	0.09666	881.792	0.11216	881.792	0.03536	881.792	0.03427	881.792	-0.10797
882.274	0.10973	882.274	0.15305	882.274	0.10821	882.274	0.08332	882.274	0.13133	882.274	0.06507	882.274	0.07496	882.274	0.11689	882.274	0.04217	882.274	0.02497	882.274	-0.11634
882.756	0.107	882.756	0.16534	882.756	0.10553	882.756	0.07224	882.756	0.12523	882.756	0.05012	882.756	0.06257	882.756	0.12195	882.756	0.0485	882.756	0.0063	882.756	-0.1203
883.238	0.10776	883.238	0.17026	883.238	0.10234	883.238	0.06259	883.238	0.11576	883.238	0.04489	883.238	0.0535	883.238	0.1203	883.238	0.04857	883.238	-0.01763	883.238	-0.12417
883.72	0.10381	883.72	0.16491	883.72	0.09751	883.72	0.0536	883.72	0.09959	883.72	0.04375	883.72	0.04395	883.72	0.10657	883.72	0.03885	883.72	-0.04233	883.72	-0.13342
884.202	0.09001	884.202	0.14876	884.202	0.08879	884.202	0.04393	884.202	0.07602	884.202	0.03973	884.202	0.03401	884.202	0.08142	884.202	0.02089	884.202	-0.06429	884.202	-0.15099
884.684	0.06808	884.684	0.12428	884.684	0.07468	884.684	0.03338	884.684	0.04818	884.684	0.02876	884.684	0.02584	884.684	0.05166	884.684	0.00053071	884.684	-0.08124	884.684	-0.17479
885.166	0.04577	885.166	0.09647	885.166	0.05662	885.166	0.02418	885.166	0.02218	885.166	0.01273	885.166	0.02067	885.166	0.02638	885.166	-0.01553	885.166	-0.09158	885.166	-0.19827
885.648	0.03232	885.648	0.07148	885.648	0.03971	885.648	0.02093	885.648	0.00496	885.648	-0.00133	885.648	0.01745	885.648	0.0129	885.648	-0.0228	885.648	-0.09397	885.648	-0.21345
886.131	0.03389	886.131	0.05465	886.131	0.03054	886.131	0.02874	886.131	0.00175	886.131	-0.00534	886.131	0.01445	886.131	0.01443	886.131	-0.02047	886.131	-0.08773	886.131	-0.21447
886.613	0.05074	886.613	0.04853	886.613	0.03312	886.613	0.05008	886.613	0.01359	886.613	0.0052	886.613	0.01191	886.613	0.02911	886.613	-0.01141	886.613	-0.07413	886.613	-0.20042
887.095	0.07678	887.095	0.05174	887.095	0.04585	887.095	0.08226	887.095	0.036	887.095	0.02882	887.095	0.01236	887.095	0.05055	887.095	-0.000630375	887.095	-0.05712	887.095	-0.17633
887.577	0.10209	887.577	0.05977	887.577	0.06204	887.577	0.11749	887.577	0.06026	887.577	0.05896	887.577	0.0181	887.577	0.07047	887.577	0.00731	887.577	-0.04215	887.577	-0.15095
888.059	0.11769	888.059	0.06752	888.059	0.07389	888.059	0.14559	888.059	0.07726	888.059	0.0873	888.059	0.02895	888.059	0.08217	888.059	0.01011	888.059	-0.03346	888.059	-0.13227
888.541	0.11963	888.541	0.07188	888.541	0.07716	888.541	0.15802	888.541	0.08184	888.541	0.10741	888.541	0.04205	888.541	0.08291	888.541	0.00808	888.541	-0.03198	888.541	-0.12353
889.023	0.11012	889.023	0.07309	889.023	0.07355	889.023	0.15176	889.023	0.07512	889.023	0.11683	889.023	0.0534	889.023	0.07441	889.023	0.00352	889.023	-0.03492	889.023	-0.12221
889.505	0.09587	889.505	0.07439	889.505	0.06932	889.505	0.13122	889.505	0.06367	889.505	0.11734	889.505	0.06021	889.505	0.06182	889.505	-0.000218672	889.505	-0.03714	889.505	-0.12218
889.987	0.0844	889.987	0.07962	889.987	0.07092	889.987	0.10626	889.987	0.05567	889.987	0.11328	889.987	0.06292	889.987	0.05138	889.987	-0.00024965	889.987	-0.03384	889.987	-0.11759
890.47	0.08009	890.47	0.09	890.47	0.08014	890.47	0.08653	890.47	0.05602	890.47	0.10859	890.47	0.06481	890.47	0.04706	890.47	0.00387	890.47	-0.02376	890.47	-0.10677
890.952	0.08206	890.952	0.10242	890.952	0.09239	890.952	0.07661	890.952	0.06368	890.952	0.10449	890.952	0.06883	890.952	0.04829	890.952	0.00938	890.952	-0.01044	890.952	-0.09339
891.434	0.08584	891.434	0.11134	891.434	0.09988	891.434	0.07538	891.434	0.07308	891.434	0.09991	891.434	0.075	891.434	0.0511	891.434	0.01213	891.434	-8.00624e-05	891.434	-0.08355
891.916	0.08695	891.916	0.11267	891.916	0.09732	891.916	0.07888	891.916	0.07814	891.916	0.09357	891.916	0.0807	891.916	0.05139	891.916	0.00947	891.916	0.00241	891.916	-0.08147
892.398	0.0836	892.398	0.10632	892.398	0.08532	892.398	0.08327	892.398	0.07565	892.398	0.08573	892.398	0.08286	892.398	0.04772	892.398	0.00207	892.398	-0.00395	892.398	-0.08702
892.88	0.07728	892.88	0.09629	892.88	0.06966	892.88	0.08646	892.88	0.06646	892.88	0.07841	892.88	0.08015	892.88	0.04224	892.88	-0.00622	892.88	-0.01588	892.88	-0.09629
893.362	0.0714	893.362	0.0883	893.362	0.05771	893.362	0.08818	893.362	0.05439	893.362	0.07414	893.362	0.07423	893.362	0.03925	893.362	-0.01025	893.362	-0.02778	893.362	-0.10406
893.844	0.06891	893.844	0.08643	893.844	0.05428	893.844	0.08902	893.844	0.04369	893.844	0.07394	893.844	0.06863	893.844	0.04226	893.844	-0.0065	893.844	-0.03482	893.844	-0.1068
894.327	0.07049	894.327	0.09068	894.327	0.05934	894.327	0.08906	894.327	0.03661	894.327	0.07614	894.327	0.06618	894.327	0.05113	894.327	0.0046	894.327	-0.03546	894.327	-0.10439
894.809	0.07472	894.809	0.09733	894.809	0.06886	894.809	0.08747	894.809	0.03306	894.809	0.07731	894.809	0.06705	894.809	0.06195	894.809	0.0188	894.809	-0.03148	894.809	-0.09934
895.291	0.07981	895.291	0.10171	895.291	0.07801	895.291	0.08328	895.291	0.03208	895.291	0.07476	895.291	0.0691	895.291	0.06943	895.291	0.03049	895.291	-0.02589	895.291	-0.09452
895.773	0.08495	895.773	0.10115	895.773	0.08403	895.773	0.07645	895.773	0.03337	895.773	0.06822	895.773	0.06975	895.773	0.07031	895.773	0.03584	895.773	-0.0206	895.773	-0.09128
896.255	0.09014	896.255	0.09611	896.255	0.08675	896.255	0.06824	896.255	0.03741	896.255	0.05969	896.255	0.06766	896.255	0.06523	896.255	0.03439	896.255	-0.01573	896.255	-0.08945
896.737	0.09492	896.737	0.08918	896.737	0.08714	896.737	0.06052	896.737	0.0444	896.737	0.05177	896.737	0.06332	896.737	0.05786	896.737	0.02866	896.737	-0.01062	896.737	-0.08857
897.219	0.09743	897.219	0.08301	897.219	0.08539	897.219	0.05467	897.219	0.05297	897.219	0.04589	897.219	0.05834	897.219	0.05221	897.219	0.02199	897.219	-0.00548	897.219	-0.08892
897.701	0.09502	897.701	0.07892	897.701	0.08073	897.701	0.05109	897.701	0.06022	897.701	0.04176	897.701	0.05409	897.701	0.05011	897.701	0.01663	897.701	-0.00211	897.701	-0.09143
898.183	0.08623	898.183	0.07697	898.183	0.07275	898.183	0.04971	898.183	0.06324	898.183	0.03833	898.183	0.05106	898.183	0.05076	898.183	0.01331	898.183	-0.00278	898.183	-0.09653
898.666	0.07251	898.666	0.07699	898.666	0.06306	898.666	0.05091	898.666	0.06112	898.666	0.03525	898.666	0.04912	898.666	0.05196	898.666	0.01208	898.666	-0.00823	898.666	-0.10318
899.148	0.05822	899.148	0.07934	899.148	0.05522	899.148	0.05578	899.148	0.05574	899.148	0.03366	899.148	0.0483	899.148	0.05176	899.148	0.01317	899.148	-0.01651	899.148	-0.10898
899.63	0.04871	899.63	0.08464	899.63	0.05307	899.63	0.06538	899.63	0.05086	899.63	0.03563	899.63	0.04906	899.63	0.0494	899.63	0.01697	899.63	-0.02354	899.63	-0.11135
900.112	0.0478	900.112	0.0929	900.112	0.05813	900.112	0.07927	900.112	0.04989	900.112	0.04283	900.112	0.05193	900.112	0.04529	900.112	0.02319	900.112	-0.02545	900.112	-0.10904
900.594	0.0558	900.594	0.10257	900.594	0.06811	900.594	0.09475	900.594	0.05404	900.594	0.05513	900.594	0.05682	900.594	0.04027	900.594	0.03008	900.594	-0.02084	900.594	-0.10291
901.076	0.06937	901.076	0.11087	901.076	0.07784	901.076	0.10781	901.076	0.06181	901.076	0.07025	901.076	0.06272	901.076	0.03496	901.076	0.03479	901.076	-0.0115	901.076	-0.09535
901.558	0.08321	901.558	0.1151	901.558	0.08243	901.558	0.11528	901.558	0.07013	901.558	0.08458	901.558	0.06819	901.558	0.02989	901.558	0.03483	901.558	-0.00137	901.558	-0.08879
902.04	0.09266	902.04	0.11403	902.04	0.08027	902.04	0.11657	902.04	0.07604	902.04	0.09433	902.04	0.07218	902.04	0.0259	902.04	0.02949	902.04	0.00547	902.04	-0.08464
902.523	0.09561	902.523	0.10858	902.523	0.07374	902.523	0.11355	902.523	0.07788	902.523	0.0967	902.523	0.07458	902.523	0.02425	902.523	0.02029	902.523	0.00641	902.523	-0.08308
903.005	0.09315	903.005	0.10138	903.005	0.0674	903.005	0.1093	903.005	0.07561	903.005	0.09088	903.005	0.07612	903.005	0.02608	903.005	0.01022	903.005	0.00118	903.005	-0.08347
903.487	0.08852	903.487	0.09562	903.487	0.06538	903.487	0.10642	903.487	0.07073	903.487	0.07883	903.487	0.07775	903.487	0.03155	903.487	0.00242	903.487	-0.00825	903.487	-0.08475
903.969	0.08512	903.969	0.09351	903.969	0.06923	903.969	0.10594	903.969	0.06567	903.969	0.06483	903.969	0.07973	903.969	0.03929	903.969	-0.00111	903.969	-0.01848	903.969	-0.08577
904.451	0.08475	904.451	0.09519	904.451	0.07722	904.451	0.10711	904.451	0.06292	904.451	0.05377	904.451	0.08125	904.451	0.04674	904.451	-0.000182166	904.451	-0.02614	904.451	-0.0855
904.933	0.08691	904.933	0.09877	904.933	0.08541	904.933	0.10811	904.933	0.06414	904.933	0.04894	904.933	0.08092	904.933	0.05168	904.933	0.00392	904.933	-0.02909	904.933	-0.08324
905.415	0.0897	905.415	0.10174	905.415	0.09021	905.415	0.10738	905.415	0.06959	905.415	0.05088	905.415	0.07798	905.415	0.05366	905.415	0.00951	905.415	-0.02695	905.415	-0.07885
905.897	0.09136	905.897	0.10267	905.897	0.09059	905.897	0.10446	905.897	0.07802	905.897	0.05763	905.897	0.0733	905.897	0.0542	905.897	0.01552	905.897	-0.02079	905.897	-0.07265
906.38	0.09156	906.38	0.10207	906.38	0.08846	906.38	0.10011	906.38	0.08714	906.38	0.06601	906.38	0.06921	906.38	0.05563	906.38	0.02167	906.38	-0.01233	906.38	-0.06524
906.862	0.09152	906.862	0.1017	906.862	0.08701	906.862	0.09565	906.862	0.09446	906.862	0.07312	906.862	0.06843	906.862	0.05959	906.862	0.02798	906.862	-0.00323	906.862	-0.05731
907.344	0.09312	907.344	0.10307	907.344	0.08865	907.344	0.09217	907.344	0.09846	907.344	0.07759	907.344	0.07266	907.344	0.06622	907.344	0.0341	907.344	0.00541	907.344	-0.04964
907.826	0.09762	907.826	0.10632	907.826	0.09358	907.826	0.09002	907.826	0.09932	907.826	0.07985	907.826	0.08159	907.826	0.0741	907.826	0.0392	907.826	0.01299	907.826	-0.04315
908.308	0.10483	908.308	0.11008	908.308	0.09981	908.308	0.08884	908.308	0.09864	908.308	0.0813	908.308	0.09281	908.308	0.08111	908.308	0.04249	908.308	0.01909	908.308	-0.0389
908.79	0.1131	908.79	0.11259	908.79	0.10453	908.79	0.08798	908.79	0.09824	908.79	0.0832	908.79	0.10282	908.79	0.08555	908.79	0.0438	908.79	0.02322	908.79	-0.03777
909.272	0.11998	909.272	0.11288	909.272	0.10578	909.272	0.08702	909.272	0.09901	909.272	0.08593	909.272	0.10854	909.272	0.08683	909.272	0.04384	909.272	0.02485	909.272	-0.04004
909.754	0.12324	909.754	0.11125	909.754	0.1035	909.754	0.08592	909.754	0.10051	909.754	0.08902	909.754	0.10859	909.754	0.08542	909.754	0.04372	909.754	0.02383	909.754	-0.04504
910.236	0.12177	910.236	0.10869	910.236	0.09919	910.236	0.08469	910.236	0.10142	910.236	0.09164	910.236	0.10351	910.236	0.08226	910.236	0.04422	910.236	0.02074	910.236	-0.05127
910.718	0.11596	910.718	0.10591	910.718	0.09468	910.718	0.08299	910.718	0.10038	910.718	0.09306	910.718	0.09508	910.718	0.07817	910.718	0.04541	910.718	0.01681	910.718	-0.05683
911.201	0.10756	911.201	0.10283	911.201	0.09099	911.201	0.07998	911.201	0.09684	911.201	0.09295	911.201	0.08535	911.201	0.07362	911.201	0.04654	911.201	0.01336	911.201	-0.06021
911.683	0.09895	911.683	0.09891	911.683	0.088	911.683	0.07492	911.683	0.09132	911.683	0.09138	911.683	0.07587	911.683	0.06883	911.683	0.04659	911.683	0.01112	911.683	-0.06086
912.165	0.09225	912.165	0.09408	912.165	0.08492	912.165	0.06798	912.165	0.08502	912.165	0.08875	912.165	0.06757	912.165	0.06408	912.165	0.04489	912.165	0.00989	912.165	-0.05931
912.647	0.0886	912.647	0.08936	912.647	0.08128	912.647	0.0607	912.647	0.0792	912.647	0.08557	912.647	0.06101	912.647	0.05989	912.647	0.0415	912.647	0.00889	912.647	-0.05674
913.129	0.08804	913.129	0.08648	913.129	0.07747	913.129	0.05553	913.129	0.07473	913.129	0.08248	913.129	0.05674	913.129	0.05692	913.129	0.03713	913.129	0.00743	913.129	-0.0543
913.611	0.08973	913.611	0.08681	913.611	0.07455	913.611	0.0547	913.611	0.07203	913.611	0.08008	913.611	0.05532	913.611	0.05566	913.611	0.03271	913.611	0.00549	913.611	-0.05257
914.093	0.0925	914.093	0.09037	914.093	0.07346	914.093	0.05919	914.093	0.07118	914.093	0.07876	914.093	0.05706	914.093	0.05612	914.093	0.02906	914.093	0.00371	914.093	-0.05147
914.575	0.09535	914.575	0.09562	914.575	0.07448	914.575	0.06823	914.575	0.07189	914.575	0.0785	914.575	0.06174	914.575	0.05777	914.575	0.02667	914.575	0.00294	914.575	-0.05052
915.058	0.09785	915.058	0.10022	915.058	0.07707	915.058	0.07963	915.058	0.07356	915.058	0.07882	915.058	0.06844	915.058	0.05984	915.058	0.0258	915.058	0.00374	915.058	-0.04929
915.54	0.10012	915.54	0.10236	915.54	0.08035	915.54	0.09067	915.54	0.07547	915.54	0.07897	915.54	0.07573	915.54	0.06175	915.54	0.0265	915.54	0.00619	915.54	-0.04752
916.022	0.1025	916.022	0.10178	916.022	0.08358	916.022	0.09922	916.022	0.0771	916.022	0.07845	916.022	0.08223	916.022	0.06338	916.022	0.02868	916.022	0.01003	916.022	-0.04511
916.504	0.1051	916.504	0.09984	916.504	0.08656	916.504	0.10448	916.504	0.07853	916.504	0.07744	916.504	0.08703	916.504	0.06496	916.504	0.03207	916.504	0.01486	916.504	-0.04205
916.986	0.10755	916.986	0.09865	916.986	0.0895	916.986	0.10694	916.986	0.08038	916.986	0.07681	916.986	0.08986	916.986	0.06679	916.986	0.03614	916.986	0.02025	916.986	-0.03831
917.468	0.10916	917.468	0.09985	917.468	0.09266	917.468	0.10779	917.468	0.08334	917.468	0.07771	917.468	0.09099	917.468	0.06894	917.468	0.04016	917.468	0.02564	917.468	-0.03399
917.95	0.10937	917.95	0.1038	917.95	0.09602	917.95	0.10812	917.95	0.08757	917.95	0.08082	917.95	0.09088	917.95	0.07131	917.95	0.04333	917.95	0.03026	917.95	-0.02936
918.432	0.10833	918.432	0.10951	918.432	0.09918	918.432	0.10839	918.432	0.09232	918.432	0.08592	918.432	0.08999	918.432	0.07378	918.432	0.04515	918.432	0.03323	918.432	-0.02491
918.914	0.10693	918.914	0.11514	918.914	0.1015	918.914	0.10842	918.914	0.09633	918.914	0.0919	918.914	0.08872	918.914	0.07643	918.914	0.04553	918.914	0.03396	918.914	-0.02121
919.397	0.10638	919.397	0.11878	919.397	0.10245	919.397	0.10755	919.397	0.09849	919.397	0.09726	919.397	0.08748	919.397	0.07944	919.397	0.04487	919.397	0.03242	919.397	-0.01865
919.879	0.10745	919.879	0.11917	919.879	0.10182	919.879	0.10511	919.879	0.09849	919.879	0.10089	919.879	0.08652	919.879	0.08271	919.879	0.04372	919.879	0.02925	919.879	-0.01733
920.361	0.1099	920.361	0.11613	920.361	0.09987	920.361	0.10093	920.361	0.09683	920.361	0.10238	920.361	0.0858	920.361	0.08563	920.361	0.04253	920.361	0.02541	920.361	-0.01701
920.843	0.11255	920.843	0.11047	920.843	0.0972	920.843	0.09556	920.843	0.09433	920.843	0.10206	920.843	0.08484	920.843	0.08721	920.843	0.04139	920.843	0.0218	920.843	-0.01726
921.325	0.11387	921.325	0.10359	921.325	0.09451	921.325	0.09024	921.325	0.09158	921.325	0.1005	921.325	0.08301	921.325	0.08659	921.325	0.04014	921.325	0.01896	921.325	-0.01764
921.807	0.1129	921.807	0.09696	921.807	0.09232	921.807	0.08636	921.807	0.08874	921.807	0.09819	921.807	0.08001	921.807	0.08367	921.807	0.03867	921.807	0.01707	921.807	-0.01792
922.289	0.10981	922.289	0.09171	922.289	0.09085	922.289	0.08489	922.289	0.08581	922.289	0.09542	922.289	0.07635	922.289	0.07932	922.289	0.0373	922.289	0.01614	922.289	-0.01809
922.771	0.10574	922.771	0.08849	922.771	0.09006	922.771	0.08595	922.771	0.08308	922.771	0.09245	922.771	0.07325	922.771	0.07498	922.771	0.0368	922.771	0.01622	922.771	-0.0183
923.254	0.10209	923.254	0.08752	923.254	0.08984	923.254	0.08882	923.254	0.0812	923.254	0.08977	923.254	0.07206	923.254	0.07202	923.254	0.0381	923.254	0.01739	923.254	-0.01867
923.736	0.09983	923.736	0.08864	923.736	0.09024	923.736	0.09232	923.736	0.08089	923.736	0.08802	923.736	0.07352	923.736	0.07114	923.736	0.04162	923.736	0.01967	923.736	-0.01912
924.218	0.09925	924.218	0.0914	924.218	0.09149	924.218	0.09538	924.218	0.08249	924.218	0.08778	924.218	0.0773	924.218	0.07218	924.218	0.04683	924.218	0.02292	924.218	-0.01931
924.7	0.10016	924.7	0.09509	924.7	0.09381	924.7	0.09742	924.7	0.08574	924.7	0.08919	924.7	0.08212	924.7	0.0744	924.7	0.0523	924.7	0.02672	924.7	-0.0188
925.182	0.10212	925.182	0.0989	925.182	0.09717	925.182	0.09842	925.182	0.08981	925.182	0.09185	925.182	0.08636	925.182	0.07691	925.182	0.05616	925.182	0.0305	925.182	-0.01735
925.664	0.10462	925.664	0.10195	925.664	0.10104	925.664	0.09861	925.664	0.09371	925.664	0.0949	925.664	0.08883	925.664	0.07894	925.664	0.05704	925.664	0.03362	925.664	-0.01514
926.146	0.10702	926.146	0.10359	926.146	0.10442	926.146	0.09817	926.146	0.09656	926.146	0.09741	926.146	0.08916	926.146	0.08007	926.146	0.05471	926.146	0.03554	926.146	-0.01287
926.628	0.10865	926.628	0.10352	926.628	0.10625	926.628	0.09724	926.628	0.09782	926.628	0.09871	926.628	0.08774	926.628	0.08013	926.628	0.05017	926.628	0.03594	926.628	-0.01144
927.111	0.10908	927.111	0.10197	927.111	0.10585	927.111	0.09596	927.111	0.0974	927.111	0.0987	927.111	0.08545	927.111	0.07915	927.111	0.04521	927.111	0.0349	927.111	-0.01153
927.593	0.10847	927.593	0.09966	927.593	0.10342	927.593	0.09468	927.593	0.09572	927.593	0.09781	927.593	0.08318	927.593	0.07744	927.593	0.0417	927.593	0.03294	927.593	-0.01307
928.075	0.10765	928.075	0.09762	928.075	0.10002	928.075	0.09395	928.075	0.09371	928.075	0.09677	928.075	0.08169	928.075	0.07551	928.075	0.0409	928.075	0.03087	928.075	-0.0152
928.557	0.10777	928.557	0.09678	928.557	0.09708	928.557	0.09425	928.557	0.09258	928.557	0.09618	928.557	0.08141	928.557	0.07403	928.557	0.04311	928.557	0.02944	928.557	-0.01664
929.039	0.10955	929.039	0.09758	929.039	0.09576	929.039	0.09578	929.039	0.0933	929.039	0.09612	929.039	0.08242	929.039	0.07359	929.039	0.04759	929.039	0.02894	929.039	-0.01643
929.521	0.11279	929.521	0.09976	929.521	0.09636	929.521	0.09829	929.521	0.09608	929.521	0.09615	929.521	0.08442	929.521	0.07442	929.521	0.0529	929.521	0.02913	929.521	-0.01442
930.003	0.11646	930.003	0.10243	930.003	0.09839	930.003	0.1012	930.003	0.10015	930.003	0.09556	930.003	0.08682	930.003	0.07629	930.003	0.05748	930.003	0.02943	930.003	-0.0113
930.485	0.11932	930.485	0.10455	930.485	0.10086	930.485	0.10385	930.485	0.10404	930.485	0.09393	930.485	0.089	930.485	0.07858	930.485	0.0602	930.485	0.0294	930.485	-0.00817
930.967	0.12065	930.967	0.1054	930.967	0.10289	930.967	0.1057	930.967	0.10633	930.967	0.09143	930.967	0.09051	930.967	0.08057	930.967	0.06068	930.967	0.02906	930.967	-0.0059
931.449	0.12049	931.449	0.10498	931.449	0.10404	931.449	0.10642	931.449	0.10633	931.449	0.08889	931.449	0.09122	931.449	0.08176	931.449	0.0593	931.449	0.02885	931.449	-0.0047
931.932	0.11947	931.932	0.10392	931.932	0.10441	931.932	0.10596	931.932	0.10443	931.932	0.08739	931.932	0.09137	931.932	0.08216	931.932	0.05691	931.932	0.02939	931.932	-0.00417
932.414	0.11828	932.414	0.10317	932.414	0.10442	932.414	0.10456	932.414	0.10173	932.414	0.0878	932.414	0.09136	932.414	0.08227	932.414	0.05448	932.414	0.03102	932.414	-0.00363
932.896	0.11737	932.896	0.10347	932.896	0.10462	932.896	0.10279	932.896	0.09943	932.896	0.09033	932.896	0.09154	932.896	0.08277	932.896	0.05279	932.896	0.03362	932.896	-0.00262
933.378	0.11692	933.378	0.10503	933.378	0.10536	933.378	0.10143	933.378	0.09818	933.378	0.09447	933.378	0.09202	933.378	0.08414	933.378	0.05226	933.378	0.03668	933.378	-0.00115
933.86	0.11696	933.86	0.10753	933.86	0.10667	933.86	0.10116	933.86	0.09793	933.86	0.09917	933.86	0.09256	933.86	0.08623	933.86	0.05288	933.86	0.03952	933.86	0.000364679
934.342	0.11744	934.342	0.11032	934.342	0.1082	934.342	0.10214	934.342	0.09818	934.342	0.10326	934.342	0.0927	934.342	0.08824	934.342	0.05426	934.342	0.04159	934.342	0.00137
934.824	0.11813	934.824	0.11265	934.824	0.10936	934.824	0.10385	934.824	0.09836	934.824	0.10581	934.824	0.09193	934.824	0.08908	934.824	0.05579	934.824	0.04249	934.824	0.0015
935.307	0.11859	935.307	0.11394	935.307	0.10952	935.307	0.10524	935.307	0.09807	935.307	0.10635	935.307	0.09003	935.307	0.08801	935.307	0.05687	935.307	0.04213	935.307	0.000789197
935.789	0.11822	935.789	0.11384	935.789	0.10837	935.789	0.10531	935.789	0.09728	935.789	0.10491	935.789	0.08723	935.789	0.08507	935.789	0.05721	935.789	0.04071	935.789	-0.00039358
936.271	0.11673	936.271	0.11239	936.271	0.10613	936.271	0.10373	936.271	0.09621	936.271	0.10203	936.271	0.08429	936.271	0.08122	936.271	0.05693	936.271	0.03876	936.271	-0.00147
936.753	0.11434	936.753	0.11006	936.753	0.10351	936.753	0.10112	936.753	0.09527	936.753	0.09853	936.753	0.08217	936.753	0.07786	936.753	0.05656	936.753	0.03709	936.753	-0.00192
937.235	0.11189	937.235	0.10768	937.235	0.1014	937.235	0.09874	937.235	0.0949	937.235	0.09536	937.235	0.08171	937.235	0.07613	937.235	0.0567	937.235	0.03651	937.235	-0.00146
937.717	0.11034	937.717	0.10617	937.717	0.1004	937.717	0.09765	937.717	0.09539	937.717	0.09325	937.717	0.08315	937.717	0.07639	937.717	0.05765	937.717	0.03747	937.717	-0.000257252
938.199	0.11022	938.199	0.10608	938.199	0.10058	938.199	0.09809	938.199	0.09676	938.199	0.09251	938.199	0.08599	938.199	0.07807	938.199	0.05922	938.199	0.03986	938.199	0.0012
938.681	0.11143	938.681	0.10737	938.681	0.10158	938.681	0.09942	938.681	0.09866	938.681	0.09297	938.681	0.08924	938.681	0.08008	938.681	0.06085	938.681	0.04298	938.681	0.00229
939.163	0.11329	939.163	0.10933	939.163	0.10302	939.163	0.10066	939.163	0.10063	939.163	0.09413	939.163	0.0919	939.163	0.08146	939.163	0.06196	939.163	0.04597	939.163	0.00265
939.645	0.11508	939.645	0.11107	939.645	0.10471	939.645	0.10121	939.645	0.1023	939.645	0.09551	939.645	0.09343	939.645	0.08187	939.645	0.06233	939.645	0.04813	939.645	0.00237
940.128	0.11637	940.128	0.11193	940.128	0.10678	940.128	0.10123	940.128	0.10362	940.128	0.09678	940.128	0.09396	940.128	0.08165	940.128	0.06222	940.128	0.04917	940.128	0.00201
940.61	0.11715	940.61	0.11183	940.61	0.10931	940.61	0.10138	940.61	0.10482	940.61	0.09787	940.61	0.09405	940.61	0.08148	940.61	0.06218	940.61	0.04924	940.61	0.00227
941.092	0.11766	941.092	0.11124	941.092	0.1121	941.092	0.10221	941.092	0.10609	941.092	0.09882	941.092	0.09431	941.092	0.08194	941.092	0.06274	941.092	0.04867	941.092	0.00364
941.574	0.11816	941.574	0.11082	941.574	0.11464	941.574	0.10377	941.574	0.10734	941.574	0.09964	941.574	0.09507	941.574	0.08318	941.574	0.06408	941.574	0.04784	941.574	0.00613
942.056	0.1188	942.056	0.11093	942.056	0.11632	942.056	0.10555	942.056	0.10817	942.056	0.10026	942.056	0.09622	942.056	0.08497	942.056	0.06601	942.056	0.04699	942.056	0.00924
942.538	0.1196	942.538	0.11152	942.538	0.11682	942.538	0.10698	942.538	0.10804	942.538	0.10062	942.538	0.09741	942.538	0.08686	942.538	0.06802	942.538	0.04625	942.538	0.01225
943.02	0.12052	943.02	0.11223	943.02	0.11622	943.02	0.10786	943.02	0.10674	943.02	0.10068	943.02	0.09827	943.02	0.08842	943.02	0.06958	943.02	0.04565	943.02	0.01458
943.503	0.12153	943.503	0.11274	943.503	0.11498	943.503	0.10842	943.503	0.10461	943.503	0.10054	943.503	0.09862	943.503	0.08947	943.503	0.07037	943.503	0.04519	943.503	0.01602
943.985	0.12251	943.985	0.11307	943.985	0.11357	943.985	0.1091	943.985	0.10247	943.985	0.10036	943.985	0.09858	943.985	0.09004	943.985	0.07036	943.985	0.04491	943.985	0.01674
944.467	0.12335	944.467	0.11352	944.467	0.11239	944.467	0.11	944.467	0.10127	944.467	0.10029	944.467	0.09844	944.467	0.09033	944.467	0.06986	944.467	0.04493	944.467	0.01704
944.949	0.12395	944.949	0.11447	944.949	0.11167	944.949	0.11084	944.949	0.10164	944.949	0.10049	944.949	0.09853	944.949	0.09064	944.949	0.06936	944.949	0.04544	944.949	0.01717
945.431	0.1243	945.431	0.11601	945.431	0.11154	945.431	0.11108	945.431	0.10356	945.431	0.10104	945.431	0.09908	945.431	0.09118	945.431	0.06928	945.431	0.04657	945.431	0.01719
945.913	0.12449	945.913	0.11775	945.913	0.11205	945.913	0.11046	945.913	0.10645	945.913	0.10204	945.913	0.10004	945.913	0.09203	945.913	0.06979	945.913	0.04825	945.913	0.01708
946.395	0.12466	946.395	0.11902	946.395	0.11312	946.395	0.10916	946.395	0.1094	946.395	0.1035	946.395	0.10123	946.395	0.09314	946.395	0.07078	946.395	0.05018	946.395	0.01687
946.877	0.1249	946.877	0.11925	946.877	0.11451	946.877	0.1078	946.877	0.11162	946.877	0.10536	946.877	0.10236	946.877	0.09436	946.877	0.07194	946.877	0.05191	946.877	0.01671
947.359	0.12521	947.359	0.11838	947.359	0.11586	947.359	0.10702	947.359	0.11277	947.359	0.10744	947.359	0.10325	947.359	0.09566	947.359	0.07301	947.359	0.05311	947.359	0.01682
947.841	0.12558	947.841	0.11697	947.841	0.11693	947.841	0.10713	947.841	0.113	947.841	0.10951	947.841	0.10387	947.841	0.09706	947.841	0.07396	947.841	0.05378	947.841	0.01742
948.324	0.12598	948.324	0.11593	948.324	0.11769	948.324	0.10802	948.324	0.11283	948.324	0.11137	948.324	0.10433	948.324	0.0986	948.324	0.07494	948.324	0.05426	948.324	0.01856
948.806	0.1264	948.806	0.11602	948.806	0.11833	948.806	0.1093	948.806	0.11277	948.806	0.11287	948.806	0.10471	948.806	0.10011	948.806	0.0761	948.806	0.055	948.806	0.02012
949.288	0.12676	949.288	0.11738	949.288	0.11901	949.288	0.11048	949.288	0.11299	949.288	0.11389	949.288	0.10497	949.288	0.10111	949.288	0.07735	949.288	0.05618	949.288	0.02181
949.77	0.12698	949.77	0.11949	949.77	0.11968	949.77	0.11121	949.77	0.11328	949.77	0.11428	949.77	0.10492	949.77	0.10095	949.77	0.07831	949.77	0.05758	949.77	0.02327
950.252	0.12693	950.252	0.12139	950.252	0.11999	950.252	0.11134	950.252	0.11323	950.252	0.11389	950.252	0.10434	950.252	0.09923	950.252	0.07853	950.252	0.05871	950.252	0.02417
950.734	0.12665	950.734	0.12229	950.734	0.11957	950.734	0.11094	950.734	0.11255	950.734	0.11274	950.734	0.10325	950.734	0.09621	950.734	0.07781	950.734	0.05912	950.734	0.02439
951.216	0.12627	951.216	0.12195	951.216	0.1183	951.216	0.11024	951.216	0.1114	951.216	0.1111	951.216	0.10195	951.216	0.09282	951.216	0.0765	951.216	0.05881	951.216	0.02403
951.698	0.12607	951.698	0.12082	951.698	0.11651	951.698	0.10963	951.698	0.11029	951.698	0.10948	951.698	0.10098	951.698	0.09033	951.698	0.0753	951.698	0.05825	951.698	0.02349
952.181	0.12619	952.181	0.11977	952.181	0.11492	952.181	0.10954	952.181	0.10992	952.181	0.10841	952.181	0.1009	952.181	0.08964	952.181	0.07492	952.181	0.05813	952.181	0.02327
952.663	0.12659	952.663	0.11958	952.663	0.11428	952.663	0.11028	952.663	0.11071	952.663	0.10821	952.663	0.10192	952.663	0.09088	952.663	0.07572	952.663	0.05893	952.663	0.02378
953.145	0.127	953.145	0.12058	953.145	0.11497	953.145	0.11189	953.145	0.11257	953.145	0.10885	953.145	0.10385	953.145	0.09334	953.145	0.07748	953.145	0.06058	953.145	0.02511
953.627	0.12716	953.627	0.12247	953.627	0.11683	953.627	0.1141	953.627	0.11496	953.627	0.11005	953.627	0.10611	953.627	0.09594	953.627	0.07964	953.627	0.06259	953.627	0.02707
954.109	0.12698	954.109	0.12456	954.109	0.11924	954.109	0.11641	954.109	0.11715	954.109	0.11142	954.109	0.10803	954.109	0.09787	954.109	0.08162	954.109	0.0643	954.109	0.02927
954.591	0.12664	954.591	0.12612	954.591	0.12142	954.591	0.11835	954.591	0.1186	954.591	0.11268	954.591	0.10912	954.591	0.09896	954.591	0.08312	954.591	0.06532	954.591	0.03134
955.073	0.12645	955.073	0.12672	955.073	0.12274	955.073	0.11962	955.073	0.11918	955.073	0.11375	955.073	0.10923	955.073	0.09962	955.073	0.08414	955.073	0.06566	955.073	0.03302
955.555	0.12668	955.555	0.1264	955.555	0.12302	955.555	0.12021	955.555	0.11909	955.555	0.11463	955.555	0.10858	955.555	0.1004	955.555	0.08485	955.555	0.06565	955.555	0.03419
956.038	0.12741	956.038	0.12558	956.038	0.1225	956.038	0.12029	956.038	0.11878	956.038	0.11536	956.038	0.10761	956.038	0.10163	956.038	0.08539	956.038	0.06568	956.038	0.03485
956.52	0.12857	956.52	0.12481	956.52	0.12175	956.52	0.12016	956.52	0.11869	956.52	0.11603	956.52	0.10684	956.52	0.10326	956.52	0.08589	956.52	0.06603	956.52	0.03512
957.002	0.13	957.002	0.12451	957.002	0.12136	957.002	0.12011	957.002	0.11913	957.002	0.11679	957.002	0.1067	957.002	0.1051	957.002	0.08647	957.002	0.06685	957.002	0.03529
957.484	0.1316	957.484	0.12483	957.484	0.12171	957.484	0.12037	957.484	0.1202	957.484	0.11783	957.484	0.10747	957.484	0.1069	957.484	0.08726	957.484	0.06822	957.484	0.03575
957.966	0.13336	957.966	0.12564	957.966	0.1228	957.966	0.12098	957.966	0.12177	957.966	0.11924	957.966	0.10919	957.966	0.1085	957.966	0.08834	957.966	0.07011	957.966	0.03681
958.448	0.1352	958.448	0.12667	958.448	0.12428	958.448	0.12184	958.448	0.12347	958.448	0.12091	958.448	0.11166	958.448	0.10971	958.448	0.08958	958.448	0.07233	958.448	0.03845
958.93	0.13696	958.93	0.12765	958.93	0.1257	958.93	0.12269	958.93	0.12485	958.93	0.12247	958.93	0.11449	958.93	0.1103	958.93	0.09064	958.93	0.07445	958.93	0.04025
959.412	0.13834	959.412	0.12847	959.412	0.12669	959.412	0.12329	959.412	0.12556	959.412	0.12352	959.412	0.11721	959.412	0.11006	959.412	0.09114	959.412	0.07597	959.412	0.04157
959.894	0.13903	959.894	0.12915	959.894	0.12718	959.894	0.12356	959.894	0.12553	959.894	0.12385	959.894	0.1194	959.894	0.10909	959.894	0.09095	959.894	0.07652	959.894	0.04201
960.376	0.13883	960.376	0.12979	960.376	0.12734	960.376	0.12369	960.376	0.12502	960.376	0.12354	960.376	0.12078	960.376	0.10781	960.376	0.09035	960.376	0.07611	960.376	0.04165
960.859	0.13777	960.859	0.1305	960.859	0.1274	960.859	0.12401	960.859	0.12448	960.859	0.12295	960.859	0.12124	960.859	0.10686	960.859	0.08989	960.859	0.0752	960.859	0.04108
961.341	0.13615	961.341	0.13126	961.341	0.12747	961.341	0.1248	961.341	0.12427	961.341	0.12239	961.341	0.12082	961.341	0.1067	961.341	0.09005	961.341	0.07445	961.341	0.04097
961.823	0.13437	961.823	0.13196	961.823	0.12751	961.823	0.12603	961.823	0.12445	961.823	0.12202	961.823	0.11974	961.823	0.10738	961.823	0.09091	961.823	0.07432	961.823	0.04156
962.305	0.13287	962.305	0.13242	962.305	0.12743	962.305	0.12737	962.305	0.12485	962.305	0.12173	962.305	0.11829	962.305	0.10852	962.305	0.09212	962.305	0.07487	962.305	0.04259
962.787	0.13192	962.787	0.13254	962.787	0.1272	962.787	0.12838	962.787	0.12519	962.787	0.12138	962.787	0.11686	962.787	0.10962	962.787	0.09316	962.787	0.0758	962.787	0.0435
963.269	0.13162	963.269	0.13229	963.269	0.1269	963.269	0.12876	963.269	0.12532	963.269	0.12097	963.269	0.11582	963.269	0.11039	963.269	0.09369	963.269	0.07668	963.269	0.04392
963.751	0.13191	963.751	0.13178	963.751	0.12667	963.751	0.12854	963.751	0.12532	963.751	0.12069	963.751	0.1154	963.751	0.11089	963.751	0.09375	963.751	0.07721	963.751	0.04395
964.234	0.13259	964.234	0.13121	964.234	0.12655	964.234	0.128	964.234	0.12533	964.234	0.12083	964.234	0.11563	964.234	0.1114	964.234	0.09364	964.234	0.07741	964.234	0.04399
964.716	0.1335	964.716	0.13081	964.716	0.12647	964.716	0.1275	964.716	0.1255	964.716	0.12157	964.716	0.11631	964.716	0.1121	964.716	0.09369	964.716	0.07744	964.716	0.04434
965.198	0.13451	965.198	0.13077	965.198	0.12633	965.198	0.12734	965.198	0.12583	965.198	0.12287	965.198	0.11724	965.198	0.113	965.198	0.09403	965.198	0.07756	965.198	0.04498
965.68	0.13568	965.68	0.13131	965.68	0.12618	965.68	0.12774	965.68	0.12629	965.68	0.12456	965.68	0.11833	965.68	0.11402	965.68	0.09469	965.68	0.07801	965.68	0.04566
966.162	0.1372	966.162	0.13255	966.162	0.12633	966.162	0.12884	966.162	0.12692	966.162	0.12646	966.162	0.11969	966.162	0.11519	966.162	0.09566	966.162	0.07901	966.162	0.04625
966.644	0.13928	966.644	0.1346	966.644	0.12719	966.644	0.13078	966.644	0.12791	966.644	0.12844	966.644	0.12152	966.644	0.11676	966.644	0.0971	966.644	0.08073	966.644	0.04704
967.126	0.14195	967.126	0.13741	967.126	0.12902	967.126	0.13351	967.126	0.12944	967.126	0.13046	967.126	0.12386	967.126	0.11898	967.126	0.09915	967.126	0.08321	967.126	0.04859
967.608	0.14499	967.608	0.14073	967.608	0.13171	967.608	0.13669	967.608	0.13158	967.608	0.13241	967.608	0.12647	967.608	0.12184	967.608	0.10179	967.608	0.08625	967.608	0.05129
968.09	0.14789	968.09	0.14413	968.09	0.13473	968.09	0.1397	968.09	0.13414	968.09	0.13413	968.09	0.1288	968.09	0.12491	968.09	0.1047	968.09	0.08943	968.09	0.05498
968.572	0.15001	968.572	0.147	968.572	0.13735	968.572	0.14175	968.572	0.13669	968.572	0.1354	968.572	0.13033	968.572	0.12742	968.572	0.10734	968.572	0.09224	968.572	0.05896
969.055	0.15084	969.055	0.14873	969.055	0.13896	969.055	0.14227	969.055	0.13869	969.055	0.13601	969.055	0.13075	969.055	0.12863	969.055	0.1092	969.055	0.09425	969.055	0.06233
969.537	0.15022	969.537	0.14889	969.537	0.13929	969.537	0.14113	969.537	0.13969	969.537	0.13585	969.537	0.13014	969.537	0.12821	969.537	0.11005	969.537	0.09528	969.537	0.0645
970.019	0.14841	970.019	0.14736	970.019	0.13848	970.019	0.13868	970.019	0.13942	970.019	0.1349	970.019	0.12882	970.019	0.12637	970.019	0.11	970.019	0.09533	970.019	0.06545
970.501	0.14595	970.501	0.14447	970.501	0.13699	970.501	0.13557	970.501	0.13796	970.501	0.13323	970.501	0.12718	970.501	0.12375	970.501	0.10935	970.501	0.09455	970.501	0.06558
970.983	0.14345	970.983	0.14091	970.983	0.13536	970.983	0.13245	970.983	0.13567	970.983	0.13108	970.983	0.12556	970.983	0.12112	970.983	0.10841	970.983	0.09316	970.983	0.06542
971.465	0.14134	971.465	0.13751	971.465	0.13401	971.465	0.12982	971.465	0.13311	971.465	0.12881	971.465	0.12418	971.465	0.11907	971.465	0.10742	971.465	0.09147	971.465	0.0653
971.947	0.1398	971.947	0.13496	971.947	0.13312	971.947	0.12787	971.947	0.13085	971.947	0.12684	971.947	0.12319	971.947	0.11789	971.947	0.10652	971.947	0.08985	971.947	0.06535
972.429	0.13875	972.429	0.13355	972.429	0.13262	972.429	0.12662	972.429	0.12925	972.429	0.12556	972.429	0.12269	972.429	0.11754	972.429	0.10585	972.429	0.08873	972.429	0.06551
972.912	0.13806	972.912	0.13313	972.912	0.13224	972.912	0.12591	972.912	0.12833	972.912	0.12511	972.912	0.12265	972.912	0.11776	972.912	0.10548	972.912	0.08835	972.912	0.06574
973.394	0.13759	973.394	0.1332	973.394	0.13167	973.394	0.12561	973.394	0.12784	973.394	0.12531	973.394	0.12289	973.394	0.11823	973.394	0.1054	973.394	0.0887	973.394	0.06594
973.876	0.13732	973.876	0.13328	973.876	0.13074	973.876	0.12563	973.876	0.12743	973.876	0.12577	973.876	0.12313	973.876	0.11871	973.876	0.10544	973.876	0.08947	973.876	0.06603
974.358	0.13727	974.358	0.13306	974.358	0.12957	974.358	0.12598	974.358	0.1269	974.358	0.12614	974.358	0.12315	974.358	0.11906	974.358	0.10538	974.358	0.09026	974.358	0.0659
974.84	0.1374	974.84	0.13259	974.84	0.12846	974.84	0.12674	974.84	0.12629	974.84	0.12621	974.84	0.1229	974.84	0.11927	974.84	0.10508	974.84	0.09075	974.84	0.06551
975.322	0.13756	975.322	0.13207	975.322	0.12778	975.322	0.12791	975.322	0.12582	975.322	0.12604	975.322	0.12255	975.322	0.11933	975.322	0.10459	975.322	0.09091	975.322	0.06494
975.804	0.13759	975.804	0.13173	975.804	0.12774	975.804	0.12934	975.804	0.12568	975.804	0.12574	975.804	0.12234	975.804	0.11919	975.804	0.10411	975.804	0.09084	975.804	0.06433
976.286	0.1374	976.286	0.13164	976.286	0.12826	976.286	0.13068	976.286	0.12584	976.286	0.1254	976.286	0.12236	976.286	0.11878	976.286	0.10381	976.286	0.09069	976.286	0.06373
976.769	0.1371	976.769	0.13178	976.769	0.12904	976.769	0.13152	976.769	0.12614	976.769	0.12504	976.769	0.1226	976.769	0.11814	976.769	0.10374	976.769	0.09052	976.769	0.06312
977.251	0.13695	977.251	0.1321	977.251	0.12976	977.251	0.13159	977.251	0.12638	977.251	0.12467	977.251	0.12291	977.251	0.11744	977.251	0.10383	977.251	0.09032	977.251	0.0624
977.733	0.13718	977.733	0.13261	977.733	0.13025	977.733	0.13091	977.733	0.12654	977.733	0.12442	977.733	0.1232	977.733	0.11703	977.733	0.10397	977.733	0.09015	977.733	0.06159
978.215	0.13784	978.215	0.13337	978.215	0.13056	978.215	0.12986	978.215	0.12678	978.215	0.12449	978.215	0.12352	978.215	0.11718	978.215	0.10421	978.215	0.09012	978.215	0.0609
978.697	0.13872	978.697	0.13439	978.697	0.13085	978.697	0.12894	978.697	0.12733	978.697	0.12508	978.697	0.12395	978.697	0.11795	978.697	0.10466	978.697	0.09037	978.697	0.06058
979.179	0.13947	979.179	0.13553	979.179	0.13123	979.179	0.12856	979.179	0.12828	979.179	0.12618	979.179	0.12452	979.179	0.11909	979.179	0.10546	979.179	0.0909	979.179	0.06078
979.661	0.13983	979.661	0.1366	979.661	0.13174	979.661	0.12888	979.661	0.12954	979.661	0.12757	979.661	0.12512	979.661	0.12017	979.661	0.10654	979.661	0.09156	979.661	0.06139
980.143	0.13982	980.143	0.13741	980.143	0.13232	980.143	0.12982	980.143	0.13089	980.143	0.12893	980.143	0.12561	980.143	0.12088	980.143	0.1076	980.143	0.09211	980.143	0.06209
980.625	0.13973	980.625	0.13797	980.625	0.13295	980.625	0.13115	980.625	0.13213	980.625	0.13006	980.625	0.12592	980.625	0.12115	980.625	0.1083	980.625	0.09242	980.625	0.06261
981.108	0.13998	981.108	0.13846	981.108	0.13365	981.108	0.13267	981.108	0.13319	981.108	0.13094	981.108	0.12615	981.108	0.1212	981.108	0.10845	981.108	0.09259	981.108	0.06288
981.59	0.14087	981.59	0.13911	981.59	0.1345	981.59	0.13425	981.59	0.13413	981.59	0.13172	981.59	0.12654	981.59	0.12131	981.59	0.10815	981.59	0.09287	981.59	0.06306
982.072	0.14241	982.072	0.14008	982.072	0.13554	982.072	0.13583	982.072	0.13506	982.072	0.13257	982.072	0.12729	982.072	0.12167	982.072	0.10776	982.072	0.09354	982.072	0.06338
982.554	0.14441	982.554	0.1414	982.554	0.1368	982.554	0.13739	982.554	0.13606	982.554	0.1336	982.554	0.12851	982.554	0.12232	982.554	0.10768	982.554	0.09467	982.554	0.06392
983.036	0.14658	983.036	0.14301	983.036	0.13829	983.036	0.13891	983.036	0.13721	983.036	0.13484	983.036	0.1301	983.036	0.12322	983.036	0.10819	983.036	0.09618	983.036	0.06461
983.518	0.14878	983.518	0.14481	983.518	0.14009	983.518	0.14047	983.518	0.13863	983.518	0.13633	983.518	0.13191	983.518	0.12439	983.518	0.10933	983.518	0.09785	983.518	0.06533
984	0.15108	984	0.1468	984	0.14234	984	0.14223	984	0.14045	984	0.13812	984	0.13378	984	0.12591	984	0.11098	984	0.09953	984	0.06611
984.482	0.1537	984.482	0.14904	984.482	0.14518	984.482	0.14441	984.482	0.14282	984.482	0.14026	984.482	0.13567	984.482	0.12787	984.482	0.11294	984.482	0.10119	984.482	0.06716
984.965	0.15681	984.965	0.1516	984.965	0.14861	984.965	0.14721	984.965	0.1458	984.965	0.14276	984.965	0.13762	984.965	0.13024	984.965	0.11504	984.965	0.10291	984.965	0.06869
985.447	0.16041	985.447	0.1545	985.447	0.15247	985.447	0.15066	985.447	0.14931	985.447	0.14558	985.447	0.13975	985.447	0.13286	985.447	0.11722	985.447	0.10476	985.447	0.07077
985.929	0.16428	985.929	0.15767	985.929	0.1565	985.929	0.15458	985.929	0.15318	985.929	0.14866	985.929	0.14215	985.929	0.13556	985.929	0.11948	985.929	0.10684	985.929	0.07325
986.411	0.16809	986.411	0.16101	986.411	0.16039	986.411	0.15858	986.411	0.15716	986.411	0.15197	986.411	0.14485	986.411	0.13826	986.411	0.12193	986.411	0.10918	986.411	0.07585
986.893	0.17149	986.893	0.16438	986.893	0.16389	986.893	0.16222	986.893	0.16099	986.893	0.1555	986.893	0.14774	986.893	0.14096	986.893	0.12462	986.893	0.1118	986.893	0.07836
987.375	0.17423	987.375	0.16757	987.375	0.1668	987.375	0.16511	987.375	0.1644	987.375	0.15907	987.375	0.15054	987.375	0.14366	987.375	0.12748	987.375	0.11459	987.375	0.08076
987.857	0.17618	987.857	0.17029	987.857	0.1689	987.857	0.16698	987.857	0.16703	987.857	0.16227	987.857	0.15282	987.857	0.14616	987.857	0.13026	987.857	0.11729	987.857	0.08308
988.339	0.17721	988.339	0.17214	988.339	0.16998	988.339	0.16768	988.339	0.16853	988.339	0.16447	988.339	0.15411	988.339	0.14807	988.339	0.13245	988.339	0.11944	988.339	0.0852
988.821	0.17717	988.821	0.17268	988.821	0.1698	988.821	0.16715	988.821	0.16855	988.821	0.16503	988.821	0.15404	988.821	0.1489	988.821	0.13354	988.821	0.1205	988.821	0.08679
989.303	0.17586	989.303	0.17162	989.303	0.16824	989.303	0.16539	989.303	0.16693	989.303	0.16357	989.303	0.1525	989.303	0.14836	989.303	0.13315	989.303	0.12008	989.303	0.08743
989.786	0.17319	989.786	0.16892	989.786	0.16532	989.786	0.16251	989.786	0.16375	989.786	0.16019	989.786	0.14972	989.786	0.14651	989.786	0.13126	989.786	0.11812	989.786	0.08687
990.268	0.16926	990.268	0.16491	990.268	0.16133	990.268	0.15875	990.268	0.15935	990.268	0.15546	990.268	0.14616	990.268	0.1437	990.268	0.12825	990.268	0.11495	990.268	0.08525
990.75	0.16447	990.75	0.16019	990.75	0.15673	990.75	0.15451	990.75	0.15426	990.75	0.1502	990.75	0.14239	990.75	0.14043	990.75	0.12471	990.75	0.11118	990.75	0.08305
991.232	0.15949	991.232	0.15549	991.232	0.1521	991.232	0.15035	991.232	0.14916	991.232	0.14526	991.232	0.13893	991.232	0.13718	991.232	0.12126	991.232	0.10749	991.232	0.0809
991.714	0.15503	991.714	0.15143	991.714	0.14799	991.714	0.1468	991.714	0.14469	991.714	0.14127	991.714	0.13614	991.714	0.13426	991.714	0.11834	991.714	0.10439	991.714	0.07922
992.196	0.15165	992.196	0.14836	992.196	0.1448	992.196	0.14422	992.196	0.14135	992.196	0.13853	992.196	0.13416	992.196	0.1318	992.196	0.11619	992.196	0.10215	992.196	0.07814
992.678	0.14953	992.678	0.1463	992.678	0.14264	992.678	0.14271	992.678	0.13932	992.678	0.13703	992.678	0.13297	992.678	0.12983	992.678	0.1148	992.678	0.10079	992.678	0.07753
993.16	0.14844	993.16	0.145	993.16	0.14133	993.16	0.14204	993.16	0.13846	993.16	0.13654	993.16	0.13239	993.16	0.12828	993.16	0.11405	993.16	0.10009	993.16	0.07721
993.643	0.14791	993.643	0.14413	993.643	0.14053	993.643	0.14179	993.643	0.13834	993.643	0.13667	993.643	0.13218	993.643	0.12709	993.643	0.11372	993.643	0.09978	993.643	0.07705
994.125	0.14743	994.125	0.14346	994.125	0.13986	994.125	0.14152	994.125	0.13842	994.125	0.13704	994.125	0.1321	994.125	0.12617	994.125	0.11356	994.125	0.09958	994.125	0.077
994.607	0.14671	994.607	0.1429	994.607	0.13908	994.607	0.14093	994.607	0.13832	994.607	0.13737	994.607	0.13195	994.607	0.12546	994.607	0.11333	994.607	0.09932	994.607	0.07698
995.089	0.14572	995.089	0.1425	995.089	0.1382	995.089	0.13996	995.089	0.13793	995.089	0.13751	995.089	0.13167	995.089	0.12494	995.089	0.11293	995.089	0.09902	995.089	0.0769
995.571	0.1447	995.571	0.14233	995.571	0.13734	995.571	0.13879	995.571	0.13737	995.571	0.13742	995.571	0.13127	995.571	0.12463	995.571	0.11241	995.571	0.0988	995.571	0.07666
996.053	0.14388	996.053	0.14236	996.053	0.13669	996.053	0.13765	996.053	0.13684	996.053	0.13709	996.053	0.13081	996.053	0.12455	996.053	0.11194	996.053	0.09885	996.053	0.07627
996.535	0.14339	996.535	0.14241	996.535	0.13632	996.535	0.13673	996.535	0.13644	996.535	0.13649	996.535	0.13032	996.535	0.12464	996.535	0.11169	996.535	0.09922	996.535	0.07583
997.017	0.14322	997.017	0.1423	997.017	0.13618	997.017	0.1361	997.017	0.13609	997.017	0.13558	997.017	0.12975	997.017	0.1248	997.017	0.1117	997.017	0.09978	997.017	0.07548
997.5	0.14321	997.5	0.14192	997.5	0.13616	997.5	0.13572	997.5	0.13567	997.5	0.13441	997.5	0.12904	997.5	0.12495	997.5	0.11187	997.5	0.10024	997.5	0.07529
997.982	0.14326	997.982	0.14132	997.982	0.13616	997.982	0.13561	997.982	0.13512	997.982	0.13318	997.982	0.12822	997.982	0.12505	997.982	0.11199	997.982	0.10036	997.982	0.07523
998.464	0.14336	998.464	0.1407	998.464	0.13616	998.464	0.13582	998.464	0.13461	998.464	0.13221	998.464	0.12741	998.464	0.1252	998.464	0.11195	998.464	0.10008	998.464	0.07526
998.946	0.14357	998.946	0.14031	998.946	0.13628	998.946	0.13647	998.946	0.13436	998.946	0.13181	998.946	0.12686	998.946	0.12549	998.946	0.11183	998.946	0.09959	998.946	0.0754
999.428	0.14397	999.428	0.1403	999.428	0.13666	999.428	0.13756	999.428	0.13456	999.428	0.13217	999.428	0.12681	999.428	0.126	999.428	0.11182	999.428	0.09921	999.428	0.07576
999.91	0.14455	999.91	0.14067	999.91	0.13739	999.91	0.13896	999.91	0.13522	999.91	0.13323	999.91	0.12735	999.91	0.12667	999.91	0.11212	999.91	0.09922	999.91	0.07644
1000.39	0.14526	1000.39	0.14135	1000.39	0.13849	1000.39	0.14038	1000.39	0.13615	1000.39	0.13471	1000.39	0.12839	1000.39	0.1274	1000.39	0.11275	1000.39	0.09971	1000.39	0.07743
1000.87	0.14602	1000.87	0.14227	1000.87	0.13988	1000.87	0.14154	1000.87	0.13715	1000.87	0.13628	1000.87	0.12968	1000.87	0.12809	1000.87	0.11356	1000.87	0.10063	1000.87	0.07857
1001.36	0.14685	1001.36	0.14344	1001.36	0.14141	1001.36	0.14239	1001.36	0.13816	1001.36	0.13769	1001.36	0.13101	1001.36	0.12875	1001.36	0.11438	1001.36	0.10186	1001.36	0.07968
1001.84	0.1478	1001.84	0.14494	1001.84	0.14292	1001.84	0.14305	1001.84	0.13927	1001.84	0.13886	1001.84	0.13224	1001.84	0.12948	1001.84	0.11511	1001.84	0.10324	1001.84	0.08071
1002.32	0.14894	1002.32	0.14676	1002.32	0.1443	1002.32	0.14381	1002.32	0.14064	1002.32	0.13986	1002.32	0.13333	1002.32	0.13037	1002.32	0.11575	1002.32	0.10466	1002.32	0.08172
1002.8	0.15026	1002.8	0.14874	1002.8	0.14548	1002.8	0.14487	1002.8	0.1423	1002.8	0.14077	1002.8	0.13429	1002.8	0.13138	1002.8	0.1164	1002.8	0.10597	1002.8	0.08279
1003.28	0.15163	1003.28	0.15056	1003.28	0.14643	1003.28	0.14619	1003.28	0.14407	1003.28	0.1416	1003.28	0.13512	1003.28	0.13234	1003.28	0.1171	1003.28	0.10699	1003.28	0.0839
1003.77	0.15286	1003.77	0.1519	1003.77	0.14718	1003.77	0.14755	1003.77	0.14561	1003.77	0.14229	1003.77	0.13577	1003.77	0.13306	1003.77	0.11779	1003.77	0.10759	1003.77	0.08486
1004.25	0.15378	1004.25	0.15258	1004.25	0.14776	1004.25	0.14864	1004.25	0.1466	1004.25	0.14273	1004.25	0.13625	1004.25	0.13343	1004.25	0.11844	1004.25	0.1078	1004.25	0.08548
1004.73	0.1543	1004.73	0.15266	1004.73	0.14819	1004.73	0.14926	1004.73	0.14693	1004.73	0.14284	1004.73	0.13656	1004.73	0.1335	1004.73	0.11905	1004.73	0.1078	1004.73	0.08577
1005.21	0.1544	1005.21	0.15238	1005.21	0.14848	1005.21	0.14938	1005.21	0.14669	1005.21	0.14267	1005.21	0.13678	1005.21	0.13347	1005.21	0.11971	1005.21	0.10785	1005.21	0.08594
1005.7	0.15415	1005.7	0.152	1005.7	0.14865	1005.7	0.14912	1005.7	0.14613	1005.7	0.14235	1005.7	0.13698	1005.7	0.13353	1005.7	0.12048	1005.7	0.10813	1005.7	0.08631
1006.18	0.1537	1006.18	0.15172	1006.18	0.14874	1006.18	0.14865	1006.18	0.1455	1006.18	0.14205	1006.18	0.1372	1006.18	0.13379	1006.18	0.12135	1006.18	0.10862	1006.18	0.08703
1006.66	0.15319	1006.66	0.15158	1006.66	0.14887	1006.66	0.14819	1006.66	0.14498	1006.66	0.14194	1006.66	0.13749	1006.66	0.13425	1006.66	0.12222	1006.66	0.1092	1006.66	0.08799
1007.14	0.15281	1007.14	0.15159	1007.14	0.14916	1007.14	0.14792	1007.14	0.1447	1007.14	0.14216	1007.14	0.13793	1007.14	0.13489	1007.14	0.123	1007.14	0.10977	1007.14	0.0889
1007.62	0.15273	1007.62	0.15178	1007.62	0.14971	1007.62	0.14799	1007.62	0.14481	1007.62	0.14278	1007.62	0.13862	1007.62	0.13567	1007.62	0.1237	1007.62	0.11037	1007.62	0.08958
1008.11	0.15307	1008.11	0.15224	1008.11	0.15049	1008.11	0.14849	1008.11	0.14539	1008.11	0.1438	1008.11	0.13959	1008.11	0.13659	1008.11	0.12445	1008.11	0.11117	1008.11	0.09006
1008.59	0.15389	1008.59	0.15307	1008.59	0.15136	1008.59	0.14938	1008.59	0.14651	1008.59	0.14514	1008.59	0.14079	1008.59	0.13761	1008.59	0.12539	1008.59	0.11229	1008.59	0.09059
1009.07	0.15518	1009.07	0.15432	1009.07	0.15217	1009.07	0.15058	1009.07	0.14808	1009.07	0.14669	1009.07	0.14207	1009.07	0.13868	1009.07	0.12652	1009.07	0.11373	1009.07	0.0914
1009.55	0.15691	1009.55	0.15593	1009.55	0.15288	1009.55	0.152	1009.55	0.14999	1009.55	0.14835	1009.55	0.14334	1009.55	0.13973	1009.55	0.12776	1009.55	0.11529	1009.55	0.09251
1010.03	0.15904	1010.03	0.15777	1010.03	0.15365	1010.03	0.15362	1010.03	0.15207	1010.03	0.15006	1010.03	0.14462	1010.03	0.14079	1010.03	0.12898	1010.03	0.1168	1010.03	0.09379
1010.52	0.1615	1010.52	0.15973	1010.52	0.15474	1010.52	0.15553	1010.52	0.15428	1010.52	0.15181	1010.52	0.14603	1010.52	0.14195	1010.52	0.13015	1010.52	0.11818	1010.52	0.09505
1011	0.16413	1011	0.16168	1011	0.15635	1011	0.15773	1011	0.15654	1011	0.15357	1011	0.14769	1011	0.14334	1011	0.13134	1011	0.11951	1011	0.09626
1011.48	0.16665	1011.48	0.16352	1011.48	0.15844	1011.48	0.16009	1011.48	0.15876	1011.48	0.15519	1011.48	0.14953	1011.48	0.14494	1011.48	0.1326	1011.48	0.12089	1011.48	0.09749
1011.96	0.16873	1011.96	0.16508	1011.96	0.16063	1011.96	0.16223	1011.96	0.16067	1011.96	0.15645	1011.96	0.15125	1011.96	0.14653	1011.96	0.13384	1011.96	0.12232	1011.96	0.09882
1012.45	0.17006	1012.45	0.16616	1012.45	0.16239	1012.45	0.1637	1012.45	0.16195	1012.45	0.15714	1012.45	0.15243	1012.45	0.14775	1012.45	0.13481	1012.45	0.12357	1012.45	0.10014
1012.93	0.1705	1012.93	0.16659	1012.93	0.16325	1012.93	0.16415	1012.93	0.16231	1012.93	0.15716	1012.93	0.1528	1012.93	0.14827	1012.93	0.13524	1012.93	0.1244	1012.93	0.10126
1013.41	0.17006	1013.41	0.1663	1013.41	0.16304	1013.41	0.1635	1013.41	0.16172	1013.41	0.15661	1013.41	0.15231	1013.41	0.14798	1013.41	0.13501	1013.41	0.12465	1013.41	0.10206
1013.89	0.16888	1013.89	0.16536	1013.89	0.16191	1013.89	0.16195	1013.89	0.16037	1013.89	0.15568	1013.89	0.15113	1013.89	0.14699	1013.89	0.13428	1013.89	0.12436	1013.89	0.10258
1014.37	0.16714	1014.37	0.16392	1014.37	0.16021	1014.37	0.15983	1014.37	0.15858	1014.37	0.15457	1014.37	0.14954	1014.37	0.14556	1014.37	0.13331	1014.37	0.12373	1014.37	0.10307
1014.86	0.165	1014.86	0.16217	1014.86	0.15828	1014.86	0.1575	1014.86	0.15664	1014.86	0.15335	1014.86	0.14779	1014.86	0.144	1014.86	0.13235	1014.86	0.12296	1014.86	0.10371
1015.34	0.16265	1015.34	0.16031	1015.34	0.15637	1015.34	0.15527	1015.34	0.15472	1015.34	0.15201	1015.34	0.14611	1015.34	0.14249	1015.34	0.13151	1015.34	0.12222	1015.34	0.1045
1015.82	0.16035	1015.82	0.1585	1015.82	0.15463	1015.82	0.1534	1015.82	0.15295	1015.82	0.15059	1015.82	0.14472	1015.82	0.14122	1015.82	0.13081	1015.82	0.12159	1015.82	0.10527
1016.3	0.15842	1016.3	0.15689	1016.3	0.15315	1016.3	0.15207	1016.3	0.15145	1016.3	0.14925	1016.3	0.14386	1016.3	0.14034	1016.3	0.1303	1016.3	0.12119	1016.3	0.10586
1016.78	0.15711	1016.78	0.15564	1016.78	0.15202	1016.78	0.15137	1016.78	0.15043	1016.78	0.14824	1016.78	0.14365	1016.78	0.13999	1016.78	0.13008	1016.78	0.12113	1016.78	0.10633
1017.27	0.15654	1017.27	0.15483	1017.27	0.15129	1017.27	0.15122	1017.27	0.15001	1017.27	0.14778	1017.27	0.14401	1017.27	0.14021	1017.27	0.13029	1017.27	0.12148	1017.27	0.1069
1017.75	0.15656	1017.75	0.15445	1017.75	0.15092	1017.75	0.15141	1017.75	0.15016	1017.75	0.14788	1017.75	0.14464	1017.75	0.14089	1017.75	0.13094	1017.75	0.12216	1017.75	0.10773
1018.23	0.15691	1018.23	0.1544	1018.23	0.15081	1018.23	0.15166	1018.23	0.15067	1018.23	0.14838	1018.23	0.14517	1018.23	0.14182	1018.23	0.13191	1018.23	0.12298	1018.23	0.1088
1018.71	0.15729	1018.71	0.15455	1018.71	0.1509	1018.71	0.15179	1018.71	0.1512	1018.71	0.14903	1018.71	0.14541	1018.71	0.14278	1018.71	0.13298	1018.71	0.12376	1018.71	0.10988
1019.19	0.15759	1019.19	0.15481	1019.19	0.15118	1019.19	0.1518	1019.19	0.15153	1019.19	0.14965	1019.19	0.14554	1019.19	0.14368	1019.19	0.13403	1019.19	0.12449	1019.19	0.11077
1019.68	0.15786	1019.68	0.15515	1019.68	0.15173	1019.68	0.15179	1019.68	0.15165	1019.68	0.15023	1019.68	0.14595	1019.68	0.14461	1019.68	0.13511	1019.68	0.12537	1019.68	0.11155
1020.16	0.15822	1020.16	0.1556	1020.16	0.1526	1020.16	0.15188	1020.16	0.15171	1020.16	0.15082	1020.16	0.147	1020.16	0.14573	1020.16	0.13635	1020.16	0.12664	1020.16	0.11253
1020.64	0.15873	1020.64	0.15614	1020.64	0.15374	1020.64	0.15208	1020.64	0.15189	1020.64	0.15144	1020.64	0.14873	1020.64	0.14709	1020.64	0.13785	1020.64	0.12837	1020.64	0.11402
1021.12	0.15929	1021.12	0.15672	1021.12	0.15494	1021.12	0.15231	1021.12	0.1523	1021.12	0.15205	1021.12	0.15078	1021.12	0.14857	1021.12	0.13948	1021.12	0.13038	1021.12	0.116
1021.61	0.15976	1021.61	0.15726	1021.61	0.15594	1021.61	0.15253	1021.61	0.15291	1021.61	0.15253	1021.61	0.1526	1021.61	0.14996	1021.61	0.141	1021.61	0.13226	1021.61	0.11805
1022.09	0.16	1022.09	0.15767	1022.09	0.15654	1022.09	0.15277	1022.09	0.1536	1022.09	0.15284	1022.09	0.15374	1022.09	0.15107	1022.09	0.14216	1022.09	0.13368	1022.09	0.11965
1022.57	0.16	1022.57	0.15792	1022.57	0.15668	1022.57	0.15312	1022.57	0.15427	1022.57	0.15304	1022.57	0.15405	1022.57	0.15187	1022.57	0.14284	1022.57	0.13449	1022.57	0.12047
1023.05	0.15988	1023.05	0.158	1023.05	0.15644	1023.05	0.15365	1023.05	0.15481	1023.05	0.15323	1023.05	0.15375	1023.05	0.15241	1023.05	0.14313	1023.05	0.13481	1023.05	0.12066
1023.53	0.15978	1023.53	0.15796	1023.53	0.156	1023.53	0.15433	1023.53	0.15516	1023.53	0.15349	1023.53	0.15323	1023.53	0.15278	1023.53	0.14318	1023.53	0.13485	1023.53	0.12067
1024.02	0.15981	1024.02	0.15787	1024.02	0.15552	1024.02	0.15501	1024.02	0.15529	1024.02	0.15385	1024.02	0.15286	1024.02	0.15298	1024.02	0.14316	1024.02	0.1348	1024.02	0.12092
1024.5	0.16003	1024.5	0.15786	1024.5	0.15517	1024.5	0.15559	1024.5	0.15528	1024.5	0.15428	1024.5	0.15287	1024.5	0.153	1024.5	0.14319	1024.5	0.13475	1024.5	0.12151
1024.98	0.16046	1024.98	0.15809	1024.98	0.15509	1024.98	0.15609	1024.98	0.15532	1024.98	0.15478	1024.98	0.15333	1024.98	0.15289	1024.98	0.14334	1024.98	0.13477	1024.98	0.12228
1025.46	0.16111	1025.46	0.15868	1025.46	0.15538	1025.46	0.15661	1025.46	0.15562	1025.46	0.15542	1025.46	0.15421	1025.46	0.15281	1025.46	0.14371	1025.46	0.13498	1025.46	0.12299
1025.94	0.16193	1025.94	0.15964	1025.94	0.15608	1025.94	0.15728	1025.94	0.15632	1025.94	0.15626	1025.94	0.15533	1025.94	0.15297	1025.94	0.14436	1025.94	0.13551	1025.94	0.12358
1026.43	0.16287	1026.43	0.16088	1026.43	0.15709	1026.43	0.15813	1026.43	0.15739	1026.43	0.15734	1026.43	0.15646	1026.43	0.15352	1026.43	0.14527	1026.43	0.13643	1026.43	0.1242
1026.91	0.16384	1026.91	0.16224	1026.91	0.15827	1026.91	0.15907	1026.91	0.15861	1026.91	0.15855	1026.91	0.15742	1026.91	0.15446	1026.91	0.14633	1026.91	0.13765	1026.91	0.12504
1027.39	0.16482	1027.39	0.16363	1027.39	0.1595	1027.39	0.16004	1027.39	0.15979	1027.39	0.1598	1027.39	0.15814	1027.39	0.15569	1027.39	0.14746	1027.39	0.13901	1027.39	0.12614
1027.87	0.16583	1027.87	0.16505	1027.87	0.16077	1027.87	0.16108	1027.87	0.16086	1027.87	0.16102	1027.87	0.15876	1027.87	0.15707	1027.87	0.14862	1027.87	0.14036	1027.87	0.12738
1028.36	0.16694	1028.36	0.16655	1028.36	0.16217	1028.36	0.16231	1028.36	0.16193	1028.36	0.1622	1028.36	0.15956	1028.36	0.15851	1028.36	0.14992	1028.36	0.14172	1028.36	0.12861
1028.84	0.16816	1028.84	0.16814	1028.84	0.16376	1028.84	0.16384	1028.84	0.16315	1028.84	0.16337	1028.84	0.16073	1028.84	0.15994	1028.84	0.15147	1028.84	0.14314	1028.84	0.12978
1029.32	0.16939	1029.32	0.1697	1029.32	0.16547	1029.32	0.16563	1029.32	0.16453	1029.32	0.16448	1029.32	0.16225	1029.32	0.16131	1029.32	0.15325	1029.32	0.14467	1029.32	0.13097
1029.8	0.1705	1029.8	0.17103	1029.8	0.16705	1029.8	0.16745	1029.8	0.1659	1029.8	0.16543	1029.8	0.16384	1029.8	0.16248	1029.8	0.15502	1029.8	0.14617	1029.8	0.13226
1030.28	0.17141	1030.28	0.17194	1030.28	0.16825	1030.28	0.169	1030.28	0.16699	1030.28	0.16614	1030.28	0.16513	1030.28	0.16337	1030.28	0.15642	1030.28	0.14741	1030.28	0.1336
1030.77	0.17217	1030.77	0.17242	1030.77	0.16896	1030.77	0.17015	1030.77	0.16772	1030.77	0.16667	1030.77	0.16592	1030.77	0.16398	1030.77	0.15722	1030.77	0.14824	1030.77	0.13482
1031.25	0.17297	1031.25	0.17265	1031.25	0.16933	1031.25	0.17096	1031.25	0.16822	1031.25	0.16724	1031.25	0.16628	1031.25	0.1645	1031.25	0.15746	1031.25	0.14871	1031.25	0.13576
1031.73	0.174	1031.73	0.17288	1031.73	0.16968	1031.73	0.17162	1031.73	0.16879	1031.73	0.16808	1031.73	0.16652	1031.73	0.16514	1031.73	0.15742	1031.73	0.14911	1031.73	0.13641
1032.21	0.17531	1032.21	0.17327	1032.21	0.17028	1032.21	0.17226	1032.21	0.16964	1032.21	0.16924	1032.21	0.16698	1032.21	0.16606	1032.21	0.1575	1032.21	0.14969	1032.21	0.13692
1032.69	0.17673	1032.69	0.17381	1032.69	0.17122	1032.69	0.17288	1032.69	0.17076	1032.69	0.17059	1032.69	0.1678	1032.69	0.1672	1032.69	0.1579	1032.69	0.15058	1032.69	0.1375
1033.18	0.17802	1033.18	0.17443	1033.18	0.1724	1033.18	0.17336	1033.18	0.17196	1033.18	0.17189	1033.18	0.16891	1033.18	0.1684	1033.18	0.15864	1033.18	0.15165	1033.18	0.13824
1033.66	0.17898	1033.66	0.17513	1033.66	0.17366	1033.66	0.17369	1033.66	0.17304	1033.66	0.17299	1033.66	0.17012	1033.66	0.16952	1033.66	0.15964	1033.66	0.15274	1033.66	0.13916
1034.14	0.17968	1034.14	0.17601	1034.14	0.17491	1034.14	0.17407	1034.14	0.17404	1034.14	0.17395	1034.14	0.17134	1034.14	0.17057	1034.14	0.16088	1034.14	0.15388	1034.14	0.14028
1034.62	0.18034	1034.62	0.17727	1034.62	0.17621	1034.62	0.17484	1034.62	0.17516	1034.62	0.17503	1034.62	0.17264	1034.62	0.17176	1034.62	0.16251	1034.62	0.15526	1034.62	0.14172
1035.1	0.18123	1035.1	0.17899	1035.1	0.17765	1035.1	0.17627	1035.1	0.17665	1035.1	0.1765	1035.1	0.17418	1035.1	0.17328	1035.1	0.1647	1035.1	0.15719	1035.1	0.14377
1035.59	0.18251	1035.59	0.18107	1035.59	0.17928	1035.59	0.17837	1035.59	0.17859	1035.59	0.17844	1035.59	0.17611	1035.59	0.17524	1035.59	0.16753	1035.59	0.15978	1035.59	0.14663
1036.07	0.18418	1036.07	0.18327	1036.07	0.18106	1036.07	0.18084	1036.07	0.18083	1036.07	0.18071	1036.07	0.1785	1036.07	0.17759	1036.07	0.17089	1036.07	0.1629	1036.07	0.15039
1036.55	0.18613	1036.55	0.18537	1036.55	0.18295	1036.55	0.18328	1036.55	0.18312	1036.55	0.18316	1036.55	0.18135	1036.55	0.1803	1036.55	0.17455	1036.55	0.16634	1036.55	0.15496
1037.03	0.18833	1037.03	0.18733	1037.03	0.18496	1037.03	0.18547	1037.03	0.18535	1037.03	0.18571	1037.03	0.18468	1037.03	0.18342	1037.03	0.17837	1037.03	0.17001	1037.03	0.16029
1037.52	0.1908	1037.52	0.18933	1037.52	0.18721	1037.52	0.18747	1037.52	0.18763	1037.52	0.18849	1037.52	0.18853	1037.52	0.18717	1037.52	0.18246	1037.52	0.17416	1037.52	0.16645
1038	0.1936	1038	0.19161	1038	0.18978	1038	0.18955	1038	0.19017	1038	0.19165	1038	0.19296	1038	0.19172	1038	0.18705	1038	0.17916	1038	0.17356
1038.48	0.19671	1038.48	0.19431	1038.48	0.19268	1038.48	0.19201	1038.48	0.19312	1038.48	0.19524	1038.48	0.19787	1038.48	0.19702	1038.48	0.19234	1038.48	0.18525	1038.48	0.18157
1038.96	0.2	1038.96	0.1974	1038.96	0.19585	1038.96	0.19495	1038.96	0.19641	1038.96	0.19911	1038.96	0.20305	1038.96	0.20277	1038.96	0.19825	1038.96	0.19224	1038.96	0.18995
1039.44	0.2033	1039.44	0.20071	1039.44	0.19918	1039.44	0.19834	1039.44	0.19984	1039.44	0.20302	1039.44	0.20825	1039.44	0.20851	1039.44	0.20442	1039.44	0.1995	1039.44	0.19773
1039.93	0.20655	1039.93	0.20416	1039.93	0.20268	1039.93	0.20207	1039.93	0.20323	1039.93	0.2068	1039.93	0.21327	1039.93	0.2139	1039.93	0.21034	1039.93	0.20622	1039.93	0.2038
1040.41	0.20985	1040.41	0.20779	1040.41	0.20647	1040.41	0.20608	1040.41	0.20661	1040.41	0.21048	1040.41	0.21804	1040.41	0.21878	1040.41	0.21559	1040.41	0.21178	1040.41	0.20739
1040.89	0.21349	1040.89	0.2118	1040.89	0.21072	1040.89	0.21043	1040.89	0.21023	1040.89	0.21423	1040.89	0.22254	1040.89	0.2232	1040.89	0.21996	1040.89	0.21599	1040.89	0.20847
1041.37	0.21777	1041.37	0.21638	1041.37	0.21552	1041.37	0.2152	1041.37	0.21442	1041.37	0.21831	1041.37	0.22673	1041.37	0.22724	1041.37	0.22347	1041.37	0.219	1041.37	0.2076
1041.85	0.22293	1041.85	0.22168	1041.85	0.22087	1041.85	0.22046	1041.85	0.21944	1041.85	0.22289	1041.85	0.23056	1041.85	0.23087	1041.85	0.22624	1041.85	0.22112	1041.85	0.20558
1042.34	0.22912	1042.34	0.22778	1042.34	0.22682	1042.34	0.22632	1042.34	0.22538	1042.34	0.22807	1042.34	0.23403	1042.34	0.23405	1042.34	0.22845	1042.34	0.22265	1042.34	0.203
1042.82	0.23646	1042.82	0.23487	1042.82	0.23361	1042.82	0.23301	1042.82	0.2323	1042.82	0.23399	1042.82	0.23741	1042.82	0.23685	1042.82	0.23036	1042.82	0.22387	1042.82	0.20015
1043.3	0.24521	1043.3	0.24328	1043.3	0.24169	1043.3	0.24095	1043.3	0.24037	1043.3	0.24093	1043.3	0.24119	1043.3	0.23967	1043.3	0.23237	1043.3	0.22514	1043.3	0.19718
1043.78	0.25575	1043.78	0.25355	1043.78	0.25168	1043.78	0.25073	1043.78	0.24995	1043.78	0.2493	1043.78	0.24603	1043.78	0.24319	1043.78	0.23502	1043.78	0.22695	1043.78	0.19436
1044.26	0.26845	1044.26	0.2661	1044.26	0.26402	1044.26	0.26283	1044.26	0.26147	1044.26	0.25942	1044.26	0.25242	1044.26	0.2481	1044.26	0.23881	1044.26	0.22979	1044.26	0.19214
1044.75	0.28333	1044.75	0.28095	1044.75	0.27867	1044.75	0.27731	1044.75	0.27512	1044.75	0.27132	1044.75	0.26049	1044.75	0.25482	1044.75	0.244	1044.75	0.23398	1044.75	0.19111
1045.23	0.29973	1045.23	0.29735	1045.23	0.29485	1045.23	0.29344	1045.23	0.2904	1045.23	0.28447	1045.23	0.26981	1045.23	0.26319	1045.23	0.25046	1045.23	0.23948	1045.23	0.19175
1045.71	0.316	1045.71	0.3135	1045.71	0.31082	1045.71	0.30951	1045.71	0.30584	1045.71	0.29763	1045.71	0.27943	1045.71	0.27235	1045.71	0.25758	1045.71	0.24583	1045.71	0.19438
1046.19	0.32955	1046.19	0.32677	1046.19	0.32408	1046.19	0.32296	1046.19	0.31901	1046.19	0.30892	1046.19	0.28802	1046.19	0.2809	1046.19	0.26441	1046.19	0.25226	1046.19	0.19908
1046.68	0.33752	1046.68	0.3344	1046.68	0.33193	1046.68	0.33103	1046.68	0.32709	1046.68	0.31621	1046.68	0.29411	1046.68	0.28719	1046.68	0.26986	1046.68	0.25781	1046.68	0.20559
1047.16	0.3379	1047.16	0.33459	1047.16	0.33255	1047.16	0.33185	1047.16	0.32804	1047.16	0.31786	1047.16	0.29651	1047.16	0.28987	1047.16	0.2729	1047.16	0.2615	1047.16	0.21316
1047.64	0.33072	1047.64	0.32755	1047.64	0.32589	1047.64	0.32542	1047.64	0.32167	1047.64	0.31348	1047.64	0.29463	1047.64	0.28828	1047.64	0.27281	1047.64	0.26247	1047.64	0.22036
1048.12	0.3181	1048.12	0.31544	1048.12	0.3139	1048.12	0.31367	1048.12	0.30978	1048.12	0.30412	1048.12	0.28873	1048.12	0.28271	1048.12	0.26932	1048.12	0.26014	1048.12	0.22534
1048.6	0.30319	1048.6	0.30126	1048.6	0.2995	1048.6	0.29945	1048.6	0.2953	1048.6	0.29184	1048.6	0.27978	1048.6	0.27411	1048.6	0.26269	1048.6	0.25441	1048.6	0.22633
1049.09	0.28878	1049.09	0.28758	1049.09	0.28539	1049.09	0.28531	1049.09	0.28089	1049.09	0.27875	1049.09	0.26909	1049.09	0.2637	1049.09	0.25361	1049.09	0.24572	1049.09	0.22252
1049.57	0.27633	1049.57	0.27568	1049.57	0.27307	1049.57	0.27268	1049.57	0.26814	1049.57	0.26631	1049.57	0.25784	1049.57	0.25256	1049.57	0.24301	1049.57	0.23497	1049.57	0.21451
1050.05	0.26596	1050.05	0.26557	1050.05	0.26277	1050.05	0.26181	1050.05	0.25739	1050.05	0.25506	1050.05	0.24681	1050.05	0.2414	1050.05	0.23187	1050.05	0.22326	1050.05	0.20398
1050.53	0.25689	1050.53	0.25645	1050.53	0.25377	1050.53	0.25215	1050.53	0.24808	1050.53	0.24485	1050.53	0.23635	1050.53	0.23061	1050.53	0.22096	1050.53	0.21163	1050.53	0.19293
1051.01	0.24807	1051.01	0.24733	1051.01	0.2451	1051.01	0.24292	1051.01	0.23936	1051.01	0.23522	1051.01	0.22647	1051.01	0.22036	1051.01	0.21072	1051.01	0.20076	1051.01	0.1828
1051.5	0.23883	1051.5	0.23766	1051.5	0.23607	1051.5	0.23361	1051.5	0.23058	1051.5	0.22581	1051.5	0.21701	1051.5	0.21074	1051.5	0.20127	1051.5	0.19093	1051.5	0.17408
1051.98	0.22902	1051.98	0.22744	1051.98	0.22652	1051.98	0.2241	1051.98	0.22147	1051.98	0.21646	1051.98	0.20783	1051.98	0.20174	1051.98	0.19245	1051.98	0.18209	1051.98	0.16645
1052.46	0.21889	1052.46	0.21703	1052.46	0.21664	1052.46	0.21447	1052.46	0.21208	1052.46	0.20721	1052.46	0.1988	1052.46	0.19328	1052.46	0.184	1052.46	0.17397	1052.46	0.15932
1052.94	0.20875	1052.94	0.2068	1052.94	0.20665	1052.94	0.20483	1052.94	0.20254	1052.94	0.19803	1052.94	0.18983	1052.94	0.18514	1052.94	0.17568	1052.94	0.16623	1052.94	0.15224
1053.43	0.19874	1053.43	0.19689	1053.43	0.19664	1053.43	0.19515	1053.43	0.1929	1053.43	0.18883	1053.43	0.18089	1053.43	0.17706	1053.43	0.16733	1053.43	0.15857	1053.43	0.14511
1053.91	0.18891	1053.91	0.18721	1053.91	0.18659	1053.91	0.18536	1053.91	0.18317	1053.91	0.17949	1053.91	0.172	1053.91	0.16887	1053.91	0.15898	1053.91	0.15083	1053.91	0.13815
1054.39	0.17931	1054.39	0.17769	1054.39	0.17658	1054.39	0.17553	1054.39	0.17343	1054.39	0.17009	1054.39	0.16332	1054.39	0.16063	1054.39	0.15083	1054.39	0.14307	1054.39	0.1316
1054.87	0.17016	1054.87	0.16843	1054.87	0.16693	1054.87	0.16603	1054.87	0.16398	1054.87	0.16097	1054.87	0.15512	1054.87	0.15267	1054.87	0.14322	1054.87	0.13559	1054.87	0.12573
1055.35	0.1618	1055.35	0.15976	1055.35	0.15812	1055.35	0.15735	1055.35	0.15528	1055.35	0.15265	1055.35	0.14775	1055.35	0.14549	1055.35	0.13657	1055.35	0.12887	1055.35	0.12076
1055.84	0.15455	1055.84	0.15207	1055.84	0.15058	1055.84	0.14995	1055.84	0.14777	1055.84	0.14559	1055.84	0.1415	1055.84	0.13948	1055.84	0.13116	1055.84	0.12334	1055.84	0.11694
1056.32	0.14853	1056.32	0.14565	1056.32	0.1445	1056.32	0.144	1056.32	0.14172	1056.32	0.14	1056.32	0.13648	1056.32	0.13478	1056.32	0.12706	1056.32	0.11916	1056.32	0.11443
1056.8	0.14366	1056.8	0.14058	1056.8	0.13978	1056.8	0.13936	1056.8	0.13709	1056.8	0.13579	1056.8	0.13263	1056.8	0.13128	1056.8	0.12409	1056.8	0.11623	1056.8	0.11317
1057.28	0.13978	1057.28	0.13674	1057.28	0.1362	1057.28	0.13576	1057.28	0.13369	1057.28	0.13272	1057.28	0.12984	1057.28	0.12872	1057.28	0.12196	1057.28	0.11422	1057.28	0.11284
1057.76	0.13676	1057.76	0.13401	1057.76	0.13357	1057.76	0.13295	1057.76	0.13131	1057.76	0.13058	1057.76	0.12799	1057.76	0.12695	1057.76	0.12046	1057.76	0.11283	1057.76	0.11299
1058.25	0.13464	1058.25	0.13225	1058.25	0.13182	1058.25	0.13086	1058.25	0.1298	1058.25	0.12927	1058.25	0.12702	1058.25	0.12591	1058.25	0.11956	1058.25	0.11194	1058.25	0.11325
1058.73	0.1335	1058.73	0.1314	1058.73	0.13092	1058.73	0.12956	1058.73	0.12904	1058.73	0.12875	1058.73	0.12686	1058.73	0.12564	1058.73	0.11933	1058.73	0.11163	1058.73	0.11351
1059.21	0.13331	1059.21	0.13133	1059.21	0.13078	1059.21	0.12906	1059.21	0.12891	1059.21	0.12892	1059.21	0.12729	1059.21	0.12602	1059.21	0.11979	1059.21	0.11198	1059.21	0.11389
1059.69	0.13384	1059.69	0.13181	1059.69	0.13116	1059.69	0.12926	1059.69	0.12918	1059.69	0.12953	1059.69	0.12803	1059.69	0.12678	1059.69	0.12078	1059.69	0.11294	1059.69	0.11451
1060.17	0.13474	1060.17	0.13258	1060.17	0.13178	1060.17	0.12989	1060.17	0.12963	1060.17	0.13031	1060.17	0.1288	1060.17	0.12754	1060.17	0.12197	1060.17	0.11427	1060.17	0.11533
1060.66	0.1357	1060.66	0.13345	1060.66	0.1324	1060.66	0.13072	1060.66	0.13015	1060.66	0.13111	1060.66	0.12948	1060.66	0.12811	1060.66	0.12308	1060.66	0.11571	1060.66	0.11618
1061.14	0.13658	1061.14	0.13434	1061.14	0.133	1061.14	0.13165	1061.14	0.1308	1061.14	0.13195	1061.14	0.13017	1061.14	0.12858	1061.14	0.12404	1061.14	0.11716	1061.14	0.11694
1061.62	0.13745	1061.62	0.13529	1061.62	0.13369	1061.62	0.13269	1061.62	0.13172	1061.62	0.13296	1061.62	0.13109	1061.62	0.12926	1061.62	0.12505	1061.62	0.11869	1061.62	0.11771
1062.1	0.1384	1062.1	0.13635	1062.1	0.13455	1062.1	0.1339	1062.1	0.13298	1062.1	0.13422	1062.1	0.13237	1062.1	0.13046	1062.1	0.12636	1062.1	0.12047	1062.1	0.11877
1062.59	0.13946	1062.59	0.13745	1062.59	0.13554	1062.59	0.13523	1062.59	0.13451	1062.59	0.13565	1062.59	0.13394	1062.59	0.13221	1062.59	0.12807	1062.59	0.12251	1062.59	0.12038
1063.07	0.14053	1063.07	0.13849	1063.07	0.13652	1063.07	0.13654	1063.07	0.13606	1063.07	0.13702	1063.07	0.13557	1063.07	0.13428	1063.07	0.13006	1063.07	0.12463	1063.07	0.12253
1063.55	0.14152	1063.55	0.13939	1063.55	0.13739	1063.55	0.1377	1063.55	0.13745	1063.55	0.13816	1063.55	0.13708	1063.55	0.13633	1063.55	0.1321	1063.55	0.12661	1063.55	0.1249
1064.03	0.14244	1064.03	0.1402	1064.03	0.13822	1064.03	0.13873	1064.03	0.13865	1064.03	0.13911	1064.03	0.13848	1064.03	0.1382	1064.03	0.13401	1064.03	0.12833	1064.03	0.12705
1064.51	0.14342	1064.51	0.14109	1064.51	0.13925	1064.51	0.1398	1064.51	0.13985	1064.51	0.1401	1064.51	0.14001	1064.51	0.13996	1064.51	0.13581	1064.51	0.12994	1064.51	0.12872
1065	0.14466	1065	0.14227	1065	0.14072	1065	0.14112	1065	0.14128	1065	0.14142	1065	0.14188	1065	0.14179	1065	0.13767	1065	0.13168	1065	0.13
1065.48	0.14628	1065.48	0.14385	1065.48	0.14273	1065.48	0.1428	1065.48	0.14307	1065.48	0.14319	1065.48	0.14416	1065.48	0.14382	1065.48	0.13968	1065.48	0.13371	1065.48	0.13119
1065.96	0.14824	1065.96	0.14582	1065.96	0.14517	1065.96	0.14482	1065.96	0.14519	1065.96	0.14533	1065.96	0.14666	1065.96	0.14595	1065.96	0.1418	1065.96	0.13596	1065.96	0.13257
1066.44	0.15044	1066.44	0.14811	1066.44	0.14783	1066.44	0.14707	1066.44	0.14752	1066.44	0.14765	1066.44	0.14906	1066.44	0.14798	1066.44	0.14387	1066.44	0.1382	1066.44	0.13418
1066.92	0.15279	1066.92	0.15064	1066.92	0.15055	1066.92	0.14949	1066.92	0.14998	1066.92	0.15002	1066.92	0.15122	1066.92	0.14983	1066.92	0.14581	1066.92	0.14026	1066.92	0.13587
1067.41	0.15533	1067.41	0.15342	1067.41	0.15334	1067.41	0.15211	1067.41	0.15259	1067.41	0.15246	1067.41	0.15321	1067.41	0.15161	1067.41	0.14772	1067.41	0.14219	1067.41	0.13746
1067.89	0.15819	1067.89	0.15648	1067.89	0.15631	1067.89	0.15504	1067.89	0.15545	1067.89	0.15512	1067.89	0.15528	1067.89	0.15358	1067.89	0.14982	1067.89	0.14421	1067.89	0.13893
1068.37	0.16148	1068.37	0.15984	1068.37	0.15959	1068.37	0.15836	1068.37	0.15864	1068.37	0.15812	1068.37	0.15766	1068.37	0.15593	1068.37	0.15229	1068.37	0.14652	1068.37	0.14038
1068.85	0.16519	1068.85	0.16345	1068.85	0.16322	1068.85	0.16201	1068.85	0.16214	1068.85	0.16144	1068.85	0.16039	1068.85	0.15868	1068.85	0.15511	1068.85	0.14908	1068.85	0.1419
1069.33	0.16921	1069.33	0.16724	1069.33	0.16709	1069.33	0.16587	1069.33	0.16583	1069.33	0.16495	1069.33	0.16334	1069.33	0.1616	1069.33	0.15801	1069.33	0.15163	1069.33	0.14345
1069.82	0.17332	1069.82	0.17109	1069.82	0.17099	1069.82	0.16972	1069.82	0.16952	1069.82	0.16844	1069.82	0.16628	1069.82	0.16441	1069.82	0.16066	1069.82	0.15386	1069.82	0.14483
1070.3	0.17722	1070.3	0.17486	1070.3	0.17463	1070.3	0.1733	1070.3	0.17297	1070.3	0.17166	1070.3	0.16898	1070.3	0.16686	1070.3	0.16276	1070.3	0.15558	1070.3	0.14586
1070.78	0.18058	1070.78	0.1783	1070.78	0.17767	1070.78	0.17631	1070.78	0.17586	1070.78	0.1744	1070.78	0.17119	1070.78	0.16877	1070.78	0.16414	1070.78	0.15674	1070.78	0.14645
1071.26	0.18305	1071.26	0.18102	1071.26	0.17982	1071.26	0.17844	1071.26	0.17791	1071.26	0.17643	1071.26	0.17266	1071.26	0.16998	1071.26	0.16471	1071.26	0.15736	1071.26	0.14659
1071.75	0.18438	1071.75	0.1827	1071.75	0.18089	1071.75	0.17947	1071.75	0.17889	1071.75	0.17757	1071.75	0.17311	1071.75	0.17032	1071.75	0.16437	1071.75	0.1573	1071.75	0.14623
1072.23	0.18451	1072.23	0.18317	1072.23	0.18092	1072.23	0.17941	1072.23	0.17883	1072.23	0.17776	1072.23	0.1724	1072.23	0.1697	1072.23	0.1631	1072.23	0.15641	1072.23	0.14526
1072.71	0.18366	1072.71	0.18256	1072.71	0.18017	1072.71	0.17856	1072.71	0.17796	1072.71	0.1771	1072.71	0.1707	1072.71	0.16826	1072.71	0.16103	1072.71	0.15461	1072.71	0.14353
1073.19	0.18219	1073.19	0.18122	1073.19	0.17897	1073.19	0.17733	1073.19	0.17664	1073.19	0.17581	1073.19	0.1684	1073.19	0.16634	1073.19	0.15851	1073.19	0.15213	1073.19	0.14111
1073.67	0.18041	1073.67	0.17949	1073.67	0.17756	1073.67	0.17599	1073.67	0.1751	1073.67	0.17407	1073.67	0.16602	1073.67	0.16435	1073.67	0.15598	1073.67	0.14945	1073.67	0.1384
1074.16	0.17842	1074.16	0.17744	1074.16	0.1759	1074.16	0.17453	1074.16	0.17329	1074.16	0.17189	1074.16	0.16384	1074.16	0.16253	1074.16	0.15376	1074.16	0.14705	1074.16	0.13599
1074.64	0.17605	1074.64	0.17491	1074.64	0.17373	1074.64	0.17265	1074.64	0.17097	1074.64	0.16915	1074.64	0.16184	1074.64	0.16083	1074.64	0.15187	1074.64	0.14511	1074.64	0.13439
1075.12	0.17306	1075.12	0.17167	1075.12	0.17079	1075.12	0.16997	1075.12	0.16792	1075.12	0.16575	1075.12	0.15977	1075.12	0.15898	1075.12	0.1501	1075.12	0.14349	1075.12	0.13373
1075.6	0.16939	1075.6	0.16769	1075.6	0.16706	1075.6	0.16642	1075.6	0.16418	1075.6	0.1618	1075.6	0.15741	1075.6	0.15676	1075.6	0.14816	1075.6	0.14187	1075.6	0.13374
1076.08	0.16529	1076.08	0.16332	1076.08	0.16289	1076.08	0.16229	1076.08	0.16016	1076.08	0.15771	1076.08	0.15479	1076.08	0.1542	1076.08	0.14599	1076.08	0.14007	1076.08	0.134
1076.57	0.16125	1076.57	0.15916	1076.57	0.15885	1076.57	0.15819	1076.57	0.15644	1076.57	0.15401	1076.57	0.1522	1076.57	0.15159	1076.57	0.14383	1076.57	0.13826	1076.57	0.1342
1077.05	0.15779	1077.05	0.15574	1077.05	0.15547	1077.05	0.15467	1077.05	0.15349	1077.05	0.15115	1077.05	0.15002	1077.05	0.14935	1077.05	0.14204	1077.05	0.13682	1077.05	0.13439
1077.53	0.15523	1077.53	0.15334	1077.53	0.15302	1077.53	0.15203	1077.53	0.15147	1077.53	0.14926	1077.53	0.14847	1077.53	0.1477	1077.53	0.14092	1077.53	0.13603	1077.53	0.13481
1078.01	0.15359	1078.01	0.15189	1078.01	0.15147	1078.01	0.15028	1078.01	0.15022	1078.01	0.14818	1078.01	0.14755	1078.01	0.14666	1078.01	0.14048	1078.01	0.13592	1078.01	0.13565
1078.5	0.15271	1078.5	0.15116	1078.5	0.15058	1078.5	0.14921	1078.5	0.14944	1078.5	0.14766	1078.5	0.14709	1078.5	0.14607	1078.5	0.14048	1078.5	0.13618	1078.5	0.13685
1078.98	0.1524	1078.98	0.15094	1078.98	0.15013	1078.98	0.14867	1078.98	0.14894	1078.98	0.14752	1078.98	0.14698	1078.98	0.14583	1078.98	0.14071	1078.98	0.1365	1078.98	0.13812
1079.46	0.15252	1079.46	0.15112	1079.46	0.14999	1079.46	0.14859	1079.46	0.14872	1079.46	0.14773	1079.46	0.1472	1079.46	0.14594	1079.46	0.14107	1079.46	0.13675	1079.46	0.13921
1079.94	0.15297	1079.94	0.15165	1079.94	0.15016	1079.94	0.14894	1079.94	0.14889	1079.94	0.14835	1079.94	0.14778	1079.94	0.14646	1079.94	0.14164	1079.94	0.13707	1079.94	0.14002
1080.42	0.15369	1080.42	0.15242	1080.42	0.15059	1080.42	0.14962	1080.42	0.14949	1080.42	0.14933	1080.42	0.1487	1080.42	0.14738	1080.42	0.14253	1080.42	0.13772	1080.42	0.14067
1080.91	0.15453	1080.91	0.15323	1080.91	0.15123	1080.91	0.15045	1080.91	0.15043	1080.91	0.15045	1080.91	0.14977	1080.91	0.14849	1080.91	0.14372	1080.91	0.13879	1080.91	0.14132
1081.39	0.15535	1081.39	0.15388	1081.39	0.15195	1081.39	0.15122	1081.39	0.15148	1081.39	0.15147	1081.39	0.15077	1081.39	0.14953	1081.39	0.14502	1081.39	0.14013	1081.39	0.14195
1081.87	0.15609	1081.87	0.15432	1081.87	0.15269	1081.87	0.15186	1081.87	0.15241	1081.87	0.15223	1081.87	0.15156	1081.87	0.15032	1081.87	0.14622	1081.87	0.14147	1081.87	0.14244
1082.35	0.1568	1082.35	0.15467	1082.35	0.15346	1082.35	0.15249	1082.35	0.15317	1082.35	0.15279	1082.35	0.15217	1082.35	0.15092	1082.35	0.14722	1082.35	0.14261	1082.35	0.14268
1082.83	0.15756	1082.83	0.15512	1082.83	0.15432	1082.83	0.15327	1082.83	0.15382	1082.83	0.15331	1082.83	0.15274	1082.83	0.15154	1082.83	0.14809	1082.83	0.14353	1082.83	0.14271
1083.32	0.15837	1083.32	0.1558	1083.32	0.15526	1083.32	0.15429	1083.32	0.15447	1083.32	0.15392	1083.32	0.1534	1083.32	0.15236	1083.32	0.14897	1083.32	0.14432	1083.32	0.14276
1083.8	0.15917	1083.8	0.15666	1083.8	0.15616	1083.8	0.15542	1083.8	0.1552	1083.8	0.15462	1083.8	0.15414	1083.8	0.15337	1083.8	0.1499	1083.8	0.14506	1083.8	0.14303
1084.28	0.1598	1084.28	0.15752	1084.28	0.15692	1084.28	0.15645	1084.28	0.15599	1084.28	0.15527	1084.28	0.15485	1084.28	0.15439	1084.28	0.1508	1084.28	0.1457	1084.28	0.1435
1084.76	0.16021	1084.76	0.15826	1084.76	0.15748	1084.76	0.15723	1084.76	0.15679	1084.76	0.15581	1084.76	0.15544	1084.76	0.15525	1084.76	0.15152	1084.76	0.14616	1084.76	0.14402
1085.24	0.16044	1085.24	0.15889	1085.24	0.15793	1085.24	0.15779	1085.24	0.15756	1085.24	0.15627	1085.24	0.15595	1085.24	0.15589	1085.24	0.15202	1085.24	0.1465	1085.24	0.14436
1085.73	0.16064	1085.73	0.15953	1085.73	0.15844	1085.73	0.15831	1085.73	0.15829	1085.73	0.15683	1085.73	0.1565	1085.73	0.15642	1085.73	0.15237	1085.73	0.14691	1085.73	0.14451
1086.21	0.16097	1086.21	0.16028	1086.21	0.15912	1086.21	0.15893	1086.21	0.15897	1086.21	0.15762	1086.21	0.15717	1086.21	0.15699	1086.21	0.15274	1086.21	0.1476	1086.21	0.14465
1086.69	0.16145	1086.69	0.16113	1086.69	0.15994	1086.69	0.15965	1086.69	0.15959	1086.69	0.15859	1086.69	0.15794	1086.69	0.15766	1086.69	0.15324	1086.69	0.14865	1086.69	0.145
1087.17	0.16203	1087.17	0.16196	1087.17	0.16077	1087.17	0.16035	1087.17	0.16012	1087.17	0.15957	1087.17	0.15869	1087.17	0.15836	1087.17	0.15383	1087.17	0.14986	1087.17	0.14564
1087.66	0.16263	1087.66	0.16263	1087.66	0.16149	1087.66	0.1609	1087.66	0.16058	1087.66	0.16035	1087.66	0.15934	1087.66	0.15898	1087.66	0.15445	1087.66	0.15091	1087.66	0.14639
1088.14	0.16323	1088.14	0.1631	1088.14	0.16209	1088.14	0.16132	1088.14	0.16103	1088.14	0.16088	1088.14	0.1599	1088.14	0.15952	1088.14	0.15504	1088.14	0.15157	1088.14	0.147
1088.62	0.16387	1088.62	0.16345	1088.62	0.16265	1088.62	0.16175	1088.62	0.16156	1088.62	0.16127	1088.62	0.16052	1088.62	0.16005	1088.62	0.15566	1088.62	0.15191	1088.62	0.14737
1089.1	0.16456	1089.1	0.16377	1089.1	0.16324	1089.1	0.16231	1089.1	0.16216	1089.1	0.16169	1089.1	0.16128	1089.1	0.16065	1089.1	0.15638	1089.1	0.15214	1089.1	0.14763
1089.58	0.16525	1089.58	0.1641	1089.58	0.16379	1089.58	0.16297	1089.58	0.1627	1089.58	0.16221	1089.58	0.16211	1089.58	0.16127	1089.58	0.15716	1089.58	0.15247	1089.58	0.14804
1090.07	0.16577	1090.07	0.16438	1090.07	0.16415	1090.07	0.16353	1090.07	0.16302	1090.07	0.16272	1090.07	0.16278	1090.07	0.16172	1090.07	0.1578	1090.07	0.15291	1090.07	0.14871
1090.55	0.16598	1090.55	0.16455	1090.55	0.16417	1090.55	0.16377	1090.55	0.16304	1090.55	0.16304	1090.55	0.1631	1090.55	0.16183	1090.55	0.15808	1090.55	0.15325	1090.55	0.1495
1091.03	0.16588	1091.03	0.16461	1091.03	0.1639	1091.03	0.16364	1091.03	0.16285	1091.03	0.16306	1091.03	0.16305	1091.03	0.16163	1091.03	0.15794	1091.03	0.15333	1091.03	0.15012
1091.51	0.16563	1091.51	0.16469	1091.51	0.16355	1091.51	0.16329	1091.51	0.16271	1091.51	0.16287	1091.51	0.16283	1091.51	0.16134	1091.51	0.15757	1091.51	0.15318	1091.51	0.15038
1091.99	0.16545	1091.99	0.16491	1091.99	0.16342	1091.99	0.16304	1091.99	0.16283	1091.99	0.16267	1091.99	0.16276	1091.99	0.16126	1091.99	0.15735	1091.99	0.15306	1091.99	0.15031
1092.48	0.1655	1092.48	0.16531	1092.48	0.16366	1092.48	0.16307	1092.48	0.16328	1092.48	0.16267	1092.48	0.16299	1092.48	0.16151	1092.48	0.15754	1092.48	0.15322	1092.48	0.15018
1092.96	0.1658	1092.96	0.16579	1092.96	0.16425	1092.96	0.16339	1092.96	0.1639	1092.96	0.16293	1092.96	0.16347	1092.96	0.16195	1092.96	0.15815	1092.96	0.1537	1092.96	0.15021
1093.44	0.16625	1093.44	0.16619	1093.44	0.16501	1093.44	0.16382	1093.44	0.16446	1093.44	0.16334	1093.44	0.16392	1093.44	0.16232	1093.44	0.15893	1093.44	0.15427	1093.44	0.15038
1093.92	0.16674	1093.92	0.16639	1093.92	0.16573	1093.92	0.16418	1093.92	0.16476	1093.92	0.16378	1093.92	0.16411	1093.92	0.16243	1093.92	0.15953	1093.92	0.15464	1093.92	0.1505
1094.4	0.16722	1094.4	0.16644	1094.4	0.1663	1094.4	0.16444	1094.4	0.16483	1094.4	0.16415	1094.4	0.16402	1094.4	0.16232	1094.4	0.15979	1094.4	0.15471	1094.4	0.15039
1094.89	0.1677	1094.89	0.16645	1094.89	0.16669	1094.89	0.1647	1094.89	0.16482	1094.89	0.16443	1094.89	0.16379	1094.89	0.16224	1094.89	0.15983	1094.89	0.15463	1094.89	0.15009
1095.37	0.16817	1095.37	0.16654	1095.37	0.1669	1095.37	0.16503	1095.37	0.1649	1095.37	0.16464	1095.37	0.16363	1095.37	0.16239	1095.37	0.15986	1095.37	0.15468	1095.37	0.14986
1095.85	0.16855	1095.85	0.1667	1095.85	0.16694	1095.85	0.16543	1095.85	0.16512	1095.85	0.16475	1095.85	0.16364	1095.85	0.16275	1095.85	0.16002	1095.85	0.15499	1095.85	0.14992
1096.33	0.16875	1096.33	0.16687	1096.33	0.16683	1096.33	0.1658	1096.33	0.16541	1096.33	0.16473	1096.33	0.16376	1096.33	0.16312	1096.33	0.16024	1096.33	0.15545	1096.33	0.15027
1096.82	0.16875	1096.82	0.16701	1096.82	0.1667	1096.82	0.16606	1096.82	0.16567	1096.82	0.16461	1096.82	0.16388	1096.82	0.16328	1096.82	0.16036	1096.82	0.15581	1096.82	0.15065
1097.3	0.16865	1097.3	0.16721	1097.3	0.16674	1097.3	0.16628	1097.3	0.16589	1097.3	0.16455	1097.3	0.16399	1097.3	0.16322	1097.3	0.16031	1097.3	0.15589	1097.3	0.15076
1097.78	0.16861	1097.78	0.16763	1097.78	0.16713	1097.78	0.16661	1097.78	0.16616	1097.78	0.16471	1097.78	0.1642	1097.78	0.16317	1097.78	0.16017	1097.78	0.15577	1097.78	0.15055
1098.26	0.16874	1098.26	0.16831	1098.26	0.16783	1098.26	0.16716	1098.26	0.16651	1098.26	0.1652	1098.26	0.16459	1098.26	0.16337	1098.26	0.16016	1098.26	0.15567	1098.26	0.15026
1098.74	0.16899	1098.74	0.16915	1098.74	0.16858	1098.74	0.1678	1098.74	0.16689	1098.74	0.16591	1098.74	0.16513	1098.74	0.16389	1098.74	0.16037	1098.74	0.15574	1098.74	0.15025
1099.23	0.16914	1099.23	0.16982	1099.23	0.16898	1099.23	0.16823	1099.23	0.16707	1099.23	0.16652	1099.23	0.16562	1099.23	0.1645	1099.23	0.16071	1099.23	0.15592	1099.23	0.15071
1099.71	0.16897	1099.71	0.17	1099.71	0.16873	1099.71	0.16814	1099.71	0.16686	1099.71	0.16676	1099.71	0.16581	1099.71	0.16488	1099.71	0.16093	1099.71	0.15596	1099.71	0.15151
1100.19	0.16842	1100.19	0.16955	1100.19	0.16784	1100.19	0.16744	1100.19	0.16619	1100.19	0.16646	1100.19	0.16557	1100.19	0.1648	1100.19	0.16086	1100.19	0.15571	1100.19	0.15232
1100.67	0.1676	1100.67	0.16857	1100.67	0.16661	1100.67	0.16631	1100.67	0.16523	1100.67	0.16574	1100.67	0.16499	1100.67	0.16434	1100.67	0.16056	1100.67	0.15522	1100.67	0.15294
1101.15	0.16674	1101.15	0.16737	1101.15	0.16544	1101.15	0.16513	1101.15	0.16424	1101.15	0.16483	1101.15	0.16432	1101.15	0.16378	1101.15	0.16023	1101.15	0.15476	1101.15	0.15339
1101.64	0.16603	1101.64	0.1662	1101.64	0.16459	1101.64	0.16417	1101.64	0.16346	1101.64	0.16396	1101.64	0.16374	1101.64	0.16336	1101.64	0.16008	1101.64	0.15458	1101.64	0.15389
1102.12	0.1655	1102.12	0.16521	1102.12	0.16408	1102.12	0.1635	1102.12	0.16295	1102.12	0.16322	1102.12	0.16327	1102.12	0.16314	1102.12	0.1601	1102.12	0.15464	1102.12	0.15457
1102.6	0.16508	1102.6	0.16439	1102.6	0.16372	1102.6	0.16299	1102.6	0.16262	1102.6	0.16259	1102.6	0.16283	1102.6	0.163	1102.6	0.16009	1102.6	0.15472	1102.6	0.15532
1103.08	0.16466	1103.08	0.16366	1103.08	0.16331	1103.08	0.16247	1103.08	0.16234	1103.08	0.16206	1103.08	0.16235	1103.08	0.16278	1103.08	0.15985	1103.08	0.15458	1103.08	0.15588
1103.57	0.16422	1103.57	0.16301	1103.57	0.16279	1103.57	0.16191	1103.57	0.16204	1103.57	0.16167	1103.57	0.16192	1103.57	0.16247	1103.57	0.15941	1103.57	0.15424	1103.57	0.15605
1104.05	0.16381	1104.05	0.16248	1104.05	0.16223	1104.05	0.1614	1104.05	0.16177	1104.05	0.16149	1104.05	0.16173	1104.05	0.16224	1104.05	0.15903	1104.05	0.15403	1104.05	0.15599
1104.53	0.16349	1104.53	0.16211	1104.53	0.16176	1104.53	0.1611	1104.53	0.16161	1104.53	0.16156	1104.53	0.16198	1104.53	0.16227	1104.53	0.15906	1104.53	0.15437	1104.53	0.15615
1105.01	0.16331	1105.01	0.16186	1105.01	0.16146	1105.01	0.16106	1105.01	0.16162	1105.01	0.16184	1105.01	0.16266	1105.01	0.16268	1105.01	0.15973	1105.01	0.15547	1105.01	0.15701
1105.49	0.16322	1105.49	0.16174	1105.49	0.16135	1105.49	0.16124	1105.49	0.16177	1105.49	0.16226	1105.49	0.16365	1105.49	0.16347	1105.49	0.16103	1105.49	0.15726	1105.49	0.15891
1105.98	0.16323	1105.98	0.16174	1105.98	0.16143	1105.98	0.16152	1105.98	0.16205	1105.98	0.16279	1105.98	0.16484	1105.98	0.16463	1105.98	0.16286	1105.98	0.15952	1105.98	0.16194
1106.46	0.16333	1106.46	0.16196	1106.46	0.16173	1106.46	0.16184	1106.46	0.16249	1106.46	0.16352	1106.46	0.16631	1106.46	0.16634	1106.46	0.16526	1106.46	0.16223	1106.46	0.16617
1106.94	0.16361	1106.94	0.16248	1106.94	0.16226	1106.94	0.16221	1106.94	0.16317	1106.94	0.16464	1106.94	0.16837	1106.94	0.16891	1106.94	0.16845	1106.94	0.16572	1106.94	0.17177
1107.42	0.16411	1107.42	0.16332	1107.42	0.16301	1107.42	0.1627	1107.42	0.16416	1107.42	0.16627	1107.42	0.17141	1107.42	0.17266	1107.42	0.17282	1107.42	0.17048	1107.42	0.17898
1107.9	0.16482	1107.9	0.16433	1107.9	0.16386	1107.9	0.16336	1107.9	0.16545	1107.9	0.16838	1107.9	0.17559	1107.9	0.17766	1107.9	0.17855	1107.9	0.1768	1107.9	0.18779
1108.39	0.16567	1108.39	0.16532	1108.39	0.1647	1108.39	0.1642	1108.39	0.16693	1108.39	0.1708	1108.39	0.18065	1108.39	0.18352	1108.39	0.18537	1108.39	0.18434	1108.39	0.19759
1108.87	0.16661	1108.87	0.16619	1108.87	0.16545	1108.87	0.16524	1108.87	0.1685	1108.87	0.17327	1108.87	0.1859	1108.87	0.18949	1108.87	0.19243	1108.87	0.19208	1108.87	0.20696
1109.35	0.16767	1109.35	0.16701	1109.35	0.16624	1109.35	0.16653	1109.35	0.17008	1109.35	0.17557	1109.35	0.1904	1109.35	0.19456	1109.35	0.19851	1109.35	0.19855	1109.35	0.21402
1109.83	0.16894	1109.83	0.168	1109.83	0.16725	1109.83	0.16813	1109.83	0.17165	1109.83	0.17752	1109.83	0.1933	1109.83	0.19782	1109.83	0.20238	1109.83	0.2024	1109.83	0.21703
1110.31	0.17052	1110.31	0.1694	1110.31	0.16864	1110.31	0.17003	1110.31	0.17322	1110.31	0.17901	1110.31	0.19408	1110.31	0.19869	1110.31	0.2032	1110.31	0.20284	1110.31	0.21508
1110.8	0.17246	1110.8	0.17131	1110.8	0.17043	1110.8	0.17213	1110.8	0.17474	1110.8	0.17996	1110.8	0.1928	1110.8	0.19711	1110.8	0.20087	1110.8	0.1999	1110.8	0.20849
1111.28	0.17474	1111.28	0.17371	1111.28	0.17253	1111.28	0.17429	1111.28	0.17618	1111.28	0.18043	1111.28	0.19001	1111.28	0.19358	1111.28	0.19605	1111.28	0.19439	1111.28	0.19857
1111.76	0.17739	1111.76	0.17651	1111.76	0.17488	1111.76	0.1765	1111.76	0.17761	1111.76	0.18064	1111.76	0.18668	1111.76	0.18908	1111.76	0.18996	1111.76	0.18757	1111.76	0.18716
1112.24	0.18056	1112.24	0.1798	1112.24	0.17761	1112.24	0.17901	1112.24	0.17933	1112.24	0.18109	1112.24	0.18386	1112.24	0.18483	1112.24	0.18406	1112.24	0.1809	1112.24	0.1761
1112.73	0.18454	1112.73	0.18382	1112.73	0.18114	1112.73	0.18227	1112.73	0.18186	1112.73	0.1824	1112.73	0.18251	1112.73	0.18196	1112.73	0.17968	1112.73	0.17571	1112.73	0.16698
1113.21	0.18975	1113.21	0.189	1113.21	0.186	1113.21	0.18688	1113.21	0.18578	1113.21	0.18521	1113.21	0.18323	1113.21	0.1813	1113.21	0.17772	1113.21	0.17297	1113.21	0.16094
1113.69	0.19651	1113.69	0.19573	1113.69	0.19266	1113.69	0.19325	1113.69	0.19151	1113.69	0.1899	1113.69	0.18618	1113.69	0.18317	1113.69	0.17851	1113.69	0.17313	1113.69	0.15853
1114.17	0.20491	1114.17	0.20414	1114.17	0.20124	1114.17	0.20148	1114.17	0.19917	1114.17	0.19651	1114.17	0.19115	1114.17	0.1874	1114.17	0.18183	1114.17	0.17602	1114.17	0.15969
1114.65	0.21469	1114.65	0.21394	1114.65	0.21138	1114.65	0.2112	1114.65	0.20838	1114.65	0.2047	1114.65	0.19761	1114.65	0.19348	1114.65	0.18705	1114.65	0.18094	1114.65	0.1637
1115.14	0.22507	1115.14	0.22434	1115.14	0.22219	1115.14	0.22159	1115.14	0.21833	1115.14	0.21376	1115.14	0.20494	1115.14	0.20068	1115.14	0.19338	1115.14	0.18701	1115.14	0.16948
1115.62	0.2347	1115.62	0.23402	1115.62	0.2323	1115.62	0.23136	1115.62	0.22776	1115.62	0.22264	1115.62	0.21239	1115.62	0.2082	1115.62	0.20002	1115.62	0.19334	1115.62	0.17586
1116.1	0.24182	1116.1	0.24121	1116.1	0.23994	1116.1	0.23883	1116.1	0.2351	1116.1	0.22996	1116.1	0.21898	1116.1	0.21504	1116.1	0.20615	1116.1	0.1992	1116.1	0.18187
1116.58	0.24456	1116.58	0.24408	1116.58	0.2433	1116.58	0.24223	1116.58	0.2387	1116.58	0.23411	1116.58	0.22347	1116.58	0.21999	1116.58	0.21085	1116.58	0.20385	1116.58	0.18678
1117.06	0.24167	1117.06	0.24138	1117.06	0.24112	1117.06	0.24025	1117.06	0.2373	1117.06	0.23371	1117.06	0.22447	1117.06	0.22173	1117.06	0.21305	1117.06	0.20641	1117.06	0.18991
1117.55	0.23312	1117.55	0.23302	1117.55	0.23323	1117.55	0.23262	1117.55	0.23062	1117.55	0.22817	1117.55	0.22103	1117.55	0.21926	1117.55	0.2118	1117.55	0.20594	1117.55	0.19052
1118.03	0.22029	1118.03	0.22031	1118.03	0.22081	1118.03	0.22043	1118.03	0.21955	1118.03	0.21805	1118.03	0.21313	1118.03	0.21247	1118.03	0.20669	1118.03	0.20183	1118.03	0.18799
1118.51	0.2054	1118.51	0.20545	1118.51	0.20601	1118.51	0.2058	1118.51	0.20591	1118.51	0.20497	1118.51	0.2019	1118.51	0.20227	1118.51	0.19814	1118.51	0.19421	1118.51	0.18219
1118.99	0.19081	1118.99	0.19082	1118.99	0.19118	1118.99	0.19109	1118.99	0.19183	1118.99	0.19104	1118.99	0.18925	1118.99	0.19033	1118.99	0.18738	1118.99	0.18411	1118.99	0.17375
1119.48	0.17826	1119.48	0.17824	1119.48	0.17821	1119.48	0.17821	1119.48	0.17909	1119.48	0.17816	1119.48	0.17713	1119.48	0.17846	1119.48	0.17601	1119.48	0.17309	1119.48	0.16403
1119.96	0.16867	1119.96	0.16867	1119.96	0.16818	1119.96	0.16824	1119.96	0.1688	1119.96	0.16761	1119.96	0.16698	1119.96	0.1681	1119.96	0.16554	1119.96	0.16271	1119.96	0.15462
1120.44	0.16224	1120.44	0.16227	1120.44	0.16138	1120.44	0.16144	1120.44	0.16139	1120.44	0.15998	1120.44	0.15946	1120.44	0.16001	1120.44	0.15697	1120.44	0.15404	1120.44	0.14679
1120.92	0.15863	1120.92	0.15869	1120.92	0.15751	1120.92	0.15751	1120.92	0.15679	1120.92	0.15523	1120.92	0.15453	1120.92	0.15437	1120.92	0.15073	1120.92	0.14757	1120.92	0.14111
1121.4	0.15732	1121.4	0.15734	1121.4	0.15604	1121.4	0.1559	1121.4	0.15464	1121.4	0.15298	1121.4	0.15179	1121.4	0.15099	1121.4	0.14681	1121.4	0.14332	1121.4	0.13754
1121.89	0.15771	1121.89	0.15761	1121.89	0.1563	1121.89	0.156	1121.89	0.15445	1121.89	0.1527	1121.89	0.15076	1121.89	0.1495	1121.89	0.14493	1121.89	0.14108	1121.89	0.13566
1122.37	0.15915	1122.37	0.15885	1122.37	0.15761	1122.37	0.15718	1122.37	0.15557	1122.37	0.15369	1122.37	0.15095	1122.37	0.14945	1122.37	0.14465	1122.37	0.1405	1122.37	0.13503
1122.85	0.16089	1122.85	0.16039	1122.85	0.15922	1122.85	0.15874	1122.85	0.15723	1122.85	0.15518	1122.85	0.15187	1122.85	0.1503	1122.85	0.14538	1122.85	0.14113	1122.85	0.13531
1123.33	0.16215	1123.33	0.16149	1123.33	0.16039	1123.33	0.15994	1123.33	0.15858	1123.33	0.15641	1123.33	0.15294	1123.33	0.15142	1123.33	0.14644	1123.33	0.1423	1123.33	0.13621
1123.81	0.16236	1123.81	0.16157	1123.81	0.16054	1123.81	0.16016	1123.81	0.15895	1123.81	0.15677	1123.81	0.15358	1123.81	0.15218	1123.81	0.14722	1123.81	0.14331	1123.81	0.13733
1124.3	0.16127	1124.3	0.16036	1124.3	0.15945	1124.3	0.15909	1124.3	0.15803	1124.3	0.15602	1124.3	0.15339	1124.3	0.15219	1124.3	0.14733	1124.3	0.1436	1124.3	0.13821
1124.78	0.15902	1124.78	0.15799	1124.78	0.15729	1124.78	0.15688	1124.78	0.15597	1124.78	0.15431	1124.78	0.1523	1124.78	0.15137	1124.78	0.1467	1124.78	0.14301	1124.78	0.1385
1125.26	0.15608	1125.26	0.15494	1125.26	0.15448	1125.26	0.15396	1125.26	0.15324	1125.26	0.15201	1125.26	0.15054	1125.26	0.14989	1125.26	0.14557	1125.26	0.14174	1125.26	0.1381
1125.74	0.1529	1125.74	0.15173	1125.74	0.15148	1125.74	0.15084	1125.74	0.15034	1125.74	0.14949	1125.74	0.14846	1125.74	0.14803	1125.74	0.14423	1125.74	0.14019	1125.74	0.13722
1126.22	0.14986	1126.22	0.14873	1126.22	0.14862	1126.22	0.14788	1126.22	0.1476	1126.22	0.14699	1126.22	0.14635	1126.22	0.14597	1126.22	0.14281	1126.22	0.13864	1126.22	0.13619
1126.71	0.14714	1126.71	0.14611	1126.71	0.14604	1126.71	0.14527	1126.71	0.14513	1126.71	0.14459	1126.71	0.14435	1126.71	0.14383	1126.71	0.14131	1126.71	0.13716	1126.71	0.13523
1127.19	0.14481	1127.19	0.1439	1127.19	0.14382	1127.19	0.14305	1127.19	0.14298	1127.19	0.14239	1127.19	0.14249	1127.19	0.14173	1127.19	0.1397	1127.19	0.13569	1127.19	0.13439
1127.67	0.14297	1127.67	0.14214	1127.67	0.14203	1127.67	0.14127	1127.67	0.14117	1127.67	0.14055	1127.67	0.14088	1127.67	0.1399	1127.67	0.13808	1127.67	0.13428	1127.67	0.13362
1128.15	0.14168	1128.15	0.14094	1128.15	0.14077	1128.15	0.14001	1128.15	0.13985	1128.15	0.13929	1128.15	0.13966	1128.15	0.13861	1128.15	0.13675	1128.15	0.13315	1128.15	0.13293
1128.64	0.14099	1128.64	0.14035	1128.64	0.14007	1128.64	0.13934	1128.64	0.13912	1128.64	0.13872	1128.64	0.13899	1128.64	0.13808	1128.64	0.13601	1128.64	0.13262	1128.64	0.13248
1129.12	0.1408	1129.12	0.14033	1129.12	0.13983	1129.12	0.13918	1129.12	0.13896	1129.12	0.13876	1129.12	0.13888	1129.12	0.13827	1129.12	0.13598	1129.12	0.13279	1129.12	0.13243
1129.6	0.14092	1129.6	0.14071	1129.6	0.13988	1129.6	0.13933	1129.6	0.13922	1129.6	0.13913	1129.6	0.13914	1129.6	0.13889	1129.6	0.13649	1129.6	0.13345	1129.6	0.13277
1130.08	0.14114	1130.08	0.14122	1130.08	0.14003	1130.08	0.13956	1130.08	0.13965	1130.08	0.1395	1130.08	0.13953	1130.08	0.13957	1130.08	0.13718	1130.08	0.13417	1130.08	0.13326
1130.56	0.14135	1130.56	0.14168	1130.56	0.14021	1130.56	0.13975	1130.56	0.1401	1130.56	0.13971	1130.56	0.13984	1130.56	0.14006	1130.56	0.13773	1130.56	0.13455	1130.56	0.13355
1131.05	0.14151	1131.05	0.14205	1131.05	0.14044	1131.05	0.1399	1131.05	0.14049	1131.05	0.13981	1131.05	0.14004	1131.05	0.14032	1131.05	0.13806	1131.05	0.13449	1131.05	0.13346
1131.53	0.1417	1131.53	0.14235	1131.53	0.14077	1131.53	0.14013	1131.53	0.14084	1131.53	0.13992	1131.53	0.14023	1131.53	0.14049	1131.53	0.13827	1131.53	0.13422	1131.53	0.13309
1132.01	0.14194	1132.01	0.14262	1132.01	0.14114	1132.01	0.14049	1132.01	0.14114	1132.01	0.14012	1132.01	0.14045	1132.01	0.14068	1132.01	0.13848	1132.01	0.13403	1132.01	0.13272
1132.49	0.1422	1132.49	0.14282	1132.49	0.14144	1132.49	0.14094	1132.49	0.14134	1132.49	0.14036	1132.49	0.14067	1132.49	0.14085	1132.49	0.1387	1132.49	0.13404	1132.49	0.13261
1132.97	0.14242	1132.97	0.14291	1132.97	0.14154	1132.97	0.14136	1132.97	0.14139	1132.97	0.14051	1132.97	0.14078	1132.97	0.14091	1132.97	0.13876	1132.97	0.13415	1132.97	0.13272
1133.46	0.1426	1133.46	0.14289	1133.46	0.14145	1133.46	0.14166	1133.46	0.14129	1133.46	0.14052	1133.46	0.14073	1133.46	0.14075	1133.46	0.13856	1133.46	0.13416	1133.46	0.13284
1133.94	0.1428	1133.94	0.14287	1133.94	0.14129	1133.94	0.14184	1133.94	0.14119	1133.94	0.14046	1133.94	0.14059	1133.94	0.14047	1133.94	0.13814	1133.94	0.13401	1133.94	0.13275
1134.42	0.14312	1134.42	0.14296	1134.42	0.14126	1134.42	0.14196	1134.42	0.14124	1134.42	0.1405	1134.42	0.14052	1134.42	0.14023	1134.42	0.13769	1134.42	0.13387	1134.42	0.13248
1134.9	0.14354	1134.9	0.14322	1134.9	0.14144	1134.9	0.14209	1134.9	0.14151	1134.9	0.14072	1134.9	0.14062	1134.9	0.14018	1134.9	0.13744	1134.9	0.13394	1134.9	0.13225
1135.38	0.14396	1135.38	0.14356	1135.38	0.14178	1135.38	0.14222	1135.38	0.14191	1135.38	0.14109	1135.38	0.14085	1135.38	0.14033	1135.38	0.13748	1135.38	0.13431	1135.38	0.13231
1135.87	0.14425	1135.87	0.14384	1135.87	0.14211	1135.87	0.14229	1135.87	0.14227	1135.87	0.14147	1135.87	0.14106	1135.87	0.14057	1135.87	0.13767	1135.87	0.13481	1135.87	0.1327
1136.35	0.14434	1136.35	0.14399	1136.35	0.14236	1136.35	0.1423	1136.35	0.14245	1136.35	0.14175	1136.35	0.14113	1136.35	0.14078	1136.35	0.13784	1136.35	0.13518	1136.35	0.13319
1136.83	0.14432	1136.83	0.14407	1136.83	0.14255	1136.83	0.14232	1136.83	0.14249	1136.83	0.14199	1136.83	0.14111	1136.83	0.14098	1136.83	0.13794	1136.83	0.1353	1136.83	0.1335
1137.31	0.1444	1137.31	0.14424	1137.31	0.14282	1137.31	0.14249	1137.31	0.14256	1137.31	0.14231	1137.31	0.14119	1137.31	0.14127	1137.31	0.13805	1137.31	0.1353	1137.31	0.13354
1137.8	0.14469	1137.8	0.1446	1137.8	0.14328	1137.8	0.14288	1137.8	0.1428	1137.8	0.14281	1137.8	0.14154	1137.8	0.14173	1137.8	0.13835	1137.8	0.13546	1137.8	0.13346
1138.28	0.1452	1138.28	0.14512	1138.28	0.14389	1138.28	0.14346	1138.28	0.1432	1138.28	0.14341	1138.28	0.14214	1138.28	0.14229	1138.28	0.13886	1138.28	0.13593	1138.28	0.13353
1138.76	0.14574	1138.76	0.14559	1138.76	0.14449	1138.76	0.14409	1138.76	0.14364	1138.76	0.14394	1138.76	0.1428	1138.76	0.14272	1138.76	0.13942	1138.76	0.1366	1138.76	0.13387
1139.24	0.14611	1139.24	0.14584	1139.24	0.1449	1139.24	0.14461	1139.24	0.14396	1139.24	0.1442	1139.24	0.14329	1139.24	0.14286	1139.24	0.13981	1139.24	0.13715	1139.24	0.13431
1139.72	0.14625	1139.72	0.14585	1139.72	0.14507	1139.72	0.14498	1139.72	0.14414	1139.72	0.14419	1139.72	0.1435	1139.72	0.14272	1139.72	0.13996	1139.72	0.13735	1139.72	0.13462
1140.21	0.14624	1140.21	0.14578	1140.21	0.14512	1140.21	0.14526	1140.21	0.1443	1140.21	0.1441	1140.21	0.14357	1140.21	0.14253	1140.21	0.14	1140.21	0.13725	1140.21	0.13466
1140.69	0.14628	1140.69	0.14588	1140.69	0.14524	1140.69	0.14557	1140.69	0.14463	1140.69	0.14417	1140.69	0.1437	1140.69	0.14258	1140.69	0.14023	1140.69	0.13714	1140.69	0.13459
1141.17	0.14647	1141.17	0.14624	1141.17	0.14553	1141.17	0.14595	1141.17	0.14515	1141.17	0.14448	1141.17	0.14402	1141.17	0.14297	1141.17	0.14084	1141.17	0.13732	1141.17	0.13473
1141.65	0.1468	1141.65	0.14679	1141.65	0.14595	1141.65	0.14631	1141.65	0.14574	1141.65	0.14494	1141.65	0.14444	1141.65	0.14357	1141.65	0.14172	1141.65	0.13782	1141.65	0.13526
1142.13	0.14715	1142.13	0.14729	1142.13	0.14634	1142.13	0.14655	1142.13	0.14617	1142.13	0.14531	1142.13	0.14476	1142.13	0.14408	1142.13	0.14257	1142.13	0.13839	1142.13	0.13606
1142.62	0.1474	1142.62	0.14757	1142.62	0.14657	1142.62	0.14661	1142.62	0.14629	1142.62	0.14544	1142.62	0.14484	1142.62	0.14435	1142.62	0.14304	1142.62	0.13872	1142.62	0.13677
1143.1	0.14756	1143.1	0.14763	1143.1	0.14667	1143.1	0.14659	1143.1	0.14617	1143.1	0.14539	1143.1	0.14476	1143.1	0.14441	1143.1	0.14307	1143.1	0.13869	1143.1	0.13708
1143.58	0.14772	1143.58	0.14762	1143.58	0.14674	1143.58	0.14664	1143.58	0.14604	1143.58	0.14533	1143.58	0.14473	1143.58	0.1445	1143.58	0.14284	1143.58	0.13851	1143.58	0.13697
1144.06	0.14793	1144.06	0.14772	1144.06	0.1469	1144.06	0.14686	1144.06	0.14607	1144.06	0.14544	1144.06	0.14494	1144.06	0.14477	1144.06	0.14266	1144.06	0.13851	1144.06	0.13674
1144.55	0.14818	1144.55	0.14797	1144.55	0.14716	1144.55	0.1472	1144.55	0.14631	1144.55	0.14575	1144.55	0.1454	1144.55	0.14519	1144.55	0.1427	1144.55	0.13886	1144.55	0.13672
1145.03	0.14836	1145.03	0.14829	1145.03	0.14741	1145.03	0.14751	1145.03	0.14666	1145.03	0.14614	1145.03	0.14592	1145.03	0.14555	1145.03	0.14291	1145.03	0.13943	1145.03	0.13705
1145.51	0.1484	1145.51	0.14857	1145.51	0.14757	1145.51	0.14769	1145.51	0.14697	1145.51	0.1465	1145.51	0.14629	1145.51	0.14567	1145.51	0.14311	1145.51	0.13993	1145.51	0.13758
1145.99	0.14833	1145.99	0.14877	1145.99	0.14764	1145.99	0.14776	1145.99	0.14723	1145.99	0.14679	1145.99	0.14646	1145.99	0.14557	1145.99	0.14322	1145.99	0.14018	1145.99	0.13805
1146.47	0.14832	1146.47	0.14897	1146.47	0.14778	1146.47	0.14789	1146.47	0.14753	1146.47	0.14715	1146.47	0.1466	1146.47	0.1455	1146.47	0.14331	1146.47	0.14027	1146.47	0.13836
1146.96	0.14854	1146.96	0.1493	1146.96	0.14815	1146.96	0.14822	1146.96	0.14799	1146.96	0.14768	1146.96	0.1469	1146.96	0.14571	1146.96	0.1436	1146.96	0.1405	1146.96	0.13864
1147.44	0.14903	1147.44	0.14981	1147.44	0.14879	1147.44	0.14879	1147.44	0.14859	1147.44	0.14839	1147.44	0.14745	1147.44	0.14628	1147.44	0.14417	1147.44	0.14109	1147.44	0.13913
1147.92	0.14971	1147.92	0.15042	1147.92	0.14959	1147.92	0.14948	1147.92	0.14919	1147.92	0.14913	1147.92	0.1481	1147.92	0.14703	1147.92	0.14492	1147.92	0.14198	1147.92	0.13992
1148.4	0.15043	1148.4	0.15103	1148.4	0.15035	1148.4	0.15012	1148.4	0.14964	1148.4	0.14972	1148.4	0.14864	1148.4	0.14766	1148.4	0.1456	1148.4	0.14287	1148.4	0.14081
1148.88	0.15109	1148.88	0.15156	1148.88	0.15096	1148.88	0.15064	1148.88	0.14996	1148.88	0.15009	1148.88	0.14895	1148.88	0.14804	1148.88	0.14602	1148.88	0.14346	1148.88	0.14144
1149.37	0.15174	1149.37	0.15208	1149.37	0.15146	1149.37	0.15112	1149.37	0.15031	1149.37	0.15037	1149.37	0.14912	1149.37	0.14828	1149.37	0.14624	1149.37	0.14373	1149.37	0.14161
1149.85	0.15249	1149.85	0.1527	1149.85	0.15199	1149.85	0.1517	1149.85	0.1509	1149.85	0.15077	1149.85	0.14941	1149.85	0.14865	1149.85	0.14649	1149.85	0.14393	1149.85	0.14146
1150.33	0.15346	1150.33	0.1535	1150.33	0.15271	1150.33	0.15249	1150.33	0.15184	1150.33	0.15144	1150.33	0.14999	1150.33	0.14934	1150.33	0.147	1150.33	0.14443	1150.33	0.14136
1150.81	0.15465	1150.81	0.15449	1150.81	0.15367	1150.81	0.15348	1150.81	0.15304	1150.81	0.15238	1150.81	0.15088	1150.81	0.15035	1150.81	0.14786	1150.81	0.14534	1150.81	0.14167
1151.29	0.15599	1151.29	0.15563	1151.29	0.15482	1151.29	0.1546	1151.29	0.15431	1151.29	0.15349	1151.29	0.15195	1151.29	0.15149	1151.29	0.14894	1151.29	0.14653	1151.29	0.14243
1151.78	0.15741	1151.78	0.1569	1151.78	0.15613	1151.78	0.15584	1151.78	0.15554	1151.78	0.15474	1151.78	0.15305	1151.78	0.15259	1151.78	0.15005	1151.78	0.1477	1151.78	0.14338
1152.26	0.15894	1152.26	0.15839	1152.26	0.15767	1152.26	0.15733	1152.26	0.15682	1152.26	0.15619	1152.26	0.15423	1152.26	0.15366	1152.26	0.15115	1152.26	0.1487	1152.26	0.14422
1152.74	0.16069	1152.74	0.16023	1152.74	0.15959	1152.74	0.15927	1152.74	0.1584	1152.74	0.15798	1152.74	0.15564	1152.74	0.15488	1152.74	0.15232	1152.74	0.14964	1152.74	0.14486
1153.22	0.16279	1153.22	0.16253	1153.22	0.16201	1153.22	0.16176	1153.22	0.16045	1153.22	0.16018	1153.22	0.1574	1153.22	0.1564	1153.22	0.15366	1153.22	0.15073	1153.22	0.14547
1153.71	0.16527	1153.71	0.16525	1153.71	0.16486	1153.71	0.16469	1153.71	0.16298	1153.71	0.16267	1153.71	0.15942	1153.71	0.15817	1153.71	0.15512	1153.71	0.15203	1153.71	0.14633
1154.19	0.16803	1154.19	0.16819	1154.19	0.16788	1154.19	0.16775	1154.19	0.16573	1154.19	0.16514	1154.19	0.16139	1154.19	0.15991	1154.19	0.15647	1154.19	0.15336	1154.19	0.14758
1154.67	0.17081	1154.67	0.17105	1154.67	0.1707	1154.67	0.17051	1154.67	0.16832	1154.67	0.16722	1154.67	0.16294	1154.67	0.16131	1154.67	0.15744	1154.67	0.15436	1154.67	0.14907
1155.15	0.1733	1155.15	0.17345	1155.15	0.17293	1155.15	0.17261	1155.15	0.17041	1155.15	0.16867	1155.15	0.16385	1155.15	0.16218	1155.15	0.15792	1155.15	0.15487	1155.15	0.15056
1155.63	0.17509	1155.63	0.17502	1155.63	0.17425	1155.63	0.17378	1155.63	0.17175	1155.63	0.16939	1155.63	0.16416	1155.63	0.16259	1155.63	0.15813	1155.63	0.15508	1155.63	0.15196
1156.12	0.17579	1156.12	0.17539	1156.12	0.17443	1156.12	0.17386	1156.12	0.17219	1156.12	0.16937	1156.12	0.16409	1156.12	0.1628	1156.12	0.15841	1156.12	0.15544	1156.12	0.15347
1156.6	0.17512	1156.6	0.17432	1156.6	0.17335	1156.6	0.17273	1156.6	0.17162	1156.6	0.16861	1156.6	0.16388	1156.6	0.16303	1156.6	0.15907	1156.6	0.15636	1156.6	0.15541
1157.08	0.173	1157.08	0.17182	1157.08	0.17103	1157.08	0.17044	1157.08	0.17004	1157.08	0.16715	1157.08	0.16363	1157.08	0.16336	1157.08	0.16012	1157.08	0.15788	1157.08	0.1579
1157.56	0.16976	1157.56	0.1683	1157.56	0.16779	1157.56	0.16727	1157.56	0.16762	1157.56	0.16517	1157.56	0.16337	1157.56	0.16372	1157.56	0.16137	1157.56	0.15964	1157.56	0.16059
1158.04	0.166	1158.04	0.16446	1158.04	0.16421	1158.04	0.16378	1158.04	0.16477	1158.04	0.16301	1158.04	0.1631	1158.04	0.16402	1158.04	0.1625	1158.04	0.16113	1158.04	0.16282
1158.53	0.16248	1158.53	0.16108	1158.53	0.16098	1158.53	0.16066	1158.53	0.16206	1158.53	0.16111	1158.53	0.16289	1158.53	0.16424	1158.53	0.16329	1158.53	0.16197	1158.53	0.16391
1159.01	0.15985	1159.01	0.15877	1159.01	0.1587	1159.01	0.15851	1159.01	0.16	1159.01	0.15986	1159.01	0.16281	1159.01	0.1644	1159.01	0.16369	1159.01	0.16212	1159.01	0.16356
1159.49	0.15846	1159.49	0.15777	1159.49	0.15767	1159.49	0.15761	1159.49	0.1589	1159.49	0.15942	1159.49	0.16291	1159.49	0.16451	1159.49	0.16375	1159.49	0.16179	1159.49	0.162
1159.97	0.15828	1159.97	0.15794	1159.97	0.15785	1159.97	0.15789	1159.97	0.1588	1159.97	0.1597	1159.97	0.16317	1159.97	0.16459	1159.97	0.16357	1159.97	0.16127	1159.97	0.15982
1160.45	0.15909	1160.45	0.15895	1160.45	0.15895	1160.45	0.15905	1160.45	0.15952	1160.45	0.16052	1160.45	0.16357	1160.45	0.16466	1160.45	0.16329	1160.45	0.16075	1160.45	0.15758
1160.94	0.16064	1160.94	0.16054	1160.94	0.16069	1160.94	0.16077	1160.94	0.16087	1160.94	0.16173	1160.94	0.16418	1160.94	0.16489	1160.94	0.16305	1160.94	0.16033	1160.94	0.15567
1161.42	0.16271	1161.42	0.16259	1161.42	0.16288	1161.42	0.16286	1161.42	0.16274	1161.42	0.16332	1161.42	0.16515	1161.42	0.1655	1161.42	0.16308	1161.42	0.16014	1161.42	0.15424
1161.9	0.16519	1161.9	0.16506	1161.9	0.16539	1161.9	0.16525	1161.9	0.16501	1161.9	0.16531	1161.9	0.16655	1161.9	0.16662	1161.9	0.1635	1161.9	0.16025	1161.9	0.15343
1162.38	0.16787	1162.38	0.16781	1162.38	0.16803	1162.38	0.16777	1162.38	0.16747	1162.38	0.16758	1162.38	0.16822	1162.38	0.16807	1162.38	0.16425	1162.38	0.16066	1162.38	0.15337
1162.87	0.1704	1162.87	0.17051	1162.87	0.17046	1162.87	0.17013	1162.87	0.1697	1162.87	0.16974	1162.87	0.16968	1162.87	0.16936	1162.87	0.16497	1162.87	0.16111	1162.87	0.15418
1163.35	0.17241	1163.35	0.1727	1163.35	0.17223	1163.35	0.17191	1163.35	0.17124	1163.35	0.17129	1163.35	0.1704	1163.35	0.16988	1163.35	0.16521	1163.35	0.16119	1163.35	0.15579
1163.83	0.17363	1163.83	0.17403	1163.83	0.17307	1163.83	0.17282	1163.83	0.17182	1163.83	0.17188	1163.83	0.17005	1163.83	0.16926	1163.83	0.16465	1163.83	0.16061	1163.83	0.15795
1164.31	0.1741	1164.31	0.17448	1164.31	0.17304	1164.31	0.17289	1164.31	0.17151	1164.31	0.17152	1164.31	0.16874	1164.31	0.1677	1164.31	0.16337	1164.31	0.15941	1164.31	0.1603
1164.79	0.17415	1164.79	0.17436	1164.79	0.17253	1164.79	0.17249	1164.79	0.17076	1164.79	0.17062	1164.79	0.16703	1164.79	0.1658	1164.79	0.16185	1164.79	0.15809	1164.79	0.1626
1165.28	0.17423	1165.28	0.17414	1165.28	0.17209	1165.28	0.17213	1165.28	0.17013	1165.28	0.16972	1165.28	0.16558	1165.28	0.1643	1165.28	0.1607	1165.28	0.15729	1165.28	0.16481
1165.76	0.17461	1165.76	0.17416	1165.76	0.17211	1165.76	0.17215	1165.76	0.17	1165.76	0.16923	1165.76	0.16481	1165.76	0.16362	1165.76	0.16034	1165.76	0.15743	1165.76	0.16704
1166.24	0.17526	1166.24	0.17447	1166.24	0.1726	1166.24	0.17255	1166.24	0.17039	1166.24	0.16917	1166.24	0.16472	1166.24	0.16374	1166.24	0.16079	1166.24	0.15844	1166.24	0.16929
1166.72	0.17583	1166.72	0.1748	1166.72	0.17322	1166.72	0.173	1166.72	0.17096	1166.72	0.1693	1166.72	0.16498	1166.72	0.16425	1166.72	0.16172	1166.72	0.15985	1166.72	0.17139
1167.2	0.1758	1167.2	0.1747	1167.2	0.17343	1167.2	0.17304	1167.2	0.17121	1167.2	0.16921	1167.2	0.16522	1167.2	0.16472	1167.2	0.16273	1167.2	0.16114	1167.2	0.17309
1167.69	0.17474	1167.69	0.17373	1167.69	0.17273	1167.69	0.17222	1167.69	0.17072	1167.69	0.16858	1167.69	0.1652	1167.69	0.16492	1167.69	0.16355	1167.69	0.16203	1167.69	0.1742
1168.17	0.17244	1168.17	0.17165	1168.17	0.17084	1168.17	0.17036	1168.17	0.16925	1168.17	0.16729	1168.17	0.16488	1168.17	0.16483	1168.17	0.16415	1168.17	0.16262	1168.17	0.17477
1168.65	0.16898	1168.65	0.16844	1168.65	0.16778	1168.65	0.16747	1168.65	0.16681	1168.65	0.16533	1168.65	0.16434	1168.65	0.16453	1168.65	0.16461	1168.65	0.16315	1168.65	0.17498
1169.13	0.1647	1169.13	0.16436	1169.13	0.16382	1169.13	0.16379	1169.13	0.16355	1169.13	0.16285	1169.13	0.1636	1169.13	0.16401	1169.13	0.1649	1169.13	0.16371	1169.13	0.17498
1169.62	0.16011	1169.62	0.15988	1169.62	0.15945	1169.62	0.15973	1169.62	0.15981	1169.62	0.16004	1169.62	0.1626	1169.62	0.16319	1169.62	0.16489	1169.62	0.16408	1169.62	0.17465
1170.1	0.15576	1170.1	0.15556	1170.1	0.15523	1170.1	0.15575	1170.1	0.15602	1170.1	0.15721	1170.1	0.16132	1170.1	0.16201	1170.1	0.16441	1170.1	0.16395	1170.1	0.17372
1170.58	0.15212	1170.58	0.15191	1170.58	0.15165	1170.58	0.1523	1170.58	0.15268	1170.58	0.15465	1170.58	0.15984	1170.58	0.16056	1170.58	0.16344	1170.58	0.16315	1170.58	0.17195
1171.06	0.14945	1171.06	0.14925	1171.06	0.14901	1171.06	0.14968	1171.06	0.15014	1171.06	0.15263	1171.06	0.15833	1171.06	0.15908	1171.06	0.16212	1171.06	0.16178	1171.06	0.16941
1171.54	0.14778	1171.54	0.1476	1171.54	0.14733	1171.54	0.14793	1171.54	0.14854	1171.54	0.15121	1171.54	0.15693	1171.54	0.15774	1171.54	0.16064	1171.54	0.16015	1171.54	0.16646
1172.03	0.14688	1172.03	0.14674	1172.03	0.14637	1172.03	0.14685	1172.03	0.14772	1172.03	0.15024	1172.03	0.15566	1172.03	0.15657	1172.03	0.15913	1172.03	0.15852	1172.03	0.16353
1172.51	0.14643	1172.51	0.14629	1172.51	0.14578	1172.51	0.14615	1172.51	0.1473	1172.51	0.14944	1172.51	0.15443	1172.51	0.15542	1172.51	0.15755	1172.51	0.15688	1172.51	0.16086
1172.99	0.14615	1172.99	0.14597	1172.99	0.14532	1172.99	0.1456	1172.99	0.14694	1172.99	0.1486	1172.99	0.1531	1172.99	0.15412	1172.99	0.1558	1172.99	0.15506	1172.99	0.1584
1173.47	0.14591	1173.47	0.14565	1173.47	0.1449	1173.47	0.14515	1173.47	0.14647	1173.47	0.14768	1173.47	0.15172	1173.47	0.15266	1173.47	0.15389	1173.47	0.15294	1173.47	0.15594
1173.95	0.14572	1173.95	0.14541	1173.95	0.14461	1173.95	0.14492	1173.95	0.14597	1173.95	0.14683	1173.95	0.15043	1173.95	0.15121	1173.95	0.15201	1173.95	0.15069	1173.95	0.15344
1174.44	0.14562	1174.44	0.14535	1174.44	0.14459	1174.44	0.14499	1174.44	0.1456	1174.44	0.14627	1174.44	0.14941	1174.44	0.15002	1174.44	0.15045	1174.44	0.14868	1174.44	0.15107
1174.92	0.14562	1174.92	0.14548	1174.92	0.14483	1174.92	0.14532	1174.92	0.14547	1174.92	0.14605	1174.92	0.1487	1174.92	0.14921	1174.92	0.14937	1174.92	0.14721	1174.92	0.14914
1175.4	0.14567	1175.4	0.14573	1175.4	0.1452	1175.4	0.14569	1175.4	0.14555	1175.4	0.14608	1175.4	0.14819	1175.4	0.14869	1175.4	0.14871	1175.4	0.14633	1175.4	0.14781
1175.88	0.14571	1175.88	0.14594	1175.88	0.14551	1175.88	0.14587	1175.88	0.14571	1175.88	0.14613	1175.88	0.14773	1175.88	0.14827	1175.88	0.14821	1175.88	0.14581	1175.88	0.147
1176.36	0.14575	1176.36	0.14606	1176.36	0.14568	1176.36	0.14579	1176.36	0.14583	1176.36	0.14609	1176.36	0.14725	1176.36	0.1478	1176.36	0.14766	1176.36	0.14534	1176.36	0.14639
1176.85	0.14587	1176.85	0.14612	1176.85	0.14577	1176.85	0.14559	1176.85	0.14594	1176.85	0.14599	1176.85	0.14687	1176.85	0.14732	1176.85	0.14702	1176.85	0.14483	1176.85	0.14576
1177.33	0.14615	1177.33	0.14622	1177.33	0.1459	1177.33	0.14552	1177.33	0.14609	1177.33	0.14595	1177.33	0.14678	1177.33	0.14697	1177.33	0.14649	1177.33	0.14443	1177.33	0.14508
1177.81	0.14655	1177.81	0.14642	1177.81	0.14613	1177.81	0.14571	1177.81	0.14632	1177.81	0.14609	1177.81	0.14705	1177.81	0.14687	1177.81	0.14626	1177.81	0.14437	1177.81	0.14459
1178.29	0.14692	1178.29	0.14668	1178.29	0.14643	1178.29	0.14611	1178.29	0.14658	1178.29	0.14637	1178.29	0.14753	1178.29	0.14697	1178.29	0.14638	1178.29	0.14472	1178.29	0.14447
1178.78	0.14712	1178.78	0.1469	1178.78	0.14664	1178.78	0.14652	1178.78	0.14675	1178.78	0.14662	1178.78	0.14794	1178.78	0.1471	1178.78	0.14668	1178.78	0.14524	1178.78	0.14472
1179.26	0.14711	1179.26	0.14705	1179.26	0.14672	1179.26	0.14677	1179.26	0.14678	1179.26	0.14674	1179.26	0.14806	1179.26	0.14713	1179.26	0.14692	1179.26	0.14557	1179.26	0.14509
1179.74	0.147	1179.74	0.14719	1179.74	0.14673	1179.74	0.14685	1179.74	0.14675	1179.74	0.14674	1179.74	0.14793	1179.74	0.14708	1179.74	0.14698	1179.74	0.14555	1179.74	0.1453
1180.22	0.14701	1180.22	0.14742	1180.22	0.14685	1180.22	0.14693	1180.22	0.14683	1180.22	0.14679	1180.22	0.14777	1180.22	0.14715	1180.22	0.14696	1180.22	0.14533	1180.22	0.14531
1180.7	0.14729	1180.7	0.14781	1180.7	0.1472	1180.7	0.14718	1180.7	0.14714	1180.7	0.14705	1180.7	0.14782	1180.7	0.14751	1180.7	0.1471	1180.7	0.14529	1180.7	0.14533
1181.19	0.14783	1181.19	0.14832	1181.19	0.14774	1181.19	0.14764	1181.19	0.14765	1181.19	0.14757	1181.19	0.14817	1181.19	0.14819	1181.19	0.14752	1181.19	0.14569	1181.19	0.14567
1181.67	0.14848	1181.67	0.14879	1181.67	0.14832	1181.67	0.14819	1181.67	0.1482	1181.67	0.14819	1181.67	0.14867	1181.67	0.14902	1181.67	0.14816	1181.67	0.14649	1181.67	0.14645
1182.15	0.14909	1182.15	0.14912	1182.15	0.14876	1182.15	0.14867	1182.15	0.14863	1182.15	0.14875	1182.15	0.14911	1182.15	0.14974	1182.15	0.14882	1182.15	0.14736	1182.15	0.1475
1182.63	0.14958	1182.63	0.14932	1182.63	0.14905	1182.63	0.14904	1182.63	0.14892	1182.63	0.14917	1182.63	0.14942	1182.63	0.15026	1182.63	0.14934	1182.63	0.14798	1182.63	0.14848
1183.11	0.15004	1183.11	0.14955	1183.11	0.14934	1183.11	0.14939	1183.11	0.14923	1183.11	0.14954	1183.11	0.14973	1183.11	0.15069	1183.11	0.14975	1183.11	0.1483	1183.11	0.14918
1183.6	0.15059	1183.6	0.14998	1183.6	0.14981	1183.6	0.14989	1183.6	0.14972	1183.6	0.15004	1183.6	0.15025	1183.6	0.15122	1183.6	0.15023	1183.6	0.1486	1183.6	0.14966
1184.08	0.15129	1184.08	0.15071	1184.08	0.15053	1184.08	0.1506	1184.08	0.15048	1184.08	0.15076	1184.08	0.1511	1184.08	0.15199	1184.08	0.15097	1184.08	0.14922	1184.08	0.15021
1184.56	0.15211	1184.56	0.15166	1184.56	0.15141	1184.56	0.15146	1184.56	0.15142	1184.56	0.15164	1184.56	0.1522	1184.56	0.15294	1184.56	0.15196	1184.56	0.15027	1184.56	0.15109
1185.04	0.15294	1185.04	0.15266	1185.04	0.15225	1185.04	0.15231	1185.04	0.15235	1185.04	0.15253	1185.04	0.15331	1185.04	0.15386	1185.04	0.153	1185.04	0.15154	1185.04	0.1523
1185.53	0.15375	1185.53	0.15359	1185.53	0.15296	1185.53	0.15305	1185.53	0.15315	1185.53	0.15332	1185.53	0.15425	1185.53	0.1546	1185.53	0.15389	1185.53	0.15269	1185.53	0.15357
1186.01	0.15459	1186.01	0.15444	1186.01	0.15359	1186.01	0.15374	1186.01	0.15386	1186.01	0.15402	1186.01	0.15501	1186.01	0.15515	1186.01	0.15456	1186.01	0.15348	1186.01	0.15457
1186.49	0.15553	1186.49	0.15529	1186.49	0.15432	1186.49	0.1545	1186.49	0.15462	1186.49	0.15477	1186.49	0.1557	1186.49	0.15568	1186.49	0.15513	1186.49	0.15397	1186.49	0.15515
1186.97	0.15658	1186.97	0.15617	1186.97	0.15528	1186.97	0.15543	1186.97	0.15551	1186.97	0.15564	1186.97	0.15643	1186.97	0.15628	1186.97	0.15574	1186.97	0.15441	1186.97	0.15536
1187.45	0.15766	1187.45	0.15707	1187.45	0.15641	1187.45	0.15647	1187.45	0.1565	1187.45	0.1566	1187.45	0.15718	1187.45	0.15693	1187.45	0.15641	1187.45	0.15494	1187.45	0.15538
1187.94	0.15862	1187.94	0.1579	1187.94	0.15755	1187.94	0.15748	1187.94	0.15745	1187.94	0.15746	1187.94	0.1578	1187.94	0.15748	1187.94	0.157	1187.94	0.15549	1187.94	0.15526
1188.42	0.15939	1188.42	0.15862	1188.42	0.15853	1188.42	0.15831	1188.42	0.15823	1188.42	0.15811	1188.42	0.15818	1188.42	0.15778	1188.42	0.15731	1188.42	0.1558	1188.42	0.15492
1188.9	0.16004	1188.9	0.15932	1188.9	0.15934	1188.9	0.15901	1188.9	0.15886	1188.9	0.15857	1188.9	0.15837	1188.9	0.15788	1188.9	0.1573	1188.9	0.15574	1188.9	0.15428
1189.38	0.16073	1189.38	0.16015	1189.38	0.1601	1189.38	0.15971	1189.38	0.15949	1189.38	0.15902	1189.38	0.15856	1189.38	0.158	1189.38	0.15714	1189.38	0.15542	1189.38	0.1534
1189.86	0.16157	1189.86	0.16116	1189.86	0.16096	1189.86	0.16054	1189.86	0.16024	1189.86	0.15963	1189.86	0.15894	1189.86	0.15839	1189.86	0.15711	1189.86	0.15516	1189.86	0.15258
1190.35	0.16254	1190.35	0.16227	1190.35	0.16191	1190.35	0.16147	1190.35	0.16112	1190.35	0.1604	1190.35	0.15952	1190.35	0.15907	1190.35	0.15739	1190.35	0.15523	1190.35	0.15215
1190.83	0.16344	1190.83	0.16324	1190.83	0.16276	1190.83	0.16232	1190.83	0.16194	1190.83	0.16114	1190.83	0.16014	1190.83	0.15985	1190.83	0.15789	1190.83	0.15563	1190.83	0.1523
1191.31	0.16406	1191.31	0.16382	1191.31	0.16328	1191.31	0.16289	1191.31	0.16249	1191.31	0.16162	1191.31	0.16056	1191.31	0.16042	1191.31	0.15834	1191.31	0.15607	1191.31	0.15287
1191.79	0.1643	1191.79	0.16395	1191.79	0.16338	1191.79	0.16309	1191.79	0.16269	1191.79	0.16175	1191.79	0.16068	1191.79	0.16062	1191.79	0.15855	1191.79	0.15627	1191.79	0.15354
1192.27	0.16421	1192.27	0.16373	1192.27	0.16315	1192.27	0.16302	1192.27	0.16261	1192.27	0.16161	1192.27	0.16063	1192.27	0.16054	1192.27	0.15854	1192.27	0.15618	1192.27	0.15409
1192.76	0.16395	1192.76	0.1634	1192.76	0.16284	1192.76	0.16286	1192.76	0.16244	1192.76	0.16145	1192.76	0.16059	1192.76	0.16044	1192.76	0.15855	1192.76	0.15605	1192.76	0.15453
1193.24	0.16365	1193.24	0.16308	1193.24	0.16262	1193.24	0.16273	1193.24	0.16232	1193.24	0.16143	1193.24	0.16071	1193.24	0.16054	1193.24	0.1588	1193.24	0.1562	1193.24	0.15513
1193.72	0.16335	1193.72	0.16281	1193.72	0.16253	1193.72	0.16261	1193.72	0.16224	1193.72	0.16154	1193.72	0.16095	1193.72	0.16085	1193.72	0.15937	1193.72	0.15678	1193.72	0.15609
1194.2	0.16303	1194.2	0.1625	1194.2	0.16246	1194.2	0.16239	1194.2	0.16212	1194.2	0.16163	1194.2	0.16115	1194.2	0.16121	1194.2	0.16007	1194.2	0.15761	1194.2	0.1574
1194.69	0.16268	1194.69	0.16216	1194.69	0.16234	1194.69	0.16206	1194.69	0.16192	1194.69	0.1616	1194.69	0.16121	1194.69	0.16147	1194.69	0.16068	1194.69	0.15835	1194.69	0.15877
1195.17	0.1624	1195.17	0.16189	1195.17	0.16222	1195.17	0.16173	1195.17	0.16173	1195.17	0.1615	1195.17	0.16118	1195.17	0.16162	1195.17	0.16108	1195.17	0.15879	1195.17	0.15986
1195.65	0.16234	1195.65	0.16187	1195.65	0.16223	1195.65	0.16162	1195.65	0.16172	1195.65	0.16151	1195.65	0.16126	1195.65	0.16179	1195.65	0.16135	1195.65	0.159	1195.65	0.16048
1196.13	0.16256	1196.13	0.16222	1196.13	0.16251	1196.13	0.16187	1196.13	0.162	1196.13	0.16177	1196.13	0.16158	1196.13	0.16214	1196.13	0.16167	1196.13	0.15921	1196.13	0.16073
1196.61	0.16302	1196.61	0.16287	1196.61	0.16303	1196.61	0.16242	1196.61	0.16254	1196.61	0.16228	1196.61	0.16212	1196.61	0.16265	1196.61	0.16209	1196.61	0.1596	1196.61	0.16084
1197.1	0.16359	1197.1	0.16362	1197.1	0.16365	1197.1	0.16309	1197.1	0.16315	1197.1	0.16288	1197.1	0.1627	1197.1	0.16315	1197.1	0.1625	1197.1	0.16013	1197.1	0.16093
1197.58	0.16414	1197.58	0.16431	1197.58	0.16421	1197.58	0.16367	1197.58	0.16369	1197.58	0.16342	1197.58	0.16314	1197.58	0.16347	1197.58	0.16272	1197.58	0.16056	1197.58	0.16097
1198.06	0.16469	1198.06	0.16491	1198.06	0.1647	1198.06	0.16411	1198.06	0.16413	1198.06	0.16387	1198.06	0.16344	1198.06	0.16357	1198.06	0.16271	1198.06	0.16071	1198.06	0.16084
1198.54	0.16537	1198.54	0.16555	1198.54	0.16523	1198.54	0.16456	1198.54	0.16461	1198.54	0.16434	1198.54	0.16376	1198.54	0.16364	1198.54	0.16262	1198.54	0.16065	1198.54	0.16057
1199.02	0.16631	1199.02	0.16639	1199.02	0.16596	1199.02	0.16523	1199.02	0.1653	1199.02	0.16501	1199.02	0.1643	1199.02	0.16392	1199.02	0.16277	1199.02	0.16071	1199.02	0.16036
1199.51	0.16749	1199.51	0.16747	1199.51	0.16694	1199.51	0.16623	1199.51	0.16624	1199.51	0.16593	1199.51	0.16513	1199.51	0.16455	1199.51	0.16334	1199.51	0.16115	1199.51	0.16052
1199.99	0.16877	1199.99	0.16865	1199.99	0.16807	1199.99	0.16746	1199.99	0.16733	1199.99	0.16699	1199.99	0.16613	1199.99	0.16542	1199.99	0.16427	1199.99	0.16203	1199.99	0.1612
1200.47	0.16998	1200.47	0.16975	1200.47	0.16918	1200.47	0.16873	1200.47	0.1684	1200.47	0.168	1200.47	0.1671	1200.47	0.16637	1200.47	0.16533	1200.47	0.16311	1200.47	0.16229
1200.95	0.17105	1200.95	0.17072	1200.95	0.1702	1200.95	0.16992	1200.95	0.16939	1200.95	0.1689	1200.95	0.16795	1200.95	0.16726	1200.95	0.16629	1200.95	0.16411	1200.95	0.16348
1201.43	0.17208	1201.43	0.17163	1201.43	0.17124	1201.43	0.17105	1201.43	0.17041	1201.43	0.1698	1201.43	0.16877	1201.43	0.16819	1201.43	0.16715	1201.43	0.16494	1201.43	0.16454
1201.92	0.17325	1201.92	0.1727	1201.92	0.17248	1201.92	0.17227	1201.92	0.17165	1201.92	0.17094	1201.92	0.16982	1201.92	0.16935	1201.92	0.16812	1201.92	0.16581	1201.92	0.16552
1202.4	0.17469	1202.4	0.17405	1202.4	0.17406	1202.4	0.17373	1202.4	0.17322	1202.4	0.17247	1202.4	0.17124	1202.4	0.17088	1202.4	0.16942	1202.4	0.16705	1202.4	0.1667
1202.88	0.17639	1202.88	0.17565	1202.88	0.17592	1202.88	0.17542	1202.88	0.17506	1202.88	0.17435	1202.88	0.17301	1202.88	0.17274	1202.88	0.17114	1202.88	0.16884	1202.88	0.16836
1203.36	0.17822	1203.36	0.17737	1203.36	0.17788	1203.36	0.17723	1203.36	0.17699	1203.36	0.1764	1203.36	0.17495	1203.36	0.17475	1203.36	0.17311	1203.36	0.17106	1203.36	0.17059
1203.85	0.18008	1203.85	0.17911	1203.85	0.17979	1203.85	0.17903	1203.85	0.17886	1203.85	0.17843	1203.85	0.17691	1203.85	0.17677	1203.85	0.17517	1203.85	0.17345	1203.85	0.17322
1204.33	0.18199	1204.33	0.18093	1204.33	0.18165	1204.33	0.18083	1204.33	0.18074	1204.33	0.18042	1204.33	0.17895	1204.33	0.17888	1204.33	0.17731	1204.33	0.17582	1204.33	0.17601
1204.81	0.18409	1204.81	0.18299	1204.81	0.18366	1204.81	0.18279	1204.81	0.1828	1204.81	0.18254	1204.81	0.18132	1204.81	0.18134	1204.81	0.17977	1204.81	0.17831	1204.81	0.17896
1205.29	0.18654	1205.29	0.18547	1205.29	0.186	1205.29	0.18508	1205.29	0.18526	1205.29	0.18501	1205.29	0.18429	1205.29	0.18441	1205.29	0.18288	1205.29	0.18128	1205.29	0.18229
1205.77	0.18937	1205.77	0.18842	1205.77	0.18877	1205.77	0.1878	1205.77	0.18817	1205.77	0.18793	1205.77	0.18791	1205.77	0.18815	1205.77	0.18678	1205.77	0.18501	1205.77	0.18635
1206.26	0.19254	1206.26	0.19173	1206.26	0.1919	1206.26	0.19093	1206.26	0.19143	1206.26	0.19127	1206.26	0.19201	1206.26	0.19234	1206.26	0.1913	1206.26	0.18948	1206.26	0.19122
1206.74	0.19597	1206.74	0.19528	1206.74	0.19529	1206.74	0.19438	1206.74	0.19491	1206.74	0.19493	1206.74	0.19632	1206.74	0.19671	1206.74	0.19605	1206.74	0.19434	1206.74	0.19666
1207.22	0.19971	1207.22	0.19907	1207.22	0.19895	1207.22	0.1982	1207.22	0.19863	1207.22	0.19888	1207.22	0.2007	1207.22	0.20111	1207.22	0.20073	1207.22	0.19918	1207.22	0.20217
1207.7	0.20394	1207.7	0.20328	1207.7	0.20306	1207.7	0.20251	1207.7	0.20277	1207.7	0.20327	1207.7	0.20527	1207.7	0.20568	1207.7	0.20537	1207.7	0.20385	1207.7	0.20739
1208.18	0.20881	1208.18	0.2081	1208.18	0.20783	1208.18	0.20749	1208.18	0.20761	1208.18	0.2083	1208.18	0.21029	1208.18	0.21074	1208.18	0.21024	1208.18	0.20854	1208.18	0.21231
1208.67	0.21434	1208.67	0.21361	1208.67	0.21333	1208.67	0.21314	1208.67	0.21323	1208.67	0.21404	1208.67	0.21596	1208.67	0.2165	1208.67	0.21568	1208.67	0.21363	1208.67	0.21732
1209.15	0.22033	1209.15	0.21967	1209.15	0.21938	1209.15	0.21928	1209.15	0.21947	1209.15	0.22033	1209.15	0.22224	1209.15	0.22295	1209.15	0.22181	1209.15	0.21937	1209.15	0.22287
1209.63	0.22644	1209.63	0.22594	1209.63	0.22562	1209.63	0.22556	1209.63	0.22598	1209.63	0.22686	1209.63	0.2289	1209.63	0.22981	1209.63	0.22846	1209.63	0.22574	1209.63	0.22918
1210.11	0.23241	1210.11	0.23213	1210.11	0.23171	1210.11	0.23168	1210.11	0.2324	1210.11	0.23334	1210.11	0.23571	1210.11	0.2368	1210.11	0.23534	1210.11	0.2325	1210.11	0.2361
1210.6	0.23815	1210.6	0.23807	1210.6	0.23751	1210.6	0.23755	1210.6	0.23859	1210.6	0.23961	1210.6	0.24251	1210.6	0.24373	1210.6	0.24229	1210.6	0.23946	1210.6	0.24324
1211.08	0.24373	1211.08	0.24374	1211.08	0.24308	1211.08	0.24321	1211.08	0.24455	1211.08	0.24568	1211.08	0.24928	1211.08	0.25057	1211.08	0.24924	1211.08	0.24657	1211.08	0.25025
1211.56	0.24924	1211.56	0.24919	1211.56	0.24853	1211.56	0.24878	1211.56	0.25034	1211.56	0.25154	1211.56	0.25582	1211.56	0.25716	1211.56	0.2561	1211.56	0.25373	1211.56	0.25687
1212.04	0.25464	1212.04	0.25439	1212.04	0.2539	1212.04	0.25421	1212.04	0.25585	1212.04	0.25703	1212.04	0.2617	1212.04	0.26308	1212.04	0.26244	1212.04	0.26056	1212.04	0.26282
1212.52	0.25969	1212.52	0.2592	1212.52	0.25901	1212.52	0.25931	1212.52	0.26082	1212.52	0.26181	1212.52	0.26623	1212.52	0.2676	1212.52	0.26747	1212.52	0.26626	1212.52	0.26755
1213.01	0.26409	1213.01	0.26342	1213.01	0.26359	1213.01	0.26378	1213.01	0.26491	1213.01	0.26552	1213.01	0.26882	1213.01	0.27007	1213.01	0.27031	1213.01	0.26976	1213.01	0.2702
1213.49	0.26754	1213.49	0.26683	1213.49	0.26733	1213.49	0.26731	1213.49	0.26785	1213.49	0.26789	1213.49	0.26921	1213.49	0.27015	1213.49	0.2704	1213.49	0.27031	1213.49	0.26987
1213.97	0.26972	1213.97	0.26915	1213.97	0.2699	1213.97	0.2696	1213.97	0.26943	1213.97	0.26874	1213.97	0.2676	1213.97	0.26798	1213.97	0.26782	1213.97	0.26782	1213.97	0.26611
1214.45	0.27029	1214.45	0.26999	1214.45	0.27093	1214.45	0.27031	1214.45	0.26944	1214.45	0.26795	1214.45	0.26438	1214.45	0.26403	1214.45	0.26313	1214.45	0.26292	1214.45	0.25926
1214.93	0.26885	1214.93	0.26885	1214.93	0.26995	1214.93	0.26903	1214.93	0.26763	1214.93	0.26535	1214.93	0.25986	1214.93	0.25877	1214.93	0.25708	1214.93	0.25655	1214.93	0.25037
1215.42	0.26506	1215.42	0.2653	1215.42	0.26658	1215.42	0.26543	1215.42	0.26373	1215.42	0.26076	1215.42	0.25416	1215.42	0.25246	1215.42	0.25023	1215.42	0.24949	1215.42	0.24078
1215.9	0.25889	1215.9	0.25927	1215.9	0.2607	1215.9	0.25945	1215.9	0.25765	1215.9	0.25422	1215.9	0.24731	1215.9	0.24523	1215.9	0.24285	1215.9	0.24209	1215.9	0.23154
1216.38	0.25071	1216.38	0.25113	1216.38	0.25262	1216.38	0.25144	1216.38	0.24966	1216.38	0.24605	1216.38	0.23939	1216.38	0.23722	1216.38	0.23506	1216.38	0.23441	1216.38	0.22322
1216.86	0.2412	1216.86	0.24164	1216.86	0.24305	1216.86	0.2421	1216.86	0.24034	1216.86	0.23689	1216.86	0.23075	1216.86	0.22876	1216.86	0.22699	1216.86	0.22646	1216.86	0.21593
1217.34	0.23118	1217.34	0.23167	1217.34	0.23285	1217.34	0.23223	1217.34	0.23043	1217.34	0.22743	1217.34	0.2219	1217.34	0.22028	1217.34	0.21891	1217.34	0.21844	1217.34	0.20959
1217.83	0.22128	1217.83	0.22189	1217.83	0.22274	1217.83	0.22248	1217.83	0.2206	1217.83	0.21821	1217.83	0.21329	1217.83	0.21217	1217.83	0.21112	1217.83	0.2107	1217.83	0.20411
1218.31	0.21185	1218.31	0.21263	1218.31	0.21313	1218.31	0.21318	1218.31	0.21125	1218.31	0.20947	1218.31	0.20521	1218.31	0.20463	1218.31	0.20379	1218.31	0.20347	1218.31	0.19936
1218.79	0.20299	1218.79	0.20394	1218.79	0.20415	1218.79	0.2044	1218.79	0.20255	1218.79	0.20122	1218.79	0.19771	1218.79	0.19761	1218.79	0.19692	1218.79	0.19677	1218.79	0.19513
1219.27	0.1947	1219.27	0.19572	1219.27	0.19577	1219.27	0.19611	1219.27	0.1945	1219.27	0.19343	1219.27	0.19074	1219.27	0.19103	1219.27	0.19047	1219.27	0.19046	1219.27	0.19114
1219.76	0.18698	1219.76	0.18798	1219.76	0.18796	1219.76	0.18834	1219.76	0.18708	1219.76	0.18613	1219.76	0.18435	1219.76	0.18489	1219.76	0.18451	1219.76	0.18449	1219.76	0.18723
1220.24	0.1799	1220.24	0.18077	1220.24	0.18076	1220.24	0.18117	1220.24	0.18032	1220.24	0.1795	1220.24	0.17869	1220.24	0.17939	1220.24	0.17925	1220.24	0.17907	1220.24	0.18351
1220.72	0.17352	1220.72	0.17423	1220.72	0.17425	1220.72	0.17472	1220.72	0.17421	1220.72	0.17369	1220.72	0.17395	1220.72	0.17475	1220.72	0.17496	1220.72	0.17457	1220.72	0.18036
1221.2	0.16783	1221.2	0.16841	1221.2	0.16843	1221.2	0.16898	1221.2	0.16874	1221.2	0.16869	1221.2	0.1701	1221.2	0.17102	1221.2	0.17173	1221.2	0.17124	1221.2	0.17822
1221.68	0.16278	1221.68	0.16328	1221.68	0.16327	1221.68	0.16388	1221.68	0.16383	1221.68	0.16437	1221.68	0.16694	1221.68	0.16802	1221.68	0.1693	1221.68	0.16894	1221.68	0.17721
1222.17	0.15834	1222.17	0.15881	1222.17	0.15873	1222.17	0.15933	1222.17	0.15946	1222.17	0.16055	1222.17	0.16414	1222.17	0.16542	1222.17	0.16725	1222.17	0.16719	1222.17	0.17699
1222.65	0.15456	1222.65	0.15502	1222.65	0.15484	1222.65	0.15535	1222.65	0.1557	1222.65	0.15716	1222.65	0.16149	1222.65	0.16297	1222.65	0.16518	1222.65	0.16544	1222.65	0.17691
1223.13	0.1516	1223.13	0.15202	1223.13	0.15172	1223.13	0.15209	1223.13	0.15271	1223.13	0.15432	1223.13	0.15903	1223.13	0.16065	1223.13	0.163	1223.13	0.16341	1223.13	0.17633
1223.61	0.14955	1223.61	0.14989	1223.61	0.14948	1223.61	0.14972	1223.61	0.15062	1223.61	0.15217	1223.61	0.15692	1223.61	0.1586	1223.61	0.16089	1223.61	0.16123	1223.61	0.17496
1224.09	0.14835	1224.09	0.14859	1224.09	0.14807	1224.09	0.14827	1224.09	0.14938	1224.09	0.15079	1224.09	0.15535	1224.09	0.15701	1224.09	0.15912	1224.09	0.15926	1224.09	0.17294
1224.58	0.14773	1224.58	0.14787	1224.58	0.14725	1224.58	0.14753	1224.58	0.14872	1224.58	0.15	1224.58	0.15428	1224.58	0.15586	1224.58	0.1578	1224.58	0.15776	1224.58	0.17062
1225.06	0.14735	1225.06	0.14738	1225.06	0.14672	1225.06	0.14716	1225.06	0.14826	1225.06	0.14948	1225.06	0.15351	1225.06	0.15498	1225.06	0.15679	1225.06	0.15668	1225.06	0.16834
1225.54	0.14695	1225.54	0.14688	1225.54	0.14623	1225.54	0.14684	1225.54	0.14774	1225.54	0.14898	1225.54	0.15282	1225.54	0.15419	1225.54	0.15589	1225.54	0.15578	1225.54	0.16622
1226.02	0.14648	1226.02	0.14634	1226.02	0.14576	1226.02	0.14648	1226.02	0.14714	1226.02	0.14843	1226.02	0.15213	1226.02	0.15344	1226.02	0.15501	1226.02	0.15487	1226.02	0.1643
1226.51	0.14609	1226.51	0.14591	1226.51	0.14544	1226.51	0.14617	1226.51	0.14664	1226.51	0.14799	1226.51	0.15154	1226.51	0.15287	1226.51	0.15428	1226.51	0.15401	1226.51	0.16266
1226.99	0.14597	1226.99	0.14577	1226.99	0.14543	1226.99	0.14607	1226.99	0.14646	1226.99	0.14784	1226.99	0.15123	1226.99	0.15264	1226.99	0.15393	1226.99	0.15346	1226.99	0.16147
1227.47	0.14614	1227.47	0.14596	1227.47	0.14572	1227.47	0.14623	1227.47	0.14666	1227.47	0.14802	1227.47	0.15122	1227.47	0.15278	1227.47	0.15403	1227.47	0.15338	1227.47	0.16086
1227.95	0.14653	1227.95	0.14635	1227.95	0.14617	1227.95	0.14655	1227.95	0.1471	1227.95	0.14839	1227.95	0.15141	1227.95	0.15309	1227.95	0.15441	1227.95	0.15367	1227.95	0.16074
1228.43	0.14697	1228.43	0.14677	1228.43	0.14661	1228.43	0.1469	1228.43	0.14759	1228.43	0.14875	1228.43	0.15159	1228.43	0.15333	1228.43	0.15474	1228.43	0.15401	1228.43	0.16078
1228.92	0.14741	1228.92	0.14713	1228.92	0.14698	1228.92	0.14722	1228.92	0.148	1228.92	0.14901	1228.92	0.15171	1228.92	0.15338	1228.92	0.15483	1228.92	0.1541	1228.92	0.16062
1229.4	0.14789	1229.4	0.14751	1229.4	0.14739	1229.4	0.14759	1229.4	0.1484	1229.4	0.14928	1229.4	0.15188	1229.4	0.15335	1229.4	0.1547	1229.4	0.15393	1229.4	0.16013
1229.88	0.14851	1229.88	0.14803	1229.88	0.14798	1229.88	0.14814	1229.88	0.14891	1229.88	0.14973	1229.88	0.15227	1229.88	0.15347	1229.88	0.15463	1229.88	0.15377	1229.88	0.1595
1230.36	0.14931	1230.36	0.14877	1230.36	0.14878	1230.36	0.14892	1230.36	0.14961	1230.36	0.15045	1230.36	0.15298	1230.36	0.15391	1230.36	0.15487	1230.36	0.15395	1230.36	0.15909
1230.84	0.15021	1230.84	0.14966	1230.84	0.1497	1230.84	0.14982	1230.84	0.15042	1230.84	0.15136	1230.84	0.15386	1230.84	0.1546	1230.84	0.15543	1230.84	0.15456	1230.84	0.15913
1231.33	0.15107	1231.33	0.15057	1231.33	0.15058	1231.33	0.1507	1231.33	0.15119	1231.33	0.15226	1231.33	0.15467	1231.33	0.15534	1231.33	0.1561	1231.33	0.15536	1231.33	0.15954
1231.81	0.15185	1231.81	0.15143	1231.81	0.15135	1231.81	0.15148	1231.81	0.15185	1231.81	0.153	1231.81	0.15525	1231.81	0.15595	1231.81	0.15665	1231.81	0.156	1231.81	0.16
1232.29	0.15262	1232.29	0.1523	1232.29	0.15209	1232.29	0.15227	1232.29	0.1525	1232.29	0.15364	1232.29	0.15566	1232.29	0.15644	1232.29	0.15702	1232.29	0.15629	1232.29	0.1602
1232.77	0.15353	1232.77	0.15335	1232.77	0.153	1232.77	0.15325	1232.77	0.1533	1232.77	0.15436	1232.77	0.15613	1232.77	0.15698	1232.77	0.15739	1232.77	0.15642	1232.77	0.16011
[truncated: 5,740 more rows]

## Sheet: Fig. S3
Wavelength (nm)	300 K	Wavelength (nm)	120 K
[truncated: 1,351 more rows]

[truncated: 5 more sheets: Fig. S5, Fig. S6, Fig. S9, Fig. S10, Fig. S11]
